# Supplementary material for: Brain asymmetries from mid- to late life and hemispheric brain age
Source: Nat Commun. 2024 Feb 1;15:956. doi: 10.1038/s41467-024-45282-3 (PMC10834516; doi:10.1038/s41467-024-45282-3)
Supplement: Supplementary file 4 — Source Data [file 41467_2024_45282_MOESM4_ESM.zip]

Archive with 24 entries (23 files):
- SourceData/
- SourceData/Source_Data_File_12.zip
- SourceData/Source_Data_File_18.zip
- SourceData/Source_Data_File_11.zip
- SourceData/Source_Data_File_13.zip
- SourceData/Source_Data_File_21.zip
- SourceData/Source_Data_File_22.zip
- SourceData/Source_Data_File_5.xls
- SourceData/Source_Data_File_8.csv
- SourceData/Source_Data_File_6.xls
- SourceData/Source_Data_File_7.xls
- SourceData/Source_Data_File_10.xls
- SourceData/Source_Data_File_9.csv
- SourceData/Source_Data_File_16.zip
- SourceData/Source_Data_File_20.zip
- SourceData/Source_Data_File_17.zip
- SourceData/Source_Data_File_3.csv
- SourceData/Source_Data_File_1.zip
- SourceData/Source_Data_File_15.zip
- SourceData/Source_Data_File_14.zip
- SourceData/Source_Data_File_4.zip
- SourceData/Source_Data_File_2.zip
- SourceData/Source_Data.zip
- SourceData/Source_Data_File_19.zip
