# Supplementary material for: Brain asymmetries from mid- to late life and hemispheric brain age
Source: Nat Commun. 2024 Feb 1;15:956. doi: 10.1038/s41467-024-45282-3 (PMC10834516; doi:10.1038/s41467-024-45282-3)
Supplement: Supplementary file 4 — Source Data [file 41467_2024_45282_MOESM4_ESM.zip › SourceData/Source_Data_File_5.xls]

## Sheet: Sheet1
Modality	Hemisphere	Learning Rate	Maximum Depth	Number of Trees	Correlation
Multimodal	Both	0.1	8	140	0.708 [0.703, 0.712]
Multimodal	Left	0.05	7	180	0.705 [0.700, 0.709]
Multimodal	Right	0.1	8	140	0.725 [0.721, 0.730]
dMRI	Both	0.1	6	100	0.757 [0.753, 0.762]
dMRI	Left	0.1	4	180	0.766 [0.762, 0.771]
dMRI	Right	0.1	5	180	0.781 [0.777, 0.785]
T$_1$w	Both	0.1	5	140	0.794 [0.790, 0.797]
T$_1$w	Left	0.1	6	140	0.794 [0.791, 0.798]
T$_1$w	Right	0.1	6	180	0.793 [0.789, 0.797]
