# Supplementary material for: Brain asymmetries from mid- to late life and hemispheric brain age
Source: Nat Commun. 2024 Feb 1;15:956. doi: 10.1038/s41467-024-45282-3 (PMC10834516; doi:10.1038/s41467-024-45282-3)
Supplement: Supplementary file 4 — Source Data [file 41467_2024_45282_MOESM4_ESM.zip › SourceData/Source_Data_File_8.csv]

Metric	Sum of Squares	F	p	Metric	Sum of Squares	F	p
\textit{BRIA vintra (lh)}	-14143.51	256.78	\textless .001	\textit{DTI MD (rh)}	-294821.39	6256.88	\textless .001
\textit{BRIA vintra (rh)}	-13492.91	244.88	\textless .001	\textit{DTI FA (lh)}	-294054.08	6237.71	\textless .001
\textit{BRIA vextra (lh)}	-8868.68	160.58	\textless .001	\textit{DTI FA (rh)}	-290846.08	6157.77	\textless .001
\textit{BRIA vextra (rh)}	-8247.91	149.29	\textless .001	\textit{SMT FA (lh)}	-96237.02	1824.32	\textless .001
\textit{BRIA vcsf (lh)}	-12339.56	223.82	\textless .001	\textit{SMT FA (rh)}	-88924.97	1679.1	\textless .001
\textit{BRIA vcsf (rh)}	-11691.2	211.99	\textless .001	\textit{SMT MD (lh)}	-145717.99	2837.8	\textless .001
\textit{BRIA micrord (lh)}	-110749.44	2115.93	\textless .001	\textit{SMT MD (rh)}	-138236.9	2681.03	\textless .001
\textit{BRIA micrord (rh)}	-112757.19	2156.64	\textless .001	\textit{SMT trans (lh)}	-236947.06	4859.34	\textless .001
\textit{BRIA microfa (lh)}	-7389.49	133.69	\textless .001	\textit{SMT trans (rh)}	-230976.33	4720.5	\textless .001
\textit{BRIA microfa (rh)}	-7660.08	138.61	\textless .001	\textit{SMT long (lh)}	-233251.22	4773.28	\textless .001
\textit{BRIA microax (lh)}	-20330.95	370.29	\textless .001	\textit{SMT long (rh)}	-221802.6	4509.03	\textless .001
\textit{BRIA microax (rh)}	-19217.81	349.82	\textless .001	\textit{SMTmc d (lh)}	-12811.82	232.44	\textless .001
\textit{BRIA microadc (lh)}	-244852.7	5044.67	\textless .001	\textit{SMTmc d (rh)}	-15325.44	278.4	\textless .001
\textit{BRIA microadc (rh)}	-242965.4	5000.27	\textless .001	\textit{SMTmc extramd (lh)}	-234164.26	4794.51	\textless .001
\textit{BRIA dradextra (lh)}	-0.87	0.02	1	\textit{SMTmc extramd (rh)}	-221755.78	4507.96	\textless .001
\textit{BRIA dradextra (rh)}	-0.56	0.01	1	\textit{SMTmc extratrans (lh)}	-269921.51	5643.84	\textless .001
\textit{BRIA daxintra (lh)}	-45776.98	844.85	\textless .001	\textit{SMTmc extratrans (rh)}	-251971.27	5213.02	\textless .001
\textit{BRIA daxintra (rh)}	-32572.59	597.02	\textless .001	\textit{SMTmc intra (lh)}	-162286.59	3189.66	\textless .001
\textit{BRIA daxextra (lh)}	-33941.7	622.56	\textless .001	\textit{SMTmc intra (rh)}	-138122.05	2678.64	\textless .001
\textit{BRIA daxextra (rh)}	-29058.51	531.64	\textless .001	\textit{WMTI awf (lh)}	-216212.24	4381.26	\textless .001
\textit{DKI AK (lh)}	-98394.96	1867.39	\textless .001	\textit{WMTI awf (rh)}	-198966.98	3992.24	\textless .001
\textit{DKI AK (rh)}	-107687.41	2054.02	\textless .001	\textit{WMTI radead (lh)}	-538.93	9.72	0.11
\textit{DKI RK (lh)}	-134762.36	2608.66	\textless .001	\textit{WMTI radead (rh)}	-1786.25	32.22	\textless .001
\textit{DKI RK (rh)}	-117109	2245.17	\textless .001	\textit{WMTI axead (lh)}	-15537.3	282.28	\textless .001
\textit{DKI MK (lh)}	-166559.26	3281.46	\textless .001	\textit{WMTI axead (rh)}	-140593.59	2730.28	\textless .001
\textit{DKI MK (rh)}	-146629.45	2856.99	\textless .001	\textit{T1 (lh) thickness}	-361976.02	7460.14	\textless .001
\textit{DTI AD (lh)}	-6414.25	115.99	\textless .001	\textit{T1 (rh) thickness}	-337720.79	6873.27	\textless .001
\textit{DTI AD (rh)}	-32682	599.06	\textless .001	\textit{T1 (lh) area}	-131984.99	2428.71	\textless .001
\textit{DTI RD (lh)}	-103169.79	1963.06	\textless .001	\textit{T1 (rh) area}	-115500.16	2109.17	\textless .001
\textit{DTI RD (rh)}	-98654.94	1872.59	\textless .001	\textit{T1 (lh) volume}	-366138.06	7562.34	\textless .001
\textit{DTI MD (lh)}	-296264.43	6292.97	\textless .001	\textit{T1 (rh) volume}	-351072.41	7194.5	\textless .001
