# Supplementary material for: Brain asymmetries from mid- to late life and hemispheric brain age
Source: Nat Commun. 2024 Feb 1;15:956. doi: 10.1038/s41467-024-45282-3 (PMC10834516; doi:10.1038/s41467-024-45282-3)
Supplement: Supplementary file 4 — Source Data [file 41467_2024_45282_MOESM4_ESM.zip › SourceData/Source_Data_File_6.xls]

## Sheet: T1-weighted
	metrics_list..df..	Deviance	F.stat	p	p_adj	aic	bic
rh_bankssts_thickness	rh_bankssts_thickness	48.4333	15.9274	1.19252e-10	1.39525e-08	135217	135286
rh_caudalanteriorcingulate_thickness	rh_caudalanteriorcingulate_thickness	704.642	242.491	5.20269e-157	6.08714e-155	134541	134611
rh_caudalmiddlefrontal_thickness	rh_caudalmiddlefrontal_thickness	55.3488	17.9558	3.99073e-12	4.66915e-10	135210	135279
rh_cuneus_thickness	rh_cuneus_thickness	23.0399	7.83447	3.11292e-05	0.00364211	135243	135310
rh_entorhinal_thickness	rh_entorhinal_thickness	89.8533	29.4874	1.04467e-19	1.22227e-17	135175	135245
rh_fusiform_thickness	rh_fusiform_thickness	169.305	55.9859	2.9103e-37	3.40505e-35	135094	135164
rh_inferiorparietal_thickness	rh_inferiorparietal_thickness	70.0142	23.5188	2.06966e-15	2.4215e-13	135195	135265
rh_inferiortemporal_thickness	rh_inferiortemporal_thickness	19.2028	8.89599	7.33277e-05	0.00857934	135245	135306
rh_isthmuscingulate_thickness	rh_isthmuscingulate_thickness	43.6078	13.9991	1.49471e-09	1.74881e-07	135222	135292
rh_lateraloccipital_thickness	rh_lateraloccipital_thickness	11.9191	3.86075	0.00784722	0.918125	135255	135324
rh_lateralorbitofrontal_thickness	rh_lateralorbitofrontal_thickness	1.0764	0.627345	0.513831	60.1182	135263	135320
rh_lingual_thickness	rh_lingual_thickness	85.3219	85.449	9.84648e-21	1.15204e-18	135176	135229
rh_medialorbitofrontal_thickness	rh_medialorbitofrontal_thickness	24.3651	7.88387	1.96842e-05	0.00230305	135242	135312
rh_middletemporal_thickness	rh_middletemporal_thickness	188.036	61.2528	2.29524e-41	2.68543e-39	135074	135143
rh_parahippocampal_thickness	rh_parahippocampal_thickness	251.307	84.1035	1.7223e-55	2.01509e-53	135009	135080
rh_paracentral_thickness	rh_paracentral_thickness	191.859	65.9608	2.24302e-42	2.62433e-40	135070	135137
rh_parsopercularis_thickness	rh_parsopercularis_thickness	10.4742	3.38521	0.0155009	1.81361	135256	135326
rh_parsorbitalis_thickness	rh_parsorbitalis_thickness	71.4683	23.9433	1.00781e-15	1.17914e-13	135193	135261
rh_parstriangularis_thickness	rh_parstriangularis_thickness	12.7814	6.08432	0.00175119	0.204889	135252	135312
rh_pericalcarine_thickness	rh_pericalcarine_thickness	28.6493	9.20248	2.47692e-06	0.0002898	135237	135306
rh_postcentral_thickness	rh_postcentral_thickness	124.482	111.019	2.3089e-29	2.70142e-27	135136	135189
rh_posteriorcingulate_thickness	rh_posteriorcingulate_thickness	311.632	105.278	6.08652e-69	7.12123e-67	134947	135018
rh_precentral_thickness	rh_precentral_thickness	209.422	70.8111	3.19694e-46	3.74042e-44	135052	135119
rh_precuneus_thickness	rh_precuneus_thickness	112.485	36.8883	1.0966e-24	1.28302e-22	135151	135220
rh_rostralanteriorcingulate_thickness	rh_rostralanteriorcingulate_thickness	495.757	168.124	4.5104e-110	5.27716e-108	134757	134828
rh_rostralmiddlefrontal_thickness	rh_rostralmiddlefrontal_thickness	530.016	179.395	9.74305e-118	1.13994e-115	134722	134792
rh_superiorfrontal_thickness	rh_superiorfrontal_thickness	33.8568	11.2534	1.63036e-07	1.90752e-05	135232	135301
rh_superiorparietal_thickness	rh_superiorparietal_thickness	398.789	132.015	2.62291e-88	3.06881e-86	134857	134928
rh_superiortemporal_thickness	rh_superiortemporal_thickness	146.548	48.4308	3.16171e-32	3.6992e-30	135117	135187
rh_supramarginal_thickness	rh_supramarginal_thickness	145.709	46.708	5.93349e-32	6.94219e-30	135118	135187
rh_frontalpole_thickness	rh_frontalpole_thickness	22.1745	7.47615	4.91402e-05	0.0057494	135244	135311
rh_temporalpole_thickness	rh_temporalpole_thickness	0.128955	0.125248	0.736686	86.1922	135263	135316
rh_transversetemporal_thickness	rh_transversetemporal_thickness	88.1756	30.7622	1.71927e-19	2.01155e-17	135176	135242
rh_insula_thickness	rh_insula_thickness	62.1822	20.9978	1.04386e-13	1.22132e-11	135203	135270
rh_bankssts_volume	rh_bankssts_volume	11.1273	11.1762	0.00076917	0.0899929	135252	135304
rh_caudalanteriorcingulate_volume	rh_caudalanteriorcingulate_volume	2.78287	1.16942	0.315841	36.9533	135262	135324
rh_caudalmiddlefrontal_volume	rh_caudalmiddlefrontal_volume	18.2398	5.89059	0.000389454	0.0455661	135248	135318
rh_cuneus_volume	rh_cuneus_volume	24.6802	25.0868	5.13118e-07	6.00348e-05	135238	135291
rh_entorhinal_volume	rh_entorhinal_volume	19.8734	6.54309	0.000164832	0.0192853	135246	135314
rh_fusiform_volume	rh_fusiform_volume	60.7851	19.5011	2.76259e-13	3.23223e-11	135205	135274
rh_inferiorparietal_volume	rh_inferiorparietal_volume	125.813	40.9334	1.32742e-27	1.55309e-25	135138	135207
rh_inferiortemporal_volume	rh_inferiortemporal_volume	26.0533	9.42489	5.5505e-06	0.000649409	135239	135304
rh_isthmuscingulate_volume	rh_isthmuscingulate_volume	8.3022	2.69297	0.0416596	4.87418	135258	135326
rh_lateraloccipital_volume	rh_lateraloccipital_volume	15.9358	5.13939	0.00118387	0.138513	135250	135319
rh_lateralorbitofrontal_volume	rh_lateralorbitofrontal_volume	29.8034	9.91146	1.2122e-06	0.000141828	135236	135305
rh_lingual_volume	rh_lingual_volume	53.0868	17.2276	1.23877e-11	1.44936e-09	135213	135283
rh_medialorbitofrontal_volume	rh_medialorbitofrontal_volume	4.34392	4.39626	0.0356296	4.16866	135259	135311
rh_middletemporal_volume	rh_middletemporal_volume	297.039	96.7762	1.42607e-65	1.6685e-63	134962	135032
rh_parahippocampal_volume	rh_parahippocampal_volume	42.3568	36.4032	7.35974e-11	8.6109e-09	135220	135274
rh_paracentral_volume	rh_paracentral_volume	17.5916	17.5973	2.32808e-05	0.00272386	135245	135298
rh_parsopercularis_volume	rh_parsopercularis_volume	58.517	19.1368	7.80245e-13	9.12886e-11	135207	135277
rh_parsorbitalis_volume	rh_parsorbitalis_volume	41.0553	13.7488	4.37403e-09	5.11761e-07	135225	135294
rh_parstriangularis_volume	rh_parstriangularis_volume	1.59155	1.57526	0.209918	24.5604	135261	135314
rh_pericalcarine_volume	rh_pericalcarine_volume	58.5184	19.1645	7.73767e-13	9.05308e-11	135207	135275
rh_postcentral_volume	rh_postcentral_volume	5.11386	5.11787	0.0229906	2.6899	135258	135311
rh_posteriorcingulate_volume	rh_posteriorcingulate_volume	4.4821	1.7956	0.154713	18.1014	135261	135323
rh_precentral_volume	rh_precentral_volume	11.3739	11.0707	0.000714252	0.0835675	135251	135304
rh_precuneus_volume	rh_precuneus_volume	23.9648	8.46548	1.70966e-05	0.0020003	135241	135307
rh_rostralanteriorcingulate_volume	rh_rostralanteriorcingulate_volume	34.6158	11.3775	1.17499e-07	1.37474e-05	135231	135300
rh_rostralmiddlefrontal_volume	rh_rostralmiddlefrontal_volume	60.4344	23.3271	1.29459e-13	1.51467e-11	135204	135267
rh_superiorfrontal_volume	rh_superiorfrontal_volume	5.87109	2.09693	0.101393	11.863	135260	135325
rh_superiorparietal_volume	rh_superiorparietal_volume	9.44459	9.47645	0.00195321	0.228525	135253	135306
rh_superiortemporal_volume	rh_superiortemporal_volume	31.5174	10.17	5.90684e-07	6.911e-05	135235	135305
rh_supramarginal_volume	rh_supramarginal_volume	0.785365	0.786188	0.377769	44.1989	135262	135315
rh_frontalpole_volume	rh_frontalpole_volume	123.706	40.8224	3.53733e-27	4.13868e-25	135140	135209
rh_temporalpole_volume	rh_temporalpole_volume	91.0041	29.8817	5.81453e-20	6.803e-18	135173	135242
rh_transversetemporal_volume	rh_transversetemporal_volume	0.836797	0.82035	0.369787	43.2651	135262	135315
rh_insula_volume	rh_insula_volume	11.3519	3.72436	0.00986808	1.15457	135255	135323
rh_bankssts_area	rh_bankssts_area	0.633681	0.635169	0.428435	50.1269	135262	135315
rh_caudalanteriorcingulate_area	rh_caudalanteriorcingulate_area	34.5687	11.1065	1.3308e-07	1.55704e-05	135231	135301
rh_caudalmiddlefrontal_area	rh_caudalmiddlefrontal_area	6.42096	6.423	0.010791	1.26255	135256	135309
rh_cuneus_area	rh_cuneus_area	45.279	16.1398	3.95122e-10	4.62292e-08	135220	135286
rh_entorhinal_area	rh_entorhinal_area	176.849	59.1982	5.71964e-39	6.69198e-37	135086	135156
rh_fusiform_area	rh_fusiform_area	12.6198	4.23871	0.00506427	0.592519	135253	135320
rh_inferiorparietal_area	rh_inferiorparietal_area	41.8592	13.61	3.36296e-09	3.93467e-07	135224	135293
rh_inferiortemporal_area	rh_inferiortemporal_area	42.4583	13.5805	2.69744e-09	3.15601e-07	135223	135293
rh_isthmuscingulate_area	rh_isthmuscingulate_area	1.86923	0.705524	0.534738	62.5643	135264	135327
rh_lateraloccipital_area	rh_lateraloccipital_area	9.02075	2.89202	0.0309252	3.61825	135257	135326
rh_lateralorbitofrontal_area	rh_lateralorbitofrontal_area	128.358	42.0436	3.49031e-28	4.08366e-26	135136	135206
rh_lingual_area	rh_lingual_area	66.9298	21.9171	1.12495e-14	1.31619e-12	135198	135269
rh_medialorbitofrontal_area	rh_medialorbitofrontal_area	6.66589	2.75037	0.051743	6.05393	135258	135320
rh_middletemporal_area	rh_middletemporal_area	370.668	123.161	4.80224e-82	5.61862e-80	134886	134956
rh_parahippocampal_area	rh_parahippocampal_area	12.062	4.21521	0.00588328	0.688344	135254	135320
rh_paracentral_area	rh_paracentral_area	14.6732	14.6801	0.00011216	0.0131227	135248	135301
rh_parsopercularis_area	rh_parsopercularis_area	26.7153	8.65052	6.20088e-06	0.000725503	135240	135309
rh_parsorbitalis_area	rh_parsorbitalis_area	43.5396	14.4509	1.31874e-09	1.54292e-07	135222	135291
rh_parstriangularis_area	rh_parstriangularis_area	5.29099	1.93567	0.125898	14.73	135260	135326
rh_pericalcarine_area	rh_pericalcarine_area	47.5562	15.6547	1.84094e-10	2.1539e-08	135218	135288
rh_postcentral_area	rh_postcentral_area	42.5527	13.7705	2.43371e-09	2.84744e-07	135223	135292
rh_posteriorcingulate_area	rh_posteriorcingulate_area	13.3673	4.4556	0.00363142	0.424877	135253	135319
rh_precentral_area	rh_precentral_area	9.73366	3.15191	0.0217223	2.54151	135257	135327
rh_precuneus_area	rh_precuneus_area	14.1736	4.706	0.00250212	0.292748	135252	135320
rh_rostralanteriorcingulate_area	rh_rostralanteriorcingulate_area	27.0495	8.78518	5.19746e-06	0.000608103	135239	135308
rh_rostralmiddlefrontal_area	rh_rostralmiddlefrontal_area	44.3369	14.9727	8.15355e-10	9.53965e-08	135221	135288
rh_superiorfrontal_area	rh_superiorfrontal_area	3.17121	3.00389	0.0799704	9.35654	135260	135313
rh_superiorparietal_area	rh_superiorparietal_area	2.51202	1.02489	0.37134	43.4468	135263	135325
rh_superiortemporal_area	rh_superiortemporal_area	18.222	5.93621	0.000381003	0.0445774	135248	135317
rh_supramarginal_area	rh_supramarginal_area	5.29869	5.29217	0.0207014	2.42207	135258	135310
rh_frontalpole_area	rh_frontalpole_area	26.2365	8.605	7.44912e-06	0.000871547	135240	135308
rh_temporalpole_area	rh_temporalpole_area	17.1174	5.5189	0.000672449	0.0786765	135249	135318
rh_transversetemporal_area	rh_transversetemporal_area	12.4249	4.32563	0.0050005	0.585059	135253	135320
rh_insula_area	rh_insula_area	17.2751	5.55489	0.000629119	0.0736069	135249	135317
rh_WhiteSurfArea_area	rh_WhiteSurfArea_area	972.448	336.212	1.7788e-217	2.0812e-215	134262	134332
rhCortexVol	rhCortexVol	551.684	187.245	1.32565e-122	1.55101e-120	134699	134769
rhCorticalWhiteMatterVol	rhCorticalWhiteMatterVol	702.408	241.506	1.6676e-156	1.95109e-154	134543	134613
Right.Lateral.Ventricle	Right.Lateral.Ventricle	455.332	149.727	6.45879e-101	7.55679e-99	134799	134869
Right.Inf.Lat.Vent	Right.Inf.Lat.Vent	1257.12	428.709	4.45119e-282	5.20789e-280	133964	134034
Right.Cerebellum.White.Matter	Right.Cerebellum.White.Matter	461.699	155.31	2.01485e-102	2.35738e-100	134793	134863
Right.Cerebellum.Cortex	Right.Cerebellum.Cortex	184.123	62.4447	1.27883e-40	1.49623e-38	135078	135149
Right.Thalamus.Proper	Right.Thalamus.Proper	673.887	232.35	4.23376e-150	4.9535e-148	134573	134643
Right.Caudate	Right.Caudate	533.235	179.192	1.96733e-118	2.30178e-116	134719	134789
Right.Putamen	Right.Putamen	436.634	149.794	6.90026e-97	8.07331e-95	134818	134889
Right.Pallidum	Right.Pallidum	619.726	203.343	9.66511e-138	1.13082e-135	134629	134699
Right.Hippocampus	Right.Hippocampus	330.685	109.251	4.12058e-73	4.82108e-71	134928	134997
Right.Amygdala	Right.Amygdala	650.6	221.655	8.06876e-145	9.44045e-143	134597	134667
Right.Accumbens.area	Right.Accumbens.area	987.786	338.044	6.58206e-221	7.70101e-219	134246	134316
rh_MeanThickness_thickness	rh_MeanThickness_thickness	103.046	34.2376	1.21549e-22	1.42213e-20	135162	135232

## Sheet: diffusion-weighted
	metrics_list..df..	Deviance	F.stat	p	p_adj	aic	bic
BRIA.BRIA.v_intra_ATRR	BRIA.BRIA.v_intra_ATRR	12.2799	3.96348	0.00669681	5.62532	110215	110282
BRIA.BRIA.v_intra_CSTR	BRIA.BRIA.v_intra_CSTR	277.895	93.6213	1.88415e-61	1.58269e-58	109943	110012
BRIA.BRIA.v_intra_CGR	BRIA.BRIA.v_intra_CGR	70.1409	22.8194	2.31325e-15	1.94313e-12	110156	110223
BRIA.BRIA.v_intra_IFOFR	BRIA.BRIA.v_intra_IFOFR	322.414	107.344	2.46395e-71	2.06972e-68	109897	109966
BRIA.BRIA.v_intra_ILFR	BRIA.BRIA.v_intra_ILFR	51.9791	17.317	1.89392e-11	1.59089e-08	110175	110244
BRIA.BRIA.v_intra_SLFR	BRIA.BRIA.v_intra_SLFR	201.689	65.7643	2.08933e-44	1.75504e-41	110021	110089
BRIA.BRIA.v_intra_UFR	BRIA.BRIA.v_intra_UFR	293.141	98.9279	7.46474e-65	6.27038e-62	109927	109996
BRIA.BRIA.v_intra_SLTFR	BRIA.BRIA.v_intra_SLTFR	95.6398	31.929	5.03576e-21	4.23004e-18	110130	110198
BRIA.BRIA.v_intra_CorticospinaltractR	BRIA.BRIA.v_intra_CorticospinaltractR	16.673	16.7982	3.75987e-05	0.0315829	110207	110259
BRIA.BRIA.v_intra_MediallemniscusR	BRIA.BRIA.v_intra_MediallemniscusR	18.7804	6.01428	0.000309401	0.259897	110209	110277
BRIA.BRIA.v_intra_InferiorcerebellarpeduncleR	BRIA.BRIA.v_intra_InferiorcerebellarpeduncleR	183.89	59.7426	1.89724e-40	1.59368e-37	110040	110108
BRIA.BRIA.v_intra_SuperiorcerebellarpeduncleR	BRIA.BRIA.v_intra_SuperiorcerebellarpeduncleR	12.247	11.9774	0.000439275	0.368991	110212	110264
BRIA.BRIA.v_intra_CerebralpeduncleR	BRIA.BRIA.v_intra_CerebralpeduncleR	826.151	284.83	9.96703e-185	8.37231e-182	109374	109442
BRIA.BRIA.v_intra_AnteriorlimbofinternalcapsuleR	BRIA.BRIA.v_intra_AnteriorlimbofinternalcapsuleR	318.409	107.018	1.7914e-70	1.50477e-67	109901	109970
BRIA.BRIA.v_intra_.PosteriorlimbofinternalcapsuleR	BRIA.BRIA.v_intra_.PosteriorlimbofinternalcapsuleR	190.073	64.7288	5.82623e-42	4.89403e-39	110033	110102
BRIA.BRIA.v_intra_RetrolenticularpartofinternalcapsuleR	BRIA.BRIA.v_intra_RetrolenticularpartofinternalcapsuleR	205.419	68.8846	2.54715e-45	2.13961e-42	110018	110086
BRIA.BRIA.v_intra_AnteriorcoronaradiataR	BRIA.BRIA.v_intra_AnteriorcoronaradiataR	213.305	69.7696	5.40024e-47	4.53621e-44	110010	110078
BRIA.BRIA.v_intra_SuperiorcoronaradiataR	BRIA.BRIA.v_intra_SuperiorcoronaradiataR	581.079	197.779	2.326e-129	1.95384e-126	109630	109698
BRIA.BRIA.v_intra_PosteriorcoronaradiataR	BRIA.BRIA.v_intra_PosteriorcoronaradiataR	1366.62	477.483	3.95584e-308	3.3229e-305	108805	108874
BRIA.BRIA.v_intra_PosteriorthalamicradiationR	BRIA.BRIA.v_intra_PosteriorthalamicradiationR	649.493	221.961	8.8733e-145	7.45357e-142	109559	109627
BRIA.BRIA.v_intra_SagittalstratumR	BRIA.BRIA.v_intra_SagittalstratumR	174.826	58.3173	1.61286e-38	1.3548e-35	110049	110118
BRIA.BRIA.v_intra_ExternalcapsuleR	BRIA.BRIA.v_intra_ExternalcapsuleR	39.6178	13.1048	9.49931e-09	7.97942e-06	110188	110256
BRIA.BRIA.v_intra_CingulumcingulategyrusR	BRIA.BRIA.v_intra_CingulumcingulategyrusR	70.2807	23.4152	1.89307e-15	1.59018e-12	110156	110225
BRIA.BRIA.v_intra_CingulumhippocampusR	BRIA.BRIA.v_intra_CingulumhippocampusR	489.523	163.226	1.01519e-108	8.52758e-106	109725	109793
BRIA.BRIA.v_intra_Fornix_StriaterminalisR	BRIA.BRIA.v_intra_Fornix_StriaterminalisR	188.957	61.2213	1.45656e-41	1.22351e-38	110035	110103
BRIA.BRIA.v_intra_SuperiorlongitudinalfasciculusR	BRIA.BRIA.v_intra_SuperiorlongitudinalfasciculusR	147.971	50.0807	1.29617e-32	1.08879e-29	110077	110145
BRIA.BRIA.v_intra_SuperiorfrontooccipitalfasciculusR	BRIA.BRIA.v_intra_SuperiorfrontooccipitalfasciculusR	736.534	252.456	1.97347e-164	1.65772e-161	109468	109536
BRIA.BRIA.v_intra_UncinatefasciculusR	BRIA.BRIA.v_intra_UncinatefasciculusR	127.891	42.0387	4.29699e-28	3.60947e-25	110097	110166
BRIA.BRIA.v_intra_TapetumR	BRIA.BRIA.v_intra_TapetumR	2359.01	848.372	0	0	107739	107807
BRIA.BRIA.v_intra_CINGR	BRIA.BRIA.v_intra_CINGR	175.195	58.3057	1.35747e-38	1.14027e-35	110049	110117
BRIA.BRIA.v_extra_ATRR	BRIA.BRIA.v_extra_ATRR	28.3216	9.07538	2.94317e-06	0.00247226	110199	110267
BRIA.BRIA.v_extra_CSTR	BRIA.BRIA.v_extra_CSTR	807.287	275.197	2.06623e-180	1.73563e-177	109394	109462
BRIA.BRIA.v_extra_CGR	BRIA.BRIA.v_extra_CGR	306.92	100.962	7.70972e-68	6.47616e-65	109913	109982
BRIA.BRIA.v_extra_IFOFR	BRIA.BRIA.v_extra_IFOFR	75.0576	75.7093	1.96586e-18	1.65133e-15	110148	110199
BRIA.BRIA.v_extra_ILFR	BRIA.BRIA.v_extra_ILFR	8.34899	3.51809	0.0217706	18.2873	110218	110278
BRIA.BRIA.v_extra_SLFR	BRIA.BRIA.v_extra_SLFR	37.3788	37.3826	6.6494e-10	5.5855e-07	110186	110238
BRIA.BRIA.v_extra_UFR	BRIA.BRIA.v_extra_UFR	257.609	86.8471	6.15077e-57	5.16665e-54	109964	110032
BRIA.BRIA.v_extra_SLTFR	BRIA.BRIA.v_extra_SLTFR	693.259	232.808	1.39883e-154	1.17502e-151	109513	109581
BRIA.BRIA.v_extra_CorticospinaltractR	BRIA.BRIA.v_extra_CorticospinaltractR	1.13356	0.965654	0.341299	286.691	110223	110276
BRIA.BRIA.v_extra_MediallemniscusR	BRIA.BRIA.v_extra_MediallemniscusR	28.176	9.09366	3.06881e-06	0.0025778	110199	110268
BRIA.BRIA.v_extra_InferiorcerebellarpeduncleR	BRIA.BRIA.v_extra_InferiorcerebellarpeduncleR	131.899	42.8235	6.06391e-29	5.09369e-26	110093	110161
BRIA.BRIA.v_extra_SuperiorcerebellarpeduncleR	BRIA.BRIA.v_extra_SuperiorcerebellarpeduncleR	339.715	325.199	9.87266e-78	8.29303e-75	109876	109927
BRIA.BRIA.v_extra_CerebralpeduncleR	BRIA.BRIA.v_extra_CerebralpeduncleR	1041.59	355.785	1.23001e-233	1.03321e-230	109149	109217
BRIA.BRIA.v_extra_AnteriorlimbofinternalcapsuleR	BRIA.BRIA.v_extra_AnteriorlimbofinternalcapsuleR	48.942	16.197	8.97064e-11	7.53534e-08	110178	110243
BRIA.BRIA.v_extra_.PosteriorlimbofinternalcapsuleR	BRIA.BRIA.v_extra_.PosteriorlimbofinternalcapsuleR	349.486	117.958	2.01167e-77	1.6898e-74	109869	109938
BRIA.BRIA.v_extra_RetrolenticularpartofinternalcapsuleR	BRIA.BRIA.v_extra_RetrolenticularpartofinternalcapsuleR	15.0503	4.86786	0.00179126	1.50466	110213	110280
BRIA.BRIA.v_extra_AnteriorcoronaradiataR	BRIA.BRIA.v_extra_AnteriorcoronaradiataR	249.666	86.3064	2.9994e-55	2.51949e-52	109972	110038
BRIA.BRIA.v_extra_SuperiorcoronaradiataR	BRIA.BRIA.v_extra_SuperiorcoronaradiataR	7.9509	3.40786	0.0254475	21.3759	110218	110279
BRIA.BRIA.v_extra_PosteriorcoronaradiataR	BRIA.BRIA.v_extra_PosteriorcoronaradiataR	31.8114	31.7896	1.23893e-08	1.0407e-05	110192	110243
BRIA.BRIA.v_extra_PosteriorthalamicradiationR	BRIA.BRIA.v_extra_PosteriorthalamicradiationR	48.1465	15.5432	1.51036e-10	1.26871e-07	110179	110247
BRIA.BRIA.v_extra_SagittalstratumR	BRIA.BRIA.v_extra_SagittalstratumR	52.5562	26.2891	2.31118e-12	1.94139e-09	110172	110230
BRIA.BRIA.v_extra_ExternalcapsuleR	BRIA.BRIA.v_extra_ExternalcapsuleR	34.7911	11.4097	1.08933e-07	9.15035e-05	110193	110261
BRIA.BRIA.v_extra_CingulumcingulategyrusR	BRIA.BRIA.v_extra_CingulumcingulategyrusR	287.784	96.5604	1.21758e-63	1.02277e-60	109933	110001
BRIA.BRIA.v_extra_CingulumhippocampusR	BRIA.BRIA.v_extra_CingulumhippocampusR	65.0579	62.65	4.01386e-16	3.37164e-13	110158	110210
BRIA.BRIA.v_extra_Fornix_StriaterminalisR	BRIA.BRIA.v_extra_Fornix_StriaterminalisR	67.787	23.6001	5.2676e-15	4.42478e-12	110158	110222
BRIA.BRIA.v_extra_SuperiorlongitudinalfasciculusR	BRIA.BRIA.v_extra_SuperiorlongitudinalfasciculusR	27.6086	9.0946	3.73002e-06	0.00313321	110200	110269
BRIA.BRIA.v_extra_SuperiorfrontooccipitalfasciculusR	BRIA.BRIA.v_extra_SuperiorfrontooccipitalfasciculusR	32.6323	10.7995	3.05405e-07	0.00025654	110195	110263
BRIA.BRIA.v_extra_UncinatefasciculusR	BRIA.BRIA.v_extra_UncinatefasciculusR	8.4265	2.68983	0.0409704	34.4151	110219	110287
BRIA.BRIA.v_extra_TapetumR	BRIA.BRIA.v_extra_TapetumR	527.884	177.834	2.29088e-117	1.92434e-114	109685	109753
BRIA.BRIA.v_extra_CINGR	BRIA.BRIA.v_extra_CINGR	9.17168	3.05252	0.0262215	22.026	110218	110284
BRIA.BRIA.v_csf_ATRR	BRIA.BRIA.v_csf_ATRR	134.943	44.534	1.15999e-29	9.74392e-27	110090	110159
BRIA.BRIA.v_csf_CSTR	BRIA.BRIA.v_csf_CSTR	2.39589	2.44063	0.118129	99.228	110222	110273
BRIA.BRIA.v_csf_CGR	BRIA.BRIA.v_csf_CGR	1133.54	388.767	1.2423e-254	1.04354e-251	109052	109120
BRIA.BRIA.v_csf_IFOFR	BRIA.BRIA.v_csf_IFOFR	162.558	54.0509	8.60319e-36	7.22668e-33	110062	110130
BRIA.BRIA.v_csf_ILFR	BRIA.BRIA.v_csf_ILFR	373.161	126.101	1.02533e-82	8.61276e-80	109845	109913
BRIA.BRIA.v_csf_SLFR	BRIA.BRIA.v_csf_SLFR	634.998	213.366	1.89817e-141	1.59446e-138	109574	109642
BRIA.BRIA.v_csf_UFR	BRIA.BRIA.v_csf_UFR	123.721	123.606	2.35432e-29	1.97762e-26	110098	110149
BRIA.BRIA.v_csf_SLTFR	BRIA.BRIA.v_csf_SLTFR	604.528	207.991	1.12299e-134	9.43312e-132	109605	109674
BRIA.BRIA.v_csf_CorticospinaltractR	BRIA.BRIA.v_csf_CorticospinaltractR	40.1092	12.9474	8.32921e-09	6.99654e-06	110187	110255
BRIA.BRIA.v_csf_MediallemniscusR	BRIA.BRIA.v_csf_MediallemniscusR	5.79021	2.96822	0.0515496	43.3017	110220	110277
BRIA.BRIA.v_csf_InferiorcerebellarpeduncleR	BRIA.BRIA.v_csf_InferiorcerebellarpeduncleR	648.487	222.449	1.44764e-144	1.21602e-141	109560	109628
BRIA.BRIA.v_csf_SuperiorcerebellarpeduncleR	BRIA.BRIA.v_csf_SuperiorcerebellarpeduncleR	119.863	39.0074	2.70605e-26	2.27308e-23	110105	110174
BRIA.BRIA.v_csf_CerebralpeduncleR	BRIA.BRIA.v_csf_CerebralpeduncleR	119.762	116.138	1.99823e-28	1.67851e-25	110102	110154
BRIA.BRIA.v_csf_AnteriorlimbofinternalcapsuleR	BRIA.BRIA.v_csf_AnteriorlimbofinternalcapsuleR	378.535	127.995	6.42156e-84	5.39411e-81	109839	109908
BRIA.BRIA.v_csf_.PosteriorlimbofinternalcapsuleR	BRIA.BRIA.v_csf_.PosteriorlimbofinternalcapsuleR	20.5698	6.64352	0.000126192	0.106001	110207	110275
BRIA.BRIA.v_csf_RetrolenticularpartofinternalcapsuleR	BRIA.BRIA.v_csf_RetrolenticularpartofinternalcapsuleR	382.331	126.416	1.0891e-84	9.14842e-82	109835	109904
BRIA.BRIA.v_csf_AnteriorcoronaradiataR	BRIA.BRIA.v_csf_AnteriorcoronaradiataR	176	57.7243	9.95279e-39	8.36035e-36	110048	110116
BRIA.BRIA.v_csf_SuperiorcoronaradiataR	BRIA.BRIA.v_csf_SuperiorcoronaradiataR	254.753	84.461	3.0063e-56	2.52529e-53	109967	110035
BRIA.BRIA.v_csf_PosteriorcoronaradiataR	BRIA.BRIA.v_csf_PosteriorcoronaradiataR	308.96	104.917	2.11961e-68	1.78047e-65	109911	109980
BRIA.BRIA.v_csf_PosteriorthalamicradiationR	BRIA.BRIA.v_csf_PosteriorthalamicradiationR	29.2231	9.41516	1.84611e-06	0.00155074	110198	110266
BRIA.BRIA.v_csf_SagittalstratumR	BRIA.BRIA.v_csf_SagittalstratumR	61.3941	19.892	1.93184e-13	1.62275e-10	110165	110232
BRIA.BRIA.v_csf_ExternalcapsuleR	BRIA.BRIA.v_csf_ExternalcapsuleR	1056.12	366.649	5.14746e-237	4.32387e-234	109133	109202
BRIA.BRIA.v_csf_CingulumcingulategyrusR	BRIA.BRIA.v_csf_CingulumcingulategyrusR	81.8701	79.5673	6.41569e-20	5.38918e-17	110141	110192
BRIA.BRIA.v_csf_CingulumhippocampusR	BRIA.BRIA.v_csf_CingulumhippocampusR	523.364	174.537	2.58375e-116	2.17035e-113	109689	109758
BRIA.BRIA.v_csf_Fornix_StriaterminalisR	BRIA.BRIA.v_csf_Fornix_StriaterminalisR	1667.98	577.456	0	0	108485	108553
BRIA.BRIA.v_csf_SuperiorlongitudinalfasciculusR	BRIA.BRIA.v_csf_SuperiorlongitudinalfasciculusR	432.963	141.637	5.61885e-96	4.71983e-93	109783	109851
BRIA.BRIA.v_csf_SuperiorfrontooccipitalfasciculusR	BRIA.BRIA.v_csf_SuperiorfrontooccipitalfasciculusR	304.141	101.448	2.88452e-67	2.423e-64	109916	109985
BRIA.BRIA.v_csf_UncinatefasciculusR	BRIA.BRIA.v_csf_UncinatefasciculusR	111.134	35.9998	2.34055e-24	1.96606e-21	110114	110181
BRIA.BRIA.v_csf_TapetumR	BRIA.BRIA.v_csf_TapetumR	68.729	23.1951	3.86276e-15	3.24472e-12	110158	110224
BRIA.BRIA.v_csf_CINGR	BRIA.BRIA.v_csf_CINGR	58.111	19.4183	8.56524e-13	7.1948e-10	110168	110234
BRIA.BRIA.micro_Rd_ATRR	BRIA.BRIA.micro_Rd_ATRR	342.395	114.339	8.37406e-76	7.03421e-73	109877	109945
BRIA.BRIA.micro_Rd_CSTR	BRIA.BRIA.micro_Rd_CSTR	129.321	41.9864	2.24864e-28	1.88886e-25	110096	110164
BRIA.BRIA.micro_Rd_CGR	BRIA.BRIA.micro_Rd_CGR	2525.69	910.764	0	0	107557	107625
BRIA.BRIA.micro_Rd_IFOFR	BRIA.BRIA.micro_Rd_IFOFR	309.051	105.3	1.97217e-68	1.65662e-65	109911	109980
BRIA.BRIA.micro_Rd_ILFR	BRIA.BRIA.micro_Rd_ILFR	163.975	55.201	3.84574e-36	3.23042e-33	110060	110129
BRIA.BRIA.micro_Rd_SLFR	BRIA.BRIA.micro_Rd_SLFR	547.879	183.348	7.82059e-122	6.56929e-119	109664	109733
BRIA.BRIA.micro_Rd_UFR	BRIA.BRIA.micro_Rd_UFR	1053.6	368.299	1.81621e-236	1.52562e-233	109136	109205
BRIA.BRIA.micro_Rd_SLTFR	BRIA.BRIA.micro_Rd_SLTFR	118.401	40.1093	4.42895e-26	3.72032e-23	110107	110176
BRIA.BRIA.micro_Rd_CorticospinaltractR	BRIA.BRIA.micro_Rd_CorticospinaltractR	21.4763	7.23546	6.94164e-05	0.0583098	110206	110271
BRIA.BRIA.micro_Rd_MediallemniscusR	BRIA.BRIA.micro_Rd_MediallemniscusR	1.00665	1.00426	0.318265	267.343	110223	110275
BRIA.BRIA.micro_Rd_InferiorcerebellarpeduncleR	BRIA.BRIA.micro_Rd_InferiorcerebellarpeduncleR	864.377	298.239	2.1503e-193	1.80625e-190	109334	109403
BRIA.BRIA.micro_Rd_SuperiorcerebellarpeduncleR	BRIA.BRIA.micro_Rd_SuperiorcerebellarpeduncleR	58.4829	18.9558	8.32635e-13	6.99414e-10	110168	110237
BRIA.BRIA.micro_Rd_CerebralpeduncleR	BRIA.BRIA.micro_Rd_CerebralpeduncleR	43.0762	43.3554	3.31814e-11	2.78724e-08	110180	110232
BRIA.BRIA.micro_Rd_AnteriorlimbofinternalcapsuleR	BRIA.BRIA.micro_Rd_AnteriorlimbofinternalcapsuleR	1196.67	415.62	4.04582e-269	3.39848e-266	108985	109053
BRIA.BRIA.micro_Rd_.PosteriorlimbofinternalcapsuleR	BRIA.BRIA.micro_Rd_.PosteriorlimbofinternalcapsuleR	225.427	72.8758	1.19604e-49	1.00467e-46	109997	110065
BRIA.BRIA.micro_Rd_RetrolenticularpartofinternalcapsuleR	BRIA.BRIA.micro_Rd_RetrolenticularpartofinternalcapsuleR	492.992	167.672	1.43428e-109	1.20479e-106	109721	109790
BRIA.BRIA.micro_Rd_AnteriorcoronaradiataR	BRIA.BRIA.micro_Rd_AnteriorcoronaradiataR	782.338	269.163	8.40876e-175	7.06336e-172	109420	109488
BRIA.BRIA.micro_Rd_SuperiorcoronaradiataR	BRIA.BRIA.micro_Rd_SuperiorcoronaradiataR	588.228	198.866	6.07869e-131	5.1061e-128	109622	109691
BRIA.BRIA.micro_Rd_PosteriorcoronaradiataR	BRIA.BRIA.micro_Rd_PosteriorcoronaradiataR	695.207	238.734	4.16963e-155	3.50249e-152	109511	109580
BRIA.BRIA.micro_Rd_PosteriorthalamicradiationR	BRIA.BRIA.micro_Rd_PosteriorthalamicradiationR	237.267	79.8659	2.08279e-52	1.74954e-49	109985	110054
BRIA.BRIA.micro_Rd_SagittalstratumR	BRIA.BRIA.micro_Rd_SagittalstratumR	116.834	39.3529	1.01727e-25	8.54504e-23	110109	110177
BRIA.BRIA.micro_Rd_ExternalcapsuleR	BRIA.BRIA.micro_Rd_ExternalcapsuleR	1857.21	660.202	0	0	108282	108350
BRIA.BRIA.micro_Rd_CingulumcingulategyrusR	BRIA.BRIA.micro_Rd_CingulumcingulategyrusR	43.8062	14.5278	1.16039e-09	9.7473e-07	110184	110252
BRIA.BRIA.micro_Rd_CingulumhippocampusR	BRIA.BRIA.micro_Rd_CingulumhippocampusR	451.198	152.39	3.5529e-100	2.98443e-97	109764	109831
BRIA.BRIA.micro_Rd_Fornix_StriaterminalisR	BRIA.BRIA.micro_Rd_Fornix_StriaterminalisR	2139.06	761.924	0	0	107978	108046
BRIA.BRIA.micro_Rd_SuperiorlongitudinalfasciculusR	BRIA.BRIA.micro_Rd_SuperiorlongitudinalfasciculusR	280.23	95.1356	5.37347e-62	4.51371e-59	109941	110009
BRIA.BRIA.micro_Rd_SuperiorfrontooccipitalfasciculusR	BRIA.BRIA.micro_Rd_SuperiorfrontooccipitalfasciculusR	1740.42	613.971	0	0	108407	108476
BRIA.BRIA.micro_Rd_UncinatefasciculusR	BRIA.BRIA.micro_Rd_UncinatefasciculusR	84.8499	27.9739	1.2774e-18	1.07302e-15	110141	110210
BRIA.BRIA.micro_Rd_TapetumR	BRIA.BRIA.micro_Rd_TapetumR	245.407	81.3006	3.62388e-54	3.04406e-51	109977	110045
BRIA.BRIA.micro_Rd_CINGR	BRIA.BRIA.micro_Rd_CINGR	126.664	40.7257	9.23811e-28	7.76001e-25	110098	110166
BRIA.BRIA.micro_FA_ATRR	BRIA.BRIA.micro_FA_ATRR	271.712	89.8071	5.17775e-60	4.34931e-57	109949	110018
BRIA.BRIA.micro_FA_CSTR	BRIA.BRIA.micro_FA_CSTR	123.095	40.987	4.53484e-27	3.80927e-24	110102	110171
BRIA.BRIA.micro_FA_CGR	BRIA.BRIA.micro_FA_CGR	2107.11	756.374	0	0	108012	108081
BRIA.BRIA.micro_FA_IFOFR	BRIA.BRIA.micro_FA_IFOFR	958.544	333.326	8.31066e-215	6.98095e-212	109236	109304
BRIA.BRIA.micro_FA_ILFR	BRIA.BRIA.micro_FA_ILFR	111.938	37.4302	1.27915e-24	1.07448e-21	110114	110182
BRIA.BRIA.micro_FA_SLFR	BRIA.BRIA.micro_FA_SLFR	971.045	336.427	1.23676e-217	1.03888e-214	109223	109291
BRIA.BRIA.micro_FA_UFR	BRIA.BRIA.micro_FA_UFR	614.237	211.875	7.16196e-137	6.01605e-134	109595	109664
BRIA.BRIA.micro_FA_SLTFR	BRIA.BRIA.micro_FA_SLTFR	73.9624	24.7789	2.86354e-16	2.40537e-13	110153	110221
BRIA.BRIA.micro_FA_CorticospinaltractR	BRIA.BRIA.micro_FA_CorticospinaltractR	3.11977	1.29591	0.274789	230.823	110223	110284
BRIA.BRIA.micro_FA_MediallemniscusR	BRIA.BRIA.micro_FA_MediallemniscusR	8.33291	2.80063	0.0376716	31.6441	110219	110285
BRIA.BRIA.micro_FA_InferiorcerebellarpeduncleR	BRIA.BRIA.micro_FA_InferiorcerebellarpeduncleR	927.947	320.736	7.89792e-208	6.63425e-205	109268	109336
BRIA.BRIA.micro_FA_SuperiorcerebellarpeduncleR	BRIA.BRIA.micro_FA_SuperiorcerebellarpeduncleR	35.166	16.9223	1.92665e-08	1.61839e-05	110190	110248
BRIA.BRIA.micro_FA_CerebralpeduncleR	BRIA.BRIA.micro_FA_CerebralpeduncleR	41.2229	40.9938	9.01761e-11	7.57479e-08	110182	110234
BRIA.BRIA.micro_FA_AnteriorlimbofinternalcapsuleR	BRIA.BRIA.micro_FA_AnteriorlimbofinternalcapsuleR	1310.5	458.274	3.07441e-295	2.58251e-292	108865	108933
BRIA.BRIA.micro_FA_.PosteriorlimbofinternalcapsuleR	BRIA.BRIA.micro_FA_.PosteriorlimbofinternalcapsuleR	449.526	148.536	1.01022e-99	8.48587e-97	109766	109834
BRIA.BRIA.micro_FA_RetrolenticularpartofinternalcapsuleR	BRIA.BRIA.micro_FA_RetrolenticularpartofinternalcapsuleR	933.162	320.1	5.53915e-209	4.65288e-206	109262	109331
BRIA.BRIA.micro_FA_AnteriorcoronaradiataR	BRIA.BRIA.micro_FA_AnteriorcoronaradiataR	896.313	309.091	1.22902e-200	1.03237e-197	109301	109369
BRIA.BRIA.micro_FA_SuperiorcoronaradiataR	BRIA.BRIA.micro_FA_SuperiorcoronaradiataR	1212.04	424.048	1.14427e-272	9.61184e-270	108969	109037
BRIA.BRIA.micro_FA_PosteriorcoronaradiataR	BRIA.BRIA.micro_FA_PosteriorcoronaradiataR	1646.78	582.916	0	0	108507	108576
BRIA.BRIA.micro_FA_PosteriorthalamicradiationR	BRIA.BRIA.micro_FA_PosteriorthalamicradiationR	964.498	330.384	4.23857e-216	3.5604e-213	109229	109298
BRIA.BRIA.micro_FA_SagittalstratumR	BRIA.BRIA.micro_FA_SagittalstratumR	505.117	169.647	3.03298e-112	2.5477e-109	109708	109777
BRIA.BRIA.micro_FA_ExternalcapsuleR	BRIA.BRIA.micro_FA_ExternalcapsuleR	67.9378	22.867	5.84216e-15	4.90742e-12	110159	110227
BRIA.BRIA.micro_FA_CingulumcingulategyrusR	BRIA.BRIA.micro_FA_CingulumcingulategyrusR	42.9244	14.4163	1.69883e-09	1.42701e-06	110184	110253
BRIA.BRIA.micro_FA_CingulumhippocampusR	BRIA.BRIA.micro_FA_CingulumhippocampusR	495.511	167.331	4.14074e-110	3.47822e-107	109718	109786
BRIA.BRIA.micro_FA_Fornix_StriaterminalisR	BRIA.BRIA.micro_FA_Fornix_StriaterminalisR	2226.7	800.506	0	0	107883	107951
BRIA.BRIA.micro_FA_SuperiorlongitudinalfasciculusR	BRIA.BRIA.micro_FA_SuperiorlongitudinalfasciculusR	647.129	219.836	3.18787e-144	2.67781e-141	109561	109629
BRIA.BRIA.micro_FA_SuperiorfrontooccipitalfasciculusR	BRIA.BRIA.micro_FA_SuperiorfrontooccipitalfasciculusR	2083.06	747.585	0	0	108038	108107
BRIA.BRIA.micro_FA_UncinatefasciculusR	BRIA.BRIA.micro_FA_UncinatefasciculusR	45.2453	14.6107	6.42626e-10	5.39806e-07	110182	110250
BRIA.BRIA.micro_FA_TapetumR	BRIA.BRIA.micro_FA_TapetumR	2199.62	782.147	0	0	107912	107981
BRIA.BRIA.micro_FA_CINGR	BRIA.BRIA.micro_FA_CINGR	204	68.833	5.03767e-45	4.23164e-42	110019	110088
BRIA.BRIA.micro_Ax_ATRR	BRIA.BRIA.micro_Ax_ATRR	1.43427	1.43459	0.231624	194.564	110223	110274
BRIA.BRIA.micro_Ax_CSTR	BRIA.BRIA.micro_Ax_CSTR	3.38681	1.18804	0.31224	262.282	110224	110288
BRIA.BRIA.micro_Ax_CGR	BRIA.BRIA.micro_Ax_CGR	28.4719	27.9249	7.52528e-08	6.32123e-05	110195	110247
BRIA.BRIA.micro_Ax_IFOFR	BRIA.BRIA.micro_Ax_IFOFR	11.4543	11.4986	0.000643752	0.540751	110213	110264
BRIA.BRIA.micro_Ax_ILFR	BRIA.BRIA.micro_Ax_ILFR	23.52	7.50552	3.14406e-05	0.0264101	110204	110272
BRIA.BRIA.micro_Ax_SLFR	BRIA.BRIA.micro_Ax_SLFR	90.3738	90.1624	7.27288e-22	6.10922e-19	110132	110183
BRIA.BRIA.micro_Ax_UFR	BRIA.BRIA.micro_Ax_UFR	1.82593	0.738254	0.507475	426.279	110225	110286
BRIA.BRIA.micro_Ax_SLTFR	BRIA.BRIA.micro_Ax_SLTFR	1098.67	382.72	9.82003e-247	8.24882e-244	109088	109156
BRIA.BRIA.micro_Ax_CorticospinaltractR	BRIA.BRIA.micro_Ax_CorticospinaltractR	7.64866	2.45106	0.0576209	48.4015	110220	110288
BRIA.BRIA.micro_Ax_MediallemniscusR	BRIA.BRIA.micro_Ax_MediallemniscusR	17.3589	5.57496	0.00060732	0.510149	110210	110279
BRIA.BRIA.micro_Ax_InferiorcerebellarpeduncleR	BRIA.BRIA.micro_Ax_InferiorcerebellarpeduncleR	429.349	144.046	2.93846e-95	2.46831e-92	109787	109855
BRIA.BRIA.micro_Ax_SuperiorcerebellarpeduncleR	BRIA.BRIA.micro_Ax_SuperiorcerebellarpeduncleR	95.7423	30.739	6.03458e-21	5.06904e-18	110130	110198
BRIA.BRIA.micro_Ax_CerebralpeduncleR	BRIA.BRIA.micro_Ax_CerebralpeduncleR	22.7269	7.43178	4.21301e-05	0.0353892	110205	110271
BRIA.BRIA.micro_Ax_AnteriorlimbofinternalcapsuleR	BRIA.BRIA.micro_Ax_AnteriorlimbofinternalcapsuleR	88.5962	32.2439	1.09725e-19	9.21689e-17	110136	110200
BRIA.BRIA.micro_Ax_.PosteriorlimbofinternalcapsuleR	BRIA.BRIA.micro_Ax_.PosteriorlimbofinternalcapsuleR	21.5226	6.88252	8.24561e-05	0.0692631	110206	110274
BRIA.BRIA.micro_Ax_RetrolenticularpartofinternalcapsuleR	BRIA.BRIA.micro_Ax_RetrolenticularpartofinternalcapsuleR	90.9846	30.4018	5.2947e-20	4.44754e-17	110135	110200
BRIA.BRIA.micro_Ax_AnteriorcoronaradiataR	BRIA.BRIA.micro_Ax_AnteriorcoronaradiataR	43.0207	14.0566	1.84313e-09	1.54823e-06	110184	110250
BRIA.BRIA.micro_Ax_SuperiorcoronaradiataR	BRIA.BRIA.micro_Ax_SuperiorcoronaradiataR	20.5686	20.6106	4.72251e-06	0.00396691	110203	110255
BRIA.BRIA.micro_Ax_PosteriorcoronaradiataR	BRIA.BRIA.micro_Ax_PosteriorcoronaradiataR	101.033	32.7823	3.88304e-22	3.26175e-19	110125	110193
BRIA.BRIA.micro_Ax_PosteriorthalamicradiationR	BRIA.BRIA.micro_Ax_PosteriorthalamicradiationR	99.6315	32.929	7.06904e-22	5.93799e-19	110126	110195
BRIA.BRIA.micro_Ax_SagittalstratumR	BRIA.BRIA.micro_Ax_SagittalstratumR	10.7366	3.44929	0.0139581	11.7248	110217	110285
BRIA.BRIA.micro_Ax_ExternalcapsuleR	BRIA.BRIA.micro_Ax_ExternalcapsuleR	39.6496	12.9611	9.87488e-09	8.2949e-06	110188	110256
BRIA.BRIA.micro_Ax_CingulumcingulategyrusR	BRIA.BRIA.micro_Ax_CingulumcingulategyrusR	35.0879	35.1275	2.20522e-09	1.85239e-06	110188	110240
BRIA.BRIA.micro_Ax_CingulumhippocampusR	BRIA.BRIA.micro_Ax_CingulumhippocampusR	226.608	72.9876	6.71981e-50	5.64464e-47	109996	110064
BRIA.BRIA.micro_Ax_Fornix_StriaterminalisR	BRIA.BRIA.micro_Ax_Fornix_StriaterminalisR	495.925	162.799	4.24804e-110	3.56835e-107	109718	109786
BRIA.BRIA.micro_Ax_SuperiorlongitudinalfasciculusR	BRIA.BRIA.micro_Ax_SuperiorlongitudinalfasciculusR	119.811	42.0816	1.73173e-26	1.45465e-23	110105	110169
BRIA.BRIA.micro_Ax_SuperiorfrontooccipitalfasciculusR	BRIA.BRIA.micro_Ax_SuperiorfrontooccipitalfasciculusR	38.2021	14.2027	1.14798e-08	9.64306e-06	110188	110252
BRIA.BRIA.micro_Ax_UncinatefasciculusR	BRIA.BRIA.micro_Ax_UncinatefasciculusR	9.43487	3.25702	0.0211157	17.7372	110218	110282
BRIA.BRIA.micro_Ax_TapetumR	BRIA.BRIA.micro_Ax_TapetumR	116.512	39.3518	1.17787e-25	9.89407e-23	110109	110178
BRIA.BRIA.micro_Ax_CINGR	BRIA.BRIA.micro_Ax_CINGR	96.1211	31.0551	4.79685e-21	4.02935e-18	110130	110198
BRIA.BRIA.micro_ADC_ATRR	BRIA.BRIA.micro_ADC_ATRR	268.327	88.9642	2.86701e-59	2.40829e-56	109953	110021
BRIA.BRIA.micro_ADC_CSTR	BRIA.BRIA.micro_ADC_CSTR	136.163	44.7437	6.41337e-30	5.38723e-27	110089	110157
BRIA.BRIA.micro_ADC_CGR	BRIA.BRIA.micro_ADC_CGR	1414.12	492.875	4.7647196819284e-319	4.00236453281985e-316	108755	108824
BRIA.BRIA.micro_ADC_IFOFR	BRIA.BRIA.micro_ADC_IFOFR	206.542	69.7973	1.35866e-45	1.14128e-42	110017	110085
BRIA.BRIA.micro_ADC_ILFR	BRIA.BRIA.micro_ADC_ILFR	147.099	49.2966	2.15568e-32	1.81077e-29	110078	110146
BRIA.BRIA.micro_ADC_SLFR	BRIA.BRIA.micro_ADC_SLFR	454.438	150.663	7.7999e-101	6.55191e-98	109761	109829
BRIA.BRIA.micro_ADC_UFR	BRIA.BRIA.micro_ADC_UFR	100.496	33.8429	4.07745e-22	3.42506e-19	110125	110194
BRIA.BRIA.micro_ADC_SLTFR	BRIA.BRIA.micro_ADC_SLTFR	792.395	274.809	4.15404e-177	3.48939e-174	109410	109478
BRIA.BRIA.micro_ADC_CorticospinaltractR	BRIA.BRIA.micro_ADC_CorticospinaltractR	23.1935	8.22581	2.46794e-05	0.0207307	110204	110268
BRIA.BRIA.micro_ADC_MediallemniscusR	BRIA.BRIA.micro_ADC_MediallemniscusR	0.921996	0.725553	0.428304	359.776	110224	110277
BRIA.BRIA.micro_ADC_InferiorcerebellarpeduncleR	BRIA.BRIA.micro_ADC_InferiorcerebellarpeduncleR	822.048	282.821	8.63902e-184	7.25678e-181	109379	109447
BRIA.BRIA.micro_ADC_SuperiorcerebellarpeduncleR	BRIA.BRIA.micro_ADC_SuperiorcerebellarpeduncleR	80.5843	32.9609	3.50399e-18	2.94335e-15	110144	110205
BRIA.BRIA.micro_ADC_CerebralpeduncleR	BRIA.BRIA.micro_ADC_CerebralpeduncleR	29.1841	29.0173	5.00283e-08	4.20237e-05	110195	110246
BRIA.BRIA.micro_ADC_AnteriorlimbofinternalcapsuleR	BRIA.BRIA.micro_ADC_AnteriorlimbofinternalcapsuleR	699.217	234.028	6.51998e-156	5.47678e-153	109507	109575
BRIA.BRIA.micro_ADC_.PosteriorlimbofinternalcapsuleR	BRIA.BRIA.micro_ADC_.PosteriorlimbofinternalcapsuleR	143.748	46.2343	1.55703e-31	1.30791e-28	110081	110149
BRIA.BRIA.micro_ADC_RetrolenticularpartofinternalcapsuleR	BRIA.BRIA.micro_ADC_RetrolenticularpartofinternalcapsuleR	414.065	138.943	7.73505e-92	6.49744e-89	109803	109871
BRIA.BRIA.micro_ADC_AnteriorcoronaradiataR	BRIA.BRIA.micro_ADC_AnteriorcoronaradiataR	356.901	118.489	5.06111e-79	4.25133e-76	109862	109930
BRIA.BRIA.micro_ADC_SuperiorcoronaradiataR	BRIA.BRIA.micro_ADC_SuperiorcoronaradiataR	480.417	160.571	1.09659e-106	9.21134e-104	109734	109802
BRIA.BRIA.micro_ADC_PosteriorcoronaradiataR	BRIA.BRIA.micro_ADC_PosteriorcoronaradiataR	719.905	246.907	1.11991e-160	9.40725e-158	109485	109554
BRIA.BRIA.micro_ADC_PosteriorthalamicradiationR	BRIA.BRIA.micro_ADC_PosteriorthalamicradiationR	142.653	47.6355	2.12383e-31	1.78402e-28	110082	110151
BRIA.BRIA.micro_ADC_SagittalstratumR	BRIA.BRIA.micro_ADC_SagittalstratumR	81.0811	26.9022	8.28251e-18	6.95731e-15	110145	110214
BRIA.BRIA.micro_ADC_ExternalcapsuleR	BRIA.BRIA.micro_ADC_ExternalcapsuleR	543.227	186.714	6.91942e-121	5.81231e-118	109669	109738
BRIA.BRIA.micro_ADC_CingulumcingulategyrusR	BRIA.BRIA.micro_ADC_CingulumcingulategyrusR	204.455	66.9324	4.94336e-45	4.15242e-42	110019	110087
BRIA.BRIA.micro_ADC_CingulumhippocampusR	BRIA.BRIA.micro_ADC_CingulumhippocampusR	302.45	98.2166	8.45155e-67	7.09931e-64	109918	109986
BRIA.BRIA.micro_ADC_Fornix_StriaterminalisR	BRIA.BRIA.micro_ADC_Fornix_StriaterminalisR	1677.51	583.99	0	0	108474	108543
BRIA.BRIA.micro_ADC_SuperiorlongitudinalfasciculusR	BRIA.BRIA.micro_ADC_SuperiorlongitudinalfasciculusR	356.497	119.938	5.61023e-79	4.71259e-76	109862	109931
BRIA.BRIA.micro_ADC_SuperiorfrontooccipitalfasciculusR	BRIA.BRIA.micro_ADC_SuperiorfrontooccipitalfasciculusR	1233.16	428.179	1.78924e-277	1.50296e-274	108947	109015
BRIA.BRIA.micro_ADC_UncinatefasciculusR	BRIA.BRIA.micro_ADC_UncinatefasciculusR	51.8104	16.9151	2.28111e-11	1.91614e-08	110175	110244
BRIA.BRIA.micro_ADC_TapetumR	BRIA.BRIA.micro_ADC_TapetumR	459.421	155.655	4.98197e-102	4.18485e-99	109756	109824
BRIA.BRIA.micro_ADC_CINGR	BRIA.BRIA.micro_ADC_CINGR	273.859	90.4775	1.72792e-60	1.45145e-57	109947	110016
BRIA.BRIA.Drad_extra_ATRR	BRIA.BRIA.Drad_extra_ATRR	151.282	49.2181	3.11325e-33	2.61513e-30	110073	110140
BRIA.BRIA.Drad_extra_CSTR	BRIA.BRIA.Drad_extra_CSTR	57.0853	19.1101	1.42192e-12	1.19441e-09	110170	110238
BRIA.BRIA.Drad_extra_CGR	BRIA.BRIA.Drad_extra_CGR	140.012	45.8032	9.31509e-31	7.82468e-28	110085	110153
BRIA.BRIA.Drad_extra_IFOFR	BRIA.BRIA.Drad_extra_IFOFR	55.4087	18.4297	3.41269e-12	2.86666e-09	110172	110240
BRIA.BRIA.Drad_extra_ILFR	BRIA.BRIA.Drad_extra_ILFR	61.9314	20.4365	1.33854e-13	1.12438e-10	110165	110233
BRIA.BRIA.Drad_extra_SLFR	BRIA.BRIA.Drad_extra_SLFR	45.9515	15.1963	4.02389e-10	3.38007e-07	110181	110250
BRIA.BRIA.Drad_extra_UFR	BRIA.BRIA.Drad_extra_UFR	258.711	86.6788	3.66234e-57	3.07637e-54	109963	110031
BRIA.BRIA.Drad_extra_SLTFR	BRIA.BRIA.Drad_extra_SLTFR	900.382	313.276	1.35129e-201	1.13508e-198	109297	109365
BRIA.BRIA.Drad_extra_CorticospinaltractR	BRIA.BRIA.Drad_extra_CorticospinaltractR	5.90692	3.16827	0.0444909	37.3724	110220	110276
BRIA.BRIA.Drad_extra_MediallemniscusR	BRIA.BRIA.Drad_extra_MediallemniscusR	5.18784	1.86955	0.135756	114.035	110222	110286
BRIA.BRIA.Drad_extra_InferiorcerebellarpeduncleR	BRIA.BRIA.Drad_extra_InferiorcerebellarpeduncleR	545.948	184.175	1.9831e-121	1.66581e-118	109666	109735
BRIA.BRIA.Drad_extra_SuperiorcerebellarpeduncleR	BRIA.BRIA.Drad_extra_SuperiorcerebellarpeduncleR	82.6142	26.9714	4.18485e-18	3.51527e-15	110144	110212
BRIA.BRIA.Drad_extra_CerebralpeduncleR	BRIA.BRIA.Drad_extra_CerebralpeduncleR	140.211	47.4155	6.78807e-31	5.70198e-28	110085	110153
BRIA.BRIA.Drad_extra_AnteriorlimbofinternalcapsuleR	BRIA.BRIA.Drad_extra_AnteriorlimbofinternalcapsuleR	322.855	106.782	2.06619e-71	1.7356e-68	109896	109964
BRIA.BRIA.Drad_extra_.PosteriorlimbofinternalcapsuleR	BRIA.BRIA.Drad_extra_.PosteriorlimbofinternalcapsuleR	357.929	122.657	2.32141e-79	1.94998e-76	109860	109926
BRIA.BRIA.Drad_extra_RetrolenticularpartofinternalcapsuleR	BRIA.BRIA.Drad_extra_RetrolenticularpartofinternalcapsuleR	130.258	42.6694	1.31798e-28	1.1071e-25	110095	110162
BRIA.BRIA.Drad_extra_AnteriorcoronaradiataR	BRIA.BRIA.Drad_extra_AnteriorcoronaradiataR	210.588	74.7725	1.21785e-46	1.02299e-43	110012	110077
BRIA.BRIA.Drad_extra_SuperiorcoronaradiataR	BRIA.BRIA.Drad_extra_SuperiorcoronaradiataR	590.935	199.674	1.50237e-131	1.26199e-128	109619	109688
BRIA.BRIA.Drad_extra_PosteriorcoronaradiataR	BRIA.BRIA.Drad_extra_PosteriorcoronaradiataR	394.049	134.204	2.0619e-87	1.732e-84	109823	109892
BRIA.BRIA.Drad_extra_PosteriorthalamicradiationR	BRIA.BRIA.Drad_extra_PosteriorthalamicradiationR	79.6094	26.6536	1.65646e-17	1.39143e-14	110147	110215
BRIA.BRIA.Drad_extra_SagittalstratumR	BRIA.BRIA.Drad_extra_SagittalstratumR	66.1262	21.5182	1.74608e-14	1.4667e-11	110161	110229
BRIA.BRIA.Drad_extra_ExternalcapsuleR	BRIA.BRIA.Drad_extra_ExternalcapsuleR	54.1999	18.1097	6.12095e-12	5.1416e-09	110173	110241
BRIA.BRIA.Drad_extra_CingulumcingulategyrusR	BRIA.BRIA.Drad_extra_CingulumcingulategyrusR	103.498	104.574	7.87795e-25	6.61748e-22	110118	110170
BRIA.BRIA.Drad_extra_CingulumhippocampusR	BRIA.BRIA.Drad_extra_CingulumhippocampusR	275.39	92.2706	7.08576e-61	5.95204e-58	109945	110012
BRIA.BRIA.Drad_extra_Fornix_StriaterminalisR	BRIA.BRIA.Drad_extra_Fornix_StriaterminalisR	251.56	83.8663	1.48134e-55	1.24433e-52	109970	110039
BRIA.BRIA.Drad_extra_SuperiorlongitudinalfasciculusR	BRIA.BRIA.Drad_extra_SuperiorlongitudinalfasciculusR	93.0409	30.7046	2.01125e-20	1.68945e-17	110133	110202
BRIA.BRIA.Drad_extra_SuperiorfrontooccipitalfasciculusR	BRIA.BRIA.Drad_extra_SuperiorfrontooccipitalfasciculusR	1558.48	546.986	0	0	108601	108670
BRIA.BRIA.Drad_extra_UncinatefasciculusR	BRIA.BRIA.Drad_extra_UncinatefasciculusR	20.1376	20.1102	5.98834e-06	0.00503021	110204	110255
BRIA.BRIA.Drad_extra_TapetumR	BRIA.BRIA.Drad_extra_TapetumR	471.527	161.662	8.74237e-105	7.34359e-102	109743	109812
BRIA.BRIA.Drad_extra_CINGR	BRIA.BRIA.Drad_extra_CINGR	320.749	106.774	5.8022e-71	4.87385e-68	109899	109967
BRIA.BRIA.Dax_intra_ATRR	BRIA.BRIA.Dax_intra_ATRR	9.86202	3.20153	0.020342	17.0873	110218	110286
BRIA.BRIA.Dax_intra_CSTR	BRIA.BRIA.Dax_intra_CSTR	26.845	8.89642	5.30224e-06	0.00445388	110201	110269
BRIA.BRIA.Dax_intra_CGR	BRIA.BRIA.Dax_intra_CGR	32.7402	10.716	3.03713e-07	0.000255119	110195	110263
BRIA.BRIA.Dax_intra_IFOFR	BRIA.BRIA.Dax_intra_IFOFR	193.292	64.4481	1.30225e-42	1.09389e-39	110030	110099
BRIA.BRIA.Dax_intra_ILFR	BRIA.BRIA.Dax_intra_ILFR	218.518	72.5815	3.36332e-48	2.82519e-45	110004	110073
BRIA.BRIA.Dax_intra_SLFR	BRIA.BRIA.Dax_intra_SLFR	34.6216	11.4362	1.14781e-07	9.64161e-05	110193	110261
BRIA.BRIA.Dax_intra_UFR	BRIA.BRIA.Dax_intra_UFR	333.527	112.495	7.38428e-74	6.2028e-71	109886	109954
BRIA.BRIA.Dax_intra_SLTFR	BRIA.BRIA.Dax_intra_SLTFR	1204.25	422.028	6.83655e-271	5.7427e-268	108977	109046
BRIA.BRIA.Dax_intra_CorticospinaltractR	BRIA.BRIA.Dax_intra_CorticospinaltractR	3.54502	1.31044	0.269805	226.636	110223	110287
BRIA.BRIA.Dax_intra_MediallemniscusR	BRIA.BRIA.Dax_intra_MediallemniscusR	3.96638	1.44464	0.229576	192.844	110223	110287
BRIA.BRIA.Dax_intra_InferiorcerebellarpeduncleR	BRIA.BRIA.Dax_intra_InferiorcerebellarpeduncleR	500.463	168.845	3.23342e-111	2.71608e-108	109713	109782
BRIA.BRIA.Dax_intra_SuperiorcerebellarpeduncleR	BRIA.BRIA.Dax_intra_SuperiorcerebellarpeduncleR	90.8352	29.7697	6.39993e-20	5.37594e-17	110135	110204
BRIA.BRIA.Dax_intra_CerebralpeduncleR	BRIA.BRIA.Dax_intra_CerebralpeduncleR	237.429	80.7706	1.77603e-52	1.49187e-49	109985	110053
BRIA.BRIA.Dax_intra_AnteriorlimbofinternalcapsuleR	BRIA.BRIA.Dax_intra_AnteriorlimbofinternalcapsuleR	129.379	46.3098	1.18351e-28	9.9415e-26	110095	110159
BRIA.BRIA.Dax_intra_.PosteriorlimbofinternalcapsuleR	BRIA.BRIA.Dax_intra_.PosteriorlimbofinternalcapsuleR	93.2686	36.6311	6.77189e-21	5.68839e-18	110131	110194
BRIA.BRIA.Dax_intra_RetrolenticularpartofinternalcapsuleR	BRIA.BRIA.Dax_intra_RetrolenticularpartofinternalcapsuleR	22.6407	22.778	1.55291e-06	0.00130445	110201	110253
BRIA.BRIA.Dax_intra_AnteriorcoronaradiataR	BRIA.BRIA.Dax_intra_AnteriorcoronaradiataR	35.6425	17.22	1.48943e-08	1.25112e-05	110190	110248
BRIA.BRIA.Dax_intra_SuperiorcoronaradiataR	BRIA.BRIA.Dax_intra_SuperiorcoronaradiataR	125.37	41.4816	1.48364e-27	1.24626e-24	110100	110167
BRIA.BRIA.Dax_intra_PosteriorcoronaradiataR	BRIA.BRIA.Dax_intra_PosteriorcoronaradiataR	1645.15	581.121	0	0	108509	108578
BRIA.BRIA.Dax_intra_PosteriorthalamicradiationR	BRIA.BRIA.Dax_intra_PosteriorthalamicradiationR	117.437	39.3628	7.71803e-26	6.48315e-23	110108	110177
BRIA.BRIA.Dax_intra_SagittalstratumR	BRIA.BRIA.Dax_intra_SagittalstratumR	291.646	97.1532	1.77437e-64	1.49047e-61	109929	109997
BRIA.BRIA.Dax_intra_ExternalcapsuleR	BRIA.BRIA.Dax_intra_ExternalcapsuleR	135.136	45.4536	9.30758e-30	7.81837e-27	110090	110158
BRIA.BRIA.Dax_intra_CingulumcingulategyrusR	BRIA.BRIA.Dax_intra_CingulumcingulategyrusR	57.6965	18.7028	1.23511e-12	1.0375e-09	110169	110237
BRIA.BRIA.Dax_intra_CingulumhippocampusR	BRIA.BRIA.Dax_intra_CingulumhippocampusR	368.256	127.359	1.06531e-81	8.94859e-79	109849	109916
BRIA.BRIA.Dax_intra_Fornix_StriaterminalisR	BRIA.BRIA.Dax_intra_Fornix_StriaterminalisR	61.6121	22.0299	1.03943e-13	8.73122e-11	110164	110229
BRIA.BRIA.Dax_intra_SuperiorlongitudinalfasciculusR	BRIA.BRIA.Dax_intra_SuperiorlongitudinalfasciculusR	36.2144	12.0438	5.04702e-08	4.23949e-05	110191	110260
BRIA.BRIA.Dax_intra_SuperiorfrontooccipitalfasciculusR	BRIA.BRIA.Dax_intra_SuperiorfrontooccipitalfasciculusR	896.905	307.89	9.40826e-201	7.90293e-198	109300	109369
BRIA.BRIA.Dax_intra_UncinatefasciculusR	BRIA.BRIA.Dax_intra_UncinatefasciculusR	10.2015	4.19277	0.00932825	7.83573	110216	110277
BRIA.BRIA.Dax_intra_TapetumR	BRIA.BRIA.Dax_intra_TapetumR	67.0318	22.5984	9.14786e-15	7.6842e-12	110160	110228
BRIA.BRIA.Dax_intra_CINGR	BRIA.BRIA.Dax_intra_CINGR	533.688	180.556	1.09715e-118	9.21604e-116	109678	109746
BRIA.BRIA.Dax_extra_ATRR	BRIA.BRIA.Dax_extra_ATRR	44.0533	44.6333	1.95772e-11	1.64449e-08	110179	110231
BRIA.BRIA.Dax_extra_CSTR	BRIA.BRIA.Dax_extra_CSTR	63.1854	20.6487	7.49834e-14	6.29861e-11	110164	110232
BRIA.BRIA.Dax_extra_CGR	BRIA.BRIA.Dax_extra_CGR	105.708	36.4844	2.49948e-23	2.09956e-20	110119	110185
BRIA.BRIA.Dax_extra_IFOFR	BRIA.BRIA.Dax_extra_IFOFR	31.3284	10.2536	6.10857e-07	0.00051312	110196	110264
BRIA.BRIA.Dax_extra_ILFR	BRIA.BRIA.Dax_extra_ILFR	49.897	16.5039	5.5764e-11	4.68418e-08	110177	110246
BRIA.BRIA.Dax_extra_SLFR	BRIA.BRIA.Dax_extra_SLFR	20.6584	6.67857	0.000120449	0.101177	110207	110275
BRIA.BRIA.Dax_extra_UFR	BRIA.BRIA.Dax_extra_UFR	98.8278	32.3976	1.11556e-21	9.37072e-19	110127	110195
BRIA.BRIA.Dax_extra_SLTFR	BRIA.BRIA.Dax_extra_SLTFR	1245.93	436.84	1.93952e-280	1.6292e-277	108933	109002
BRIA.BRIA.Dax_extra_CorticospinaltractR	BRIA.BRIA.Dax_extra_CorticospinaltractR	3.23886	3.24382	0.0708522	59.5159	110221	110273
BRIA.BRIA.Dax_extra_MediallemniscusR	BRIA.BRIA.Dax_extra_MediallemniscusR	7.55115	2.47318	0.0572105	48.0568	110220	110286
BRIA.BRIA.Dax_extra_InferiorcerebellarpeduncleR	BRIA.BRIA.Dax_extra_InferiorcerebellarpeduncleR	529.613	179.021	9.10518e-118	7.64835e-115	109683	109752
BRIA.BRIA.Dax_extra_SuperiorcerebellarpeduncleR	BRIA.BRIA.Dax_extra_SuperiorcerebellarpeduncleR	19.1758	7.97629	0.000104563	0.0878331	110207	110267
BRIA.BRIA.Dax_extra_CerebralpeduncleR	BRIA.BRIA.Dax_extra_CerebralpeduncleR	17.6359	16.2286	2.73158e-05	0.0229453	110206	110259
BRIA.BRIA.Dax_extra_AnteriorlimbofinternalcapsuleR	BRIA.BRIA.Dax_extra_AnteriorlimbofinternalcapsuleR	230.251	75.0778	9.51252e-51	7.99052e-48	109992	110058
BRIA.BRIA.Dax_extra_.PosteriorlimbofinternalcapsuleR	BRIA.BRIA.Dax_extra_.PosteriorlimbofinternalcapsuleR	196.716	64.5414	2.53437e-43	2.12887e-40	110026	110093
BRIA.BRIA.Dax_extra_RetrolenticularpartofinternalcapsuleR	BRIA.BRIA.Dax_extra_RetrolenticularpartofinternalcapsuleR	132.772	84.7054	1.11852e-30	9.39559e-28	110089	110144
BRIA.BRIA.Dax_extra_AnteriorcoronaradiataR	BRIA.BRIA.Dax_extra_AnteriorcoronaradiataR	73.7299	24.8485	3.11688e-16	2.61818e-13	110153	110221
BRIA.BRIA.Dax_extra_SuperiorcoronaradiataR	BRIA.BRIA.Dax_extra_SuperiorcoronaradiataR	330.187	109.589	4.65512e-73	3.9103e-70	109889	109956
BRIA.BRIA.Dax_extra_PosteriorcoronaradiataR	BRIA.BRIA.Dax_extra_PosteriorcoronaradiataR	824.459	282.128	2.58051e-184	2.16763e-181	109376	109445
BRIA.BRIA.Dax_extra_PosteriorthalamicradiationR	BRIA.BRIA.Dax_extra_PosteriorthalamicradiationR	35.0956	11.5182	9.33421e-08	7.84074e-05	110192	110261
BRIA.BRIA.Dax_extra_SagittalstratumR	BRIA.BRIA.Dax_extra_SagittalstratumR	27.3239	8.76267	4.78935e-06	0.00402306	110200	110267
BRIA.BRIA.Dax_extra_ExternalcapsuleR	BRIA.BRIA.Dax_extra_ExternalcapsuleR	44.2687	14.5458	9.6249e-10	8.08491e-07	110183	110251
BRIA.BRIA.Dax_extra_CingulumcingulategyrusR	BRIA.BRIA.Dax_extra_CingulumcingulategyrusR	174.383	56.2104	2.55887e-38	2.14945e-35	110049	110117
BRIA.BRIA.Dax_extra_CingulumhippocampusR	BRIA.BRIA.Dax_extra_CingulumhippocampusR	251.833	81.55	1.59925e-55	1.34337e-52	109970	110038
BRIA.BRIA.Dax_extra_Fornix_StriaterminalisR	BRIA.BRIA.Dax_extra_Fornix_StriaterminalisR	313.602	104.693	2.22638e-69	1.87016e-66	109906	109973
BRIA.BRIA.Dax_extra_SuperiorlongitudinalfasciculusR	BRIA.BRIA.Dax_extra_SuperiorlongitudinalfasciculusR	72.3853	24.0298	6.67568e-16	5.60757e-13	110154	110223
BRIA.BRIA.Dax_extra_SuperiorfrontooccipitalfasciculusR	BRIA.BRIA.Dax_extra_SuperiorfrontooccipitalfasciculusR	809.36	280.695	5.99014e-181	5.03171e-178	109392	109459
BRIA.BRIA.Dax_extra_UncinatefasciculusR	BRIA.BRIA.Dax_extra_UncinatefasciculusR	8.36214	2.68331	0.0416397	34.9773	110219	110286
BRIA.BRIA.Dax_extra_TapetumR	BRIA.BRIA.Dax_extra_TapetumR	136.807	46.4161	3.76114e-30	3.15936e-27	110088	110157
BRIA.BRIA.Dax_extra_CINGR	BRIA.BRIA.Dax_extra_CINGR	205.13	66.926	3.58664e-45	3.01278e-42	110018	110086
DKI.DKI.MK_ATRR	DKI.DKI.MK_ATRR	48.1128	42.8831	3.32695e-12	2.79464e-09	110175	110228
DKI.DKI.MK_CSTR	DKI.DKI.MK_CSTR	250.545	83.3255	2.53577e-55	2.13005e-52	109971	110039
DKI.DKI.MK_CGR	DKI.DKI.MK_CGR	279.942	93.6549	6.94857e-62	5.8368e-59	109941	110009
DKI.DKI.MK_IFOFR	DKI.DKI.MK_IFOFR	140.161	64.7234	1.14135e-31	9.58731e-29	110083	110142
DKI.DKI.MK_ILFR	DKI.DKI.MK_ILFR	17.9381	5.80928	0.000446411	0.374985	110210	110277
DKI.DKI.MK_SLFR	DKI.DKI.MK_SLFR	155.507	51.0418	3.41162e-34	2.86576e-31	110069	110136
DKI.DKI.MK_UFR	DKI.DKI.MK_UFR	89.6309	29.033	1.26118e-19	1.05939e-16	110136	110205
DKI.DKI.MK_SLTFR	DKI.DKI.MK_SLTFR	64.8454	21.0264	3.39151e-14	2.84887e-11	110162	110230
DKI.DKI.MK_CorticospinaltractR	DKI.DKI.MK_CorticospinaltractR	20.384	20.3286	5.26664e-06	0.00442397	110204	110255
DKI.DKI.MK_MediallemniscusR	DKI.DKI.MK_MediallemniscusR	5.47371	4.92456	0.0222242	18.6684	110219	110271
DKI.DKI.MK_InferiorcerebellarpeduncleR	DKI.DKI.MK_InferiorcerebellarpeduncleR	29.0785	12.8016	5.86653e-07	0.000492789	110196	110256
DKI.DKI.MK_SuperiorcerebellarpeduncleR	DKI.DKI.MK_SuperiorcerebellarpeduncleR	16.7669	17.0071	3.52387e-05	0.0296005	110207	110259
DKI.DKI.MK_CerebralpeduncleR	DKI.DKI.MK_CerebralpeduncleR	246.059	79.9315	3.00051e-54	2.52043e-51	109976	110043
DKI.DKI.MK_AnteriorlimbofinternalcapsuleR	DKI.DKI.MK_AnteriorlimbofinternalcapsuleR	20.2571	6.64583	0.000138678	0.11649	110207	110274
DKI.DKI.MK_.PosteriorlimbofinternalcapsuleR	DKI.DKI.MK_.PosteriorlimbofinternalcapsuleR	87.0943	81.5595	4.79978e-21	4.03182e-18	110135	110187
DKI.DKI.MK_RetrolenticularpartofinternalcapsuleR	DKI.DKI.MK_RetrolenticularpartofinternalcapsuleR	37.0188	11.9805	3.82558e-08	3.21349e-05	110190	110258
DKI.DKI.MK_AnteriorcoronaradiataR	DKI.DKI.MK_AnteriorcoronaradiataR	96.5995	97.1393	2.83382e-23	2.38041e-20	110125	110177
DKI.DKI.MK_SuperiorcoronaradiataR	DKI.DKI.MK_SuperiorcoronaradiataR	380.06	129.912	2.68628e-84	2.25647e-81	109837	109905
DKI.DKI.MK_PosteriorcoronaradiataR	DKI.DKI.MK_PosteriorcoronaradiataR	722.634	247.472	2.7465e-161	2.30706e-158	109482	109551
DKI.DKI.MK_PosteriorthalamicradiationR	DKI.DKI.MK_PosteriorthalamicradiationR	306.338	103.506	8.46265e-68	7.10863e-65	109914	109982
DKI.DKI.MK_SagittalstratumR	DKI.DKI.MK_SagittalstratumR	43.9731	14.2198	1.20441e-09	1.01171e-06	110183	110251
DKI.DKI.MK_ExternalcapsuleR	DKI.DKI.MK_ExternalcapsuleR	59.0547	19.4885	5.68686e-13	4.77696e-10	110168	110236
DKI.DKI.MK_CingulumcingulategyrusR	DKI.DKI.MK_CingulumcingulategyrusR	150.475	50.413	3.86661e-33	3.24795e-30	110074	110142
DKI.DKI.MK_CingulumhippocampusR	DKI.DKI.MK_CingulumhippocampusR	114.42	36.7257	4.68163e-25	3.93257e-22	110111	110179
DKI.DKI.MK_Fornix_StriaterminalisR	DKI.DKI.MK_Fornix_StriaterminalisR	7.41961	2.42278	0.0611294	51.3487	110220	110286
DKI.DKI.MK_SuperiorlongitudinalfasciculusR	DKI.DKI.MK_SuperiorlongitudinalfasciculusR	56.5154	18.9328	1.88683e-12	1.58493e-09	110170	110239
DKI.DKI.MK_SuperiorfrontooccipitalfasciculusR	DKI.DKI.MK_SuperiorfrontooccipitalfasciculusR	705.676	237.112	2.1937e-157	1.84271e-154	109500	109569
DKI.DKI.MK_UncinatefasciculusR	DKI.DKI.MK_UncinatefasciculusR	63.5976	62.5459	8.07255e-16	6.78094e-13	110159	110211
DKI.DKI.MK_TapetumR	DKI.DKI.MK_TapetumR	1537.11	542.26	0	0	108624	108693
DKI.DKI.MK_CINGR	DKI.DKI.MK_CINGR	23.6419	7.66623	2.78317e-05	0.0233786	110204	110272
DKI.DKI.RK_ATRR	DKI.DKI.RK_ATRR	380.514	124.245	3.07084e-84	2.5795e-81	109837	109905
DKI.DKI.RK_CSTR	DKI.DKI.RK_CSTR	43.0392	14.099	1.80399e-09	1.51535e-06	110184	110251
DKI.DKI.RK_CGR	DKI.DKI.RK_CGR	335.428	111.096	3.2063e-74	2.69329e-71	109884	109952
DKI.DKI.RK_IFOFR	DKI.DKI.RK_IFOFR	462.278	152.668	1.40727e-102	1.1821e-99	109752	109819
DKI.DKI.RK_ILFR	DKI.DKI.RK_ILFR	258.417	86.9128	4.13789e-57	3.47582e-54	109963	110031
DKI.DKI.RK_SLFR	DKI.DKI.RK_SLFR	168.198	58.5743	3.55587e-37	2.98693e-34	110055	110120
DKI.DKI.RK_UFR	DKI.DKI.RK_UFR	15.3361	5.0484	0.0014756	1.2395	110212	110279
DKI.DKI.RK_SLTFR	DKI.DKI.RK_SLTFR	27.9085	9.08995	3.37049e-06	0.00283121	110199	110266
DKI.DKI.RK_CorticospinaltractR	DKI.DKI.RK_CorticospinaltractR	11.3883	11.3941	0.00067187	0.564371	110213	110264
DKI.DKI.RK_MediallemniscusR	DKI.DKI.RK_MediallemniscusR	10.7958	4.0053	0.00914344	7.68049	110216	110279
DKI.DKI.RK_InferiorcerebellarpeduncleR	DKI.DKI.RK_InferiorcerebellarpeduncleR	15.5858	15.8427	6.63176e-05	0.0557068	110208	110260
DKI.DKI.RK_SuperiorcerebellarpeduncleR	DKI.DKI.RK_SuperiorcerebellarpeduncleR	9.11785	3.33582	0.0211523	17.7679	110218	110282
DKI.DKI.RK_CerebralpeduncleR	DKI.DKI.RK_CerebralpeduncleR	141.811	47.4027	3.23909e-31	2.72084e-28	110083	110152
DKI.DKI.RK_AnteriorlimbofinternalcapsuleR	DKI.DKI.RK_AnteriorlimbofinternalcapsuleR	13.313	4.37752	0.00388685	3.26495	110214	110281
DKI.DKI.RK_.PosteriorlimbofinternalcapsuleR	DKI.DKI.RK_.PosteriorlimbofinternalcapsuleR	144.838	51.7745	4.51285e-32	3.79079e-29	110079	110143
DKI.DKI.RK_RetrolenticularpartofinternalcapsuleR	DKI.DKI.RK_RetrolenticularpartofinternalcapsuleR	22.6132	7.3964	4.44976e-05	0.037378	110205	110273
DKI.DKI.RK_AnteriorcoronaradiataR	DKI.DKI.RK_AnteriorcoronaradiataR	19.2793	6.51922	0.000200206	0.168173	110208	110273
DKI.DKI.RK_SuperiorcoronaradiataR	DKI.DKI.RK_SuperiorcoronaradiataR	43.0686	14.1883	1.73075e-09	1.45383e-06	110184	110250
DKI.DKI.RK_PosteriorcoronaradiataR	DKI.DKI.RK_PosteriorcoronaradiataR	535.044	181.283	5.3817e-119	4.52063e-116	109677	109746
DKI.DKI.RK_PosteriorthalamicradiationR	DKI.DKI.RK_PosteriorthalamicradiationR	186.459	62.1889	4.25762e-41	3.5764e-38	110037	110106
DKI.DKI.RK_SagittalstratumR	DKI.DKI.RK_SagittalstratumR	36.3587	12.126	4.63836e-08	3.89622e-05	110191	110258
DKI.DKI.RK_ExternalcapsuleR	DKI.DKI.RK_ExternalcapsuleR	24.2943	8.03251	1.87464e-05	0.015747	110203	110270
DKI.DKI.RK_CingulumcingulategyrusR	DKI.DKI.RK_CingulumcingulategyrusR	146.33	49.5453	2.9835e-32	2.50614e-29	110078	110146
DKI.DKI.RK_CingulumhippocampusR	DKI.DKI.RK_CingulumhippocampusR	86.4747	84.2272	5.87603e-21	4.93586e-18	110136	110188
DKI.DKI.RK_Fornix_StriaterminalisR	DKI.DKI.RK_Fornix_StriaterminalisR	39.1331	12.6872	1.32656e-08	1.11431e-05	110188	110255
DKI.DKI.RK_SuperiorlongitudinalfasciculusR	DKI.DKI.RK_SuperiorlongitudinalfasciculusR	43.1873	14.2357	1.62701e-09	1.36669e-06	110184	110253
DKI.DKI.RK_SuperiorfrontooccipitalfasciculusR	DKI.DKI.RK_SuperiorfrontooccipitalfasciculusR	986.945	333.52	3.77615e-221	3.17196e-218	109206	109274
DKI.DKI.RK_UncinatefasciculusR	DKI.DKI.RK_UncinatefasciculusR	27.6549	9.87591	2.63692e-06	0.00221501	110199	110263
DKI.DKI.RK_TapetumR	DKI.DKI.RK_TapetumR	1447.41	503.348	0	0	108720	108788
DKI.DKI.RK_CINGR	DKI.DKI.RK_CINGR	53.3531	19.0992	6.6675e-12	5.6007e-09	110173	110237
DKI.DKI.AK_ATRR	DKI.DKI.AK_ATRR	233.717	85.9058	6.90086e-52	5.79672e-49	109987	110050
DKI.DKI.AK_CSTR	DKI.DKI.AK_CSTR	44.6686	15.6598	5.80435e-10	4.87566e-07	110182	110246
DKI.DKI.AK_CGR	DKI.DKI.AK_CGR	368.081	125.398	1.31229e-81	1.10232e-78	109850	109918
DKI.DKI.AK_IFOFR	DKI.DKI.AK_IFOFR	534.319	178.113	8.99209e-119	7.55336e-116	109678	109747
DKI.DKI.AK_ILFR	DKI.DKI.AK_ILFR	204.665	66.2859	4.79488e-45	4.0277e-42	110018	110087
DKI.DKI.AK_SLFR	DKI.DKI.AK_SLFR	69.8951	31.4846	5.1444e-16	4.3213e-13	110155	110214
DKI.DKI.AK_UFR	DKI.DKI.AK_UFR	390.657	132.154	1.24738e-86	1.0478e-83	109827	109895
DKI.DKI.AK_SLTFR	DKI.DKI.AK_SLTFR	284.747	94.284	6.39256e-63	5.36975e-60	109936	110005
DKI.DKI.AK_CorticospinaltractR	DKI.DKI.AK_CorticospinaltractR	61.8105	61.3339	1.99218e-15	1.67343e-12	110161	110213
DKI.DKI.AK_MediallemniscusR	DKI.DKI.AK_MediallemniscusR	21.878	21.0857	2.56802e-06	0.00215714	110202	110254
DKI.DKI.AK_InferiorcerebellarpeduncleR	DKI.DKI.AK_InferiorcerebellarpeduncleR	184.813	60.7866	1.08672e-40	9.12845e-38	110039	110107
DKI.DKI.AK_SuperiorcerebellarpeduncleR	DKI.DKI.AK_SuperiorcerebellarpeduncleR	1.66653	1.61329	0.20462	171.881	110223	110274
DKI.DKI.AK_CerebralpeduncleR	DKI.DKI.AK_CerebralpeduncleR	45.8828	20.0054	1.20987e-10	1.01629e-07	110179	110239
DKI.DKI.AK_AnteriorlimbofinternalcapsuleR	DKI.DKI.AK_AnteriorlimbofinternalcapsuleR	570.507	191.209	6.33662e-127	5.32276e-124	109641	109709
DKI.DKI.AK_.PosteriorlimbofinternalcapsuleR	DKI.DKI.AK_.PosteriorlimbofinternalcapsuleR	224.838	82.037	6.85931e-50	5.76182e-47	109997	110060
DKI.DKI.AK_RetrolenticularpartofinternalcapsuleR	DKI.DKI.AK_RetrolenticularpartofinternalcapsuleR	259.175	86.7696	2.90309e-57	2.43859e-54	109962	110031
DKI.DKI.AK_AnteriorcoronaradiataR	DKI.DKI.AK_AnteriorcoronaradiataR	104.679	95.0716	5.95543e-25	5.00256e-22	110117	110170
DKI.DKI.AK_SuperiorcoronaradiataR	DKI.DKI.AK_SuperiorcoronaradiataR	399.423	135.527	1.33373e-88	1.12033e-85	109818	109886
DKI.DKI.AK_PosteriorcoronaradiataR	DKI.DKI.AK_PosteriorcoronaradiataR	668.471	227.615	4.82614e-149	4.05396e-146	109539	109607
DKI.DKI.AK_PosteriorthalamicradiationR	DKI.DKI.AK_PosteriorthalamicradiationR	71.0932	25.3819	8.67641e-16	7.28818e-13	110154	110218
DKI.DKI.AK_SagittalstratumR	DKI.DKI.AK_SagittalstratumR	4.70134	1.56813	0.193806	162.797	110223	110288
DKI.DKI.AK_ExternalcapsuleR	DKI.DKI.AK_ExternalcapsuleR	168.962	54.5321	4.02573e-37	3.38161e-34	110055	110123
DKI.DKI.AK_CingulumcingulategyrusR	DKI.DKI.AK_CingulumcingulategyrusR	46.9987	14.9907	2.84515e-10	2.38992e-07	110180	110248
DKI.DKI.AK_CingulumhippocampusR	DKI.DKI.AK_CingulumhippocampusR	64.5683	56.1686	6.96524e-16	5.8508e-13	110158	110211
DKI.DKI.AK_Fornix_StriaterminalisR	DKI.DKI.AK_Fornix_StriaterminalisR	107.134	34.3761	1.88844e-23	1.58629e-20	110119	110187
DKI.DKI.AK_SuperiorlongitudinalfasciculusR	DKI.DKI.AK_SuperiorlongitudinalfasciculusR	36.315	12.2109	4.57031e-08	3.83906e-05	110191	110257
DKI.DKI.AK_SuperiorfrontooccipitalfasciculusR	DKI.DKI.AK_SuperiorfrontooccipitalfasciculusR	282.524	95.7194	1.68187e-62	1.41277e-59	109938	110007
DKI.DKI.AK_UncinatefasciculusR	DKI.DKI.AK_UncinatefasciculusR	112.41	37.6642	9.93479e-25	8.34522e-22	110113	110178
DKI.DKI.AK_TapetumR	DKI.DKI.AK_TapetumR	261.784	85.3379	9.30725e-58	7.81809e-55	109960	110028
DKI.DKI.AK_CINGR	DKI.DKI.AK_CINGR	114.961	37.4557	3.23818e-25	2.72007e-22	110111	110179
DTI.DTI.FA_ATRR	DTI.DTI.FA_ATRR	613.183	209.283	1.35544e-136	1.13857e-133	109596	109665
DTI.DTI.FA_CSTR	DTI.DTI.FA_CSTR	97.7783	32.7241	1.67861e-21	1.41003e-18	110128	110196
DTI.DTI.FA_CGR	DTI.DTI.FA_CGR	505.501	164.802	3.20246e-112	2.69006e-109	109708	109776
DTI.DTI.FA_IFOFR	DTI.DTI.FA_IFOFR	587.776	198.527	7.74469e-131	6.50554e-128	109623	109691
DTI.DTI.FA_ILFR	DTI.DTI.FA_ILFR	287.723	97.9582	1.12609e-63	9.45918e-61	109933	110002
DTI.DTI.FA_SLFR	DTI.DTI.FA_SLFR	167.282	56.6325	6.85465e-37	5.75791e-34	110057	110126
DTI.DTI.FA_UFR	DTI.DTI.FA_UFR	295.612	99.8529	2.08686e-65	1.75296e-62	109925	109993
DTI.DTI.FA_SLTFR	DTI.DTI.FA_SLTFR	629.568	211.429	3.18556e-140	2.67587e-137	109579	109647
DTI.DTI.FA_CorticospinaltractR	DTI.DTI.FA_CorticospinaltractR	25.4897	8.23778	1.1415e-05	0.00958858	110202	110269
DTI.DTI.FA_MediallemniscusR	DTI.DTI.FA_MediallemniscusR	35.3387	12.2656	6.4685e-08	5.43354e-05	110191	110255
DTI.DTI.FA_InferiorcerebellarpeduncleR	DTI.DTI.FA_InferiorcerebellarpeduncleR	167.851	55.738	5.83946e-37	4.90515e-34	110056	110125
DTI.DTI.FA_SuperiorcerebellarpeduncleR	DTI.DTI.FA_SuperiorcerebellarpeduncleR	25.0626	25.5068	4.18274e-07	0.00035135	110199	110250
DTI.DTI.FA_CerebralpeduncleR	DTI.DTI.FA_CerebralpeduncleR	149.41	54.2056	3.99546e-33	3.35619e-30	110074	110137
DTI.DTI.FA_AnteriorlimbofinternalcapsuleR	DTI.DTI.FA_AnteriorlimbofinternalcapsuleR	159.622	54.1825	3.35116e-35	2.81497e-32	110065	110133
DTI.DTI.FA_.PosteriorlimbofinternalcapsuleR	DTI.DTI.FA_.PosteriorlimbofinternalcapsuleR	129.104	45.3821	1.52056e-28	1.27727e-25	110095	110160
DTI.DTI.FA_RetrolenticularpartofinternalcapsuleR	DTI.DTI.FA_RetrolenticularpartofinternalcapsuleR	56.3442	18.7598	2.12183e-12	1.78234e-09	110171	110239
DTI.DTI.FA_AnteriorcoronaradiataR	DTI.DTI.FA_AnteriorcoronaradiataR	534.549	204.779	2.54852e-119	2.14076e-116	109677	109739
DTI.DTI.FA_SuperiorcoronaradiataR	DTI.DTI.FA_SuperiorcoronaradiataR	112.786	38.0135	7.91915e-25	6.65208e-22	110112	110179
DTI.DTI.FA_PosteriorcoronaradiataR	DTI.DTI.FA_PosteriorcoronaradiataR	507.081	172.573	9.83644e-113	8.26261e-110	109706	109775
DTI.DTI.FA_PosteriorthalamicradiationR	DTI.DTI.FA_PosteriorthalamicradiationR	418.095	142.003	8.78935e-93	7.38306e-90	109798	109867
DTI.DTI.FA_SagittalstratumR	DTI.DTI.FA_SagittalstratumR	51.6227	16.6759	2.64401e-11	2.22097e-08	110175	110244
DTI.DTI.FA_ExternalcapsuleR	DTI.DTI.FA_ExternalcapsuleR	454.295	154.678	6.73915e-101	5.66088e-98	109761	109830
DTI.DTI.FA_CingulumcingulategyrusR	DTI.DTI.FA_CingulumcingulategyrusR	128.904	43.6222	2.13473e-28	1.79317e-25	110096	110165
DTI.DTI.FA_CingulumhippocampusR	DTI.DTI.FA_CingulumhippocampusR	111.019	35.9708	2.47849e-24	2.08193e-21	110115	110183
DTI.DTI.FA_Fornix_StriaterminalisR	DTI.DTI.FA_Fornix_StriaterminalisR	173.612	56.6194	3.4986e-38	2.93882e-35	110050	110119
DTI.DTI.FA_SuperiorlongitudinalfasciculusR	DTI.DTI.FA_SuperiorlongitudinalfasciculusR	168.136	56.5025	4.65861e-37	3.91323e-34	110056	110125
DTI.DTI.FA_SuperiorfrontooccipitalfasciculusR	DTI.DTI.FA_SuperiorfrontooccipitalfasciculusR	261.382	88.1121	8.90334e-58	7.47881e-55	109960	110029
DTI.DTI.FA_UncinatefasciculusR	DTI.DTI.FA_UncinatefasciculusR	187.876	62.5388	2.09362e-41	1.75864e-38	110036	110104
DTI.DTI.FA_TapetumR	DTI.DTI.FA_TapetumR	1467.24	513.504	0	0	108699	108767
DTI.DTI.FA_CINGR	DTI.DTI.FA_CINGR	80.5925	27.1194	9.79022e-18	8.22378e-15	110145	110211
DTI.DTI.MD_ATRR	DTI.DTI.MD_ATRR	353.556	117.994	2.71242e-78	2.27844e-75	109865	109934
DTI.DTI.MD_CSTR	DTI.DTI.MD_CSTR	142.572	47.2213	2.33381e-31	1.9604e-28	110082	110151
DTI.DTI.MD_CGR	DTI.DTI.MD_CGR	1734.12	611.393	0	0	108414	108482
DTI.DTI.MD_IFOFR	DTI.DTI.MD_IFOFR	270.378	92.0099	8.2522e-60	6.93185e-57	109951	110019
DTI.DTI.MD_ILFR	DTI.DTI.MD_ILFR	239.675	79.7202	6.62191e-53	5.5624e-50	109982	110051
DTI.DTI.MD_SLFR	DTI.DTI.MD_SLFR	374.286	127.183	5.49514e-83	4.61592e-80	109843	109911
DTI.DTI.MD_UFR	DTI.DTI.MD_UFR	267.892	91.3449	2.91007e-59	2.44446e-56	109953	110022
DTI.DTI.MD_SLTFR	DTI.DTI.MD_SLTFR	684.804	237.02	8.66002e-153	7.27442e-150	109522	109590
DTI.DTI.MD_CorticospinaltractR	DTI.DTI.MD_CorticospinaltractR	8.32843	2.99657	0.0319957	26.8764	110219	110282
DTI.DTI.MD_MediallemniscusR	DTI.DTI.MD_MediallemniscusR	0.0812274	0.0799131	0.787184	661.235	110224	110276
DTI.DTI.MD_InferiorcerebellarpeduncleR	DTI.DTI.MD_InferiorcerebellarpeduncleR	1084.99	375.107	1.39659e-243	1.17314e-240	109103	109171
DTI.DTI.MD_SuperiorcerebellarpeduncleR	DTI.DTI.MD_SuperiorcerebellarpeduncleR	6.89198	6.88938	0.00825776	6.93652	110217	110269
DTI.DTI.MD_CerebralpeduncleR	DTI.DTI.MD_CerebralpeduncleR	23.0672	7.56204	3.53342e-05	0.0296807	110204	110271
DTI.DTI.MD_AnteriorlimbofinternalcapsuleR	DTI.DTI.MD_AnteriorlimbofinternalcapsuleR	1003.91	346.746	4.23669e-225	3.55882e-222	109188	109256
DTI.DTI.MD_.PosteriorlimbofinternalcapsuleR	DTI.DTI.MD_.PosteriorlimbofinternalcapsuleR	269.46	87.1525	1.93609e-59	1.62631e-56	109952	110020
DTI.DTI.MD_RetrolenticularpartofinternalcapsuleR	DTI.DTI.MD_RetrolenticularpartofinternalcapsuleR	452.331	152.835	1.97661e-100	1.66035e-97	109763	109832
DTI.DTI.MD_AnteriorcoronaradiataR	DTI.DTI.MD_AnteriorcoronaradiataR	705.493	241.153	2.0695e-157	1.73838e-154	109500	109568
DTI.DTI.MD_SuperiorcoronaradiataR	DTI.DTI.MD_SuperiorcoronaradiataR	605.483	208.074	6.90921e-135	5.80374e-132	109604	109672
DTI.DTI.MD_PosteriorcoronaradiataR	DTI.DTI.MD_PosteriorcoronaradiataR	1190.61	413.844	9.77098e-268	8.20762e-265	108992	109060
DTI.DTI.MD_PosteriorthalamicradiationR	DTI.DTI.MD_PosteriorthalamicradiationR	297.782	100.718	6.78316e-66	5.69785e-63	109923	109991
DTI.DTI.MD_SagittalstratumR	DTI.DTI.MD_SagittalstratumR	132.445	44.4755	3.69932e-29	3.10743e-26	110093	110161
DTI.DTI.MD_ExternalcapsuleR	DTI.DTI.MD_ExternalcapsuleR	433.46	148.449	2.98587e-96	2.50813e-93	109783	109851
DTI.DTI.MD_CingulumcingulategyrusR	DTI.DTI.MD_CingulumcingulategyrusR	265.366	87	1.42253e-58	1.19492e-55	109956	110024
DTI.DTI.MD_CingulumhippocampusR	DTI.DTI.MD_CingulumhippocampusR	294.23	95.9328	5.55523e-65	4.66639e-62	109926	109994
DTI.DTI.MD_Fornix_StriaterminalisR	DTI.DTI.MD_Fornix_StriaterminalisR	2255.98	800.466	0	0	107851	107919
DTI.DTI.MD_SuperiorlongitudinalfasciculusR	DTI.DTI.MD_SuperiorlongitudinalfasciculusR	277.356	92.1271	2.76249e-61	2.32049e-58	109944	110012
DTI.DTI.MD_SuperiorfrontooccipitalfasciculusR	DTI.DTI.MD_SuperiorfrontooccipitalfasciculusR	1506.05	525.048	0	0	108657	108726
DTI.DTI.MD_UncinatefasciculusR	DTI.DTI.MD_UncinatefasciculusR	72.1107	59.7247	1.63292e-17	1.37166e-14	110151	110204
DTI.DTI.MD_TapetumR	DTI.DTI.MD_TapetumR	811.285	276.803	2.55042e-181	2.14235e-178	109390	109458
DTI.DTI.MD_CINGR	DTI.DTI.MD_CINGR	343.629	112.824	5.07677e-76	4.26449e-73	109875	109944
DTI.DTI.RD_ATRR	DTI.DTI.RD_ATRR	413.531	138.304	1.04609e-91	8.78718e-89	109803	109872
DTI.DTI.RD_CSTR	DTI.DTI.RD_CSTR	76.3014	25.376	9.1497e-17	7.68574e-14	110150	110219
DTI.DTI.RD_CGR	DTI.DTI.RD_CGR	53.4413	17.7774	9.16061e-12	7.69491e-09	110174	110242
DTI.DTI.RD_IFOFR	DTI.DTI.RD_IFOFR	114.314	38.7032	3.54625e-25	2.97885e-22	110111	110180
DTI.DTI.RD_ILFR	DTI.DTI.RD_ILFR	809.659	280.164	5.24192e-181	4.40322e-178	109392	109460
DTI.DTI.RD_SLFR	DTI.DTI.RD_SLFR	198.616	65.9193	8.86056e-44	7.44287e-41	110025	110093
DTI.DTI.RD_UFR	DTI.DTI.RD_UFR	50.492	16.5777	4.2934e-11	3.60646e-08	110177	110245
DTI.DTI.RD_SLTFR	DTI.DTI.RD_SLTFR	105.272	35.3463	3.67931e-23	3.09062e-20	110121	110189
DTI.DTI.RD_CorticospinaltractR	DTI.DTI.RD_CorticospinaltractR	13.7221	4.6507	0.00291464	2.4483	110214	110279
DTI.DTI.RD_MediallemniscusR	DTI.DTI.RD_MediallemniscusR	0.546677	0.500169	0.499421	419.514	110224	110276
DTI.DTI.RD_InferiorcerebellarpeduncleR	DTI.DTI.RD_InferiorcerebellarpeduncleR	733.717	251.692	8.4838e-164	7.12639e-161	109471	109539
DTI.DTI.RD_SuperiorcerebellarpeduncleR	DTI.DTI.RD_SuperiorcerebellarpeduncleR	16.741	6.73568	0.000391406	0.328781	110210	110271
DTI.DTI.RD_CerebralpeduncleR	DTI.DTI.RD_CerebralpeduncleR	4.944	1.65591	0.173278	145.554	110222	110288
DTI.DTI.RD_AnteriorlimbofinternalcapsuleR	DTI.DTI.RD_AnteriorlimbofinternalcapsuleR	696.514	235.214	2.45185e-155	2.05955e-152	109510	109578
DTI.DTI.RD_.PosteriorlimbofinternalcapsuleR	DTI.DTI.RD_.PosteriorlimbofinternalcapsuleR	113.724	38.6837	4.6466e-25	3.90315e-22	110111	110177
DTI.DTI.RD_RetrolenticularpartofinternalcapsuleR	DTI.DTI.RD_RetrolenticularpartofinternalcapsuleR	96.5082	32.1083	3.30974e-21	2.78018e-18	110130	110198
DTI.DTI.RD_AnteriorcoronaradiataR	DTI.DTI.RD_AnteriorcoronaradiataR	180.634	58.9872	9.6398e-40	8.09743e-37	110043	110111
DTI.DTI.RD_SuperiorcoronaradiataR	DTI.DTI.RD_SuperiorcoronaradiataR	219.353	73.9511	1.973e-48	1.65732e-45	110003	110072
DTI.DTI.RD_PosteriorcoronaradiataR	DTI.DTI.RD_PosteriorcoronaradiataR	850.976	290.591	2.5804e-190	2.16753e-187	109348	109417
DTI.DTI.RD_PosteriorthalamicradiationR	DTI.DTI.RD_PosteriorthalamicradiationR	181.157	60.5765	6.26745e-40	5.26466e-37	110043	110111
DTI.DTI.RD_SagittalstratumR	DTI.DTI.RD_SagittalstratumR	56.6642	18.8763	1.80179e-12	1.51351e-09	110170	110239
DTI.DTI.RD_ExternalcapsuleR	DTI.DTI.RD_ExternalcapsuleR	374.832	128.188	3.94813e-83	3.31643e-80	109843	109912
DTI.DTI.RD_CingulumcingulategyrusR	DTI.DTI.RD_CingulumcingulategyrusR	22.8487	7.38051	4.16087e-05	0.0349513	110204	110271
DTI.DTI.RD_CingulumhippocampusR	DTI.DTI.RD_CingulumhippocampusR	167.095	54.7129	9.44389e-37	7.93287e-34	110057	110125
DTI.DTI.RD_Fornix_StriaterminalisR	DTI.DTI.RD_Fornix_StriaterminalisR	1120.46	379.244	1.37121e-251	1.15182e-248	109066	109134
DTI.DTI.RD_SuperiorlongitudinalfasciculusR	DTI.DTI.RD_SuperiorlongitudinalfasciculusR	146.469	49.184	2.93339e-32	2.46405e-29	110078	110147
DTI.DTI.RD_SuperiorfrontooccipitalfasciculusR	DTI.DTI.RD_SuperiorfrontooccipitalfasciculusR	1282.87	449.795	6.55533e-289	5.50647e-286	108894	108963
DTI.DTI.RD_UncinatefasciculusR	DTI.DTI.RD_UncinatefasciculusR	54.9318	21.075	2.1621e-12	1.81616e-09	110171	110233
DTI.DTI.RD_TapetumR	DTI.DTI.RD_TapetumR	530.517	179.552	5.64506e-118	4.74185e-115	109682	109751
DTI.DTI.RD_CINGR	DTI.DTI.RD_CINGR	234.995	77.094	8.03928e-52	6.75299e-49	109987	110056
DTI.DTI.AD_ATRR	DTI.DTI.AD_ATRR	329.547	112.389	5.24359e-73	4.40462e-70	109890	109959
DTI.DTI.AD_CSTR	DTI.DTI.AD_CSTR	26.0524	25.9457	2.6044e-07	0.00021877	110198	110249
DTI.DTI.AD_CGR	DTI.DTI.AD_CGR	254.38	85.8313	3.1978e-56	2.68615e-53	109967	110036
DTI.DTI.AD_IFOFR	DTI.DTI.AD_IFOFR	834.053	283.515	1.83991e-186	1.54552e-183	109366	109435
DTI.DTI.AD_ILFR	DTI.DTI.AD_ILFR	194.468	66.1267	6.23032e-43	5.23347e-40	110029	110098
DTI.DTI.AD_SLFR	DTI.DTI.AD_SLFR	400.952	135.043	6.43691e-89	5.407e-86	109816	109884
DTI.DTI.AD_UFR	DTI.DTI.AD_UFR	703.993	243.013	4.14222e-157	3.47946e-154	109502	109570
DTI.DTI.AD_SLTFR	DTI.DTI.AD_SLTFR	225.374	76.2836	8.8108e-50	7.40107e-47	109997	110066
DTI.DTI.AD_CorticospinaltractR	DTI.DTI.AD_CorticospinaltractR	3.1041	3.11466	0.07684	64.5456	110221	110273
DTI.DTI.AD_MediallemniscusR	DTI.DTI.AD_MediallemniscusR	2.60224	2.56451	0.108072	90.7806	110222	110273
DTI.DTI.AD_InferiorcerebellarpeduncleR	DTI.DTI.AD_InferiorcerebellarpeduncleR	912.556	314.955	2.50685e-204	2.10576e-201	109284	109353
DTI.DTI.AD_SuperiorcerebellarpeduncleR	DTI.DTI.AD_SuperiorcerebellarpeduncleR	9.77321	9.65971	0.00167516	1.40713	110214	110266
DTI.DTI.AD_CerebralpeduncleR	DTI.DTI.AD_CerebralpeduncleR	131.335	46.6268	4.59243e-29	3.85764e-26	110093	110157
DTI.DTI.AD_AnteriorlimbofinternalcapsuleR	DTI.DTI.AD_AnteriorlimbofinternalcapsuleR	347	117.942	6.8389e-77	5.74468e-74	109872	109940
DTI.DTI.AD_.PosteriorlimbofinternalcapsuleR	DTI.DTI.AD_.PosteriorlimbofinternalcapsuleR	353.322	117.689	3.10606e-78	2.60909e-75	109865	109934
DTI.DTI.AD_RetrolenticularpartofinternalcapsuleR	DTI.DTI.AD_RetrolenticularpartofinternalcapsuleR	267.107	90.0775	4.72024e-59	3.965e-56	109954	110023
DTI.DTI.AD_AnteriorcoronaradiataR	DTI.DTI.AD_AnteriorcoronaradiataR	48.0723	17.4969	8.81502e-11	7.40462e-08	110178	110242
DTI.DTI.AD_SuperiorcoronaradiataR	DTI.DTI.AD_SuperiorcoronaradiataR	360.206	118.101	1.02223e-79	8.58672e-77	109858	109926
DTI.DTI.AD_PosteriorcoronaradiataR	DTI.DTI.AD_PosteriorcoronaradiataR	1263.07	437.091	2.58289e-284	2.16962e-281	108915	108984
DTI.DTI.AD_PosteriorthalamicradiationR	DTI.DTI.AD_PosteriorthalamicradiationR	129.796	43.1186	1.52449e-28	1.28057e-25	110095	110164
DTI.DTI.AD_SagittalstratumR	DTI.DTI.AD_SagittalstratumR	42.8528	41.8042	4.04324e-11	3.39632e-08	110181	110232
DTI.DTI.AD_ExternalcapsuleR	DTI.DTI.AD_ExternalcapsuleR	310.929	105.312	7.8654e-69	6.60693e-66	109909	109978
DTI.DTI.AD_CingulumcingulategyrusR	DTI.DTI.AD_CingulumcingulategyrusR	188.17	64.0717	1.54196e-41	1.29524e-38	110035	110104
DTI.DTI.AD_CingulumhippocampusR	DTI.DTI.AD_CingulumhippocampusR	89.3747	29.1319	1.3837e-19	1.16231e-16	110137	110205
DTI.DTI.AD_Fornix_StriaterminalisR	DTI.DTI.AD_Fornix_StriaterminalisR	1796.92	626.015	0	0	108346	108415
DTI.DTI.AD_SuperiorlongitudinalfasciculusR	DTI.DTI.AD_SuperiorlongitudinalfasciculusR	196.666	66.313	2.14535e-43	1.80209e-40	110026	110092
DTI.DTI.AD_SuperiorfrontooccipitalfasciculusR	DTI.DTI.AD_SuperiorfrontooccipitalfasciculusR	108.381	36.4785	7.48297e-24	6.28569e-21	110117	110186
DTI.DTI.AD_UncinatefasciculusR	DTI.DTI.AD_UncinatefasciculusR	119.288	38.483	3.83026e-26	3.21742e-23	110106	110174
DTI.DTI.AD_TapetumR	DTI.DTI.AD_TapetumR	491.465	161.841	4.1386e-109	3.47642e-106	109722	109791
DTI.DTI.AD_CINGR	DTI.DTI.AD_CINGR	148.218	49.0617	1.32193e-32	1.11042e-29	110076	110145
SMT.SMT.smt_fa_ATRR	SMT.SMT.smt_fa_ATRR	79.3209	44.9614	1.54487e-18	1.29769e-15	110144	110201
SMT.SMT.smt_fa_CSTR	SMT.SMT.smt_fa_CSTR	201.185	68.2114	2.05333e-44	1.7248e-41	110022	110091
SMT.SMT.smt_fa_CGR	SMT.SMT.smt_fa_CGR	83.5875	28.1201	2.15574e-18	1.81082e-15	110143	110211
SMT.SMT.smt_fa_IFOFR	SMT.SMT.smt_fa_IFOFR	74.6232	24.6257	2.22951e-16	1.87279e-13	110152	110220
SMT.SMT.smt_fa_ILFR	SMT.SMT.smt_fa_ILFR	42.4629	14.8732	1.76201e-09	1.48009e-06	110184	110249
SMT.SMT.smt_fa_SLFR	SMT.SMT.smt_fa_SLFR	230.8	78.5464	5.27084e-51	4.42751e-48	109991	110058
SMT.SMT.smt_fa_UFR	SMT.SMT.smt_fa_UFR	25.7622	8.36609	9.79631e-06	0.0082289	110202	110270
SMT.SMT.smt_fa_SLTFR	SMT.SMT.smt_fa_SLTFR	389.122	133.41	2.47178e-86	2.0763e-83	109828	109897
SMT.SMT.smt_fa_CorticospinaltractR	SMT.SMT.smt_fa_CorticospinaltractR	38.8307	14.0135	9.52234e-09	7.99876e-06	110187	110251
SMT.SMT.smt_fa_MediallemniscusR	SMT.SMT.smt_fa_MediallemniscusR	14.7094	4.81022	0.00203425	1.70877	110213	110282
SMT.SMT.smt_fa_InferiorcerebellarpeduncleR	SMT.SMT.smt_fa_InferiorcerebellarpeduncleR	721.089	248.189	5.86047e-161	4.92279e-158	109484	109552
SMT.SMT.smt_fa_SuperiorcerebellarpeduncleR	SMT.SMT.smt_fa_SuperiorcerebellarpeduncleR	58.5108	19.1954	7.70799e-13	6.47471e-10	110168	110237
SMT.SMT.smt_fa_CerebralpeduncleR	SMT.SMT.smt_fa_CerebralpeduncleR	471.374	161.828	9.35781e-105	7.86056e-102	109743	109812
SMT.SMT.smt_fa_AnteriorlimbofinternalcapsuleR	SMT.SMT.smt_fa_AnteriorlimbofinternalcapsuleR	50.5406	19.2905	2.03891e-11	1.71268e-08	110175	110238
SMT.SMT.smt_fa_.PosteriorlimbofinternalcapsuleR	SMT.SMT.smt_fa_.PosteriorlimbofinternalcapsuleR	78.1187	26.3093	3.40545e-17	2.86058e-14	110148	110217
SMT.SMT.smt_fa_RetrolenticularpartofinternalcapsuleR	SMT.SMT.smt_fa_RetrolenticularpartofinternalcapsuleR	147.669	48.4283	1.85924e-32	1.56176e-29	110077	110145
SMT.SMT.smt_fa_AnteriorcoronaradiataR	SMT.SMT.smt_fa_AnteriorcoronaradiataR	149.104	49.1939	8.60321e-33	7.22669e-30	110075	110143
SMT.SMT.smt_fa_SuperiorcoronaradiataR	SMT.SMT.smt_fa_SuperiorcoronaradiataR	606.985	209.522	3.05656e-135	2.56751e-132	109603	109671
SMT.SMT.smt_fa_PosteriorcoronaradiataR	SMT.SMT.smt_fa_PosteriorcoronaradiataR	1822.97	651.416	0	0	108319	108387
SMT.SMT.smt_fa_PosteriorthalamicradiationR	SMT.SMT.smt_fa_PosteriorthalamicradiationR	679.485	233.613	1.45382e-151	1.22121e-148	109527	109595
SMT.SMT.smt_fa_SagittalstratumR	SMT.SMT.smt_fa_SagittalstratumR	142.003	48.1907	2.6619e-31	2.236e-28	110082	110149
SMT.SMT.smt_fa_ExternalcapsuleR	SMT.SMT.smt_fa_ExternalcapsuleR	31.4004	10.4063	5.5889e-07	0.000469467	110196	110265
SMT.SMT.smt_fa_CingulumcingulategyrusR	SMT.SMT.smt_fa_CingulumcingulategyrusR	0.118124	0.117053	0.74033	621.877	110224	110276
SMT.SMT.smt_fa_CingulumhippocampusR	SMT.SMT.smt_fa_CingulumhippocampusR	385.024	130.254	2.26664e-85	1.90398e-82	109833	109901
SMT.SMT.smt_fa_Fornix_StriaterminalisR	SMT.SMT.smt_fa_Fornix_StriaterminalisR	664.697	227.223	3.3078e-148	2.77855e-145	109543	109611
SMT.SMT.smt_fa_SuperiorlongitudinalfasciculusR	SMT.SMT.smt_fa_SuperiorlongitudinalfasciculusR	300.939	101.773	1.34297e-66	1.1281e-63	109919	109987
SMT.SMT.smt_fa_SuperiorfrontooccipitalfasciculusR	SMT.SMT.smt_fa_SuperiorfrontooccipitalfasciculusR	223.85	74.4831	2.17223e-49	1.82467e-46	109999	110067
SMT.SMT.smt_fa_UncinatefasciculusR	SMT.SMT.smt_fa_UncinatefasciculusR	121.553	40.1746	1.0399e-26	8.73517e-24	110103	110171
SMT.SMT.smt_fa_TapetumR	SMT.SMT.smt_fa_TapetumR	3088.72	1143.26	0	0	106935	107004
SMT.SMT.smt_fa_CINGR	SMT.SMT.smt_fa_CINGR	219.759	74.0367	1.61117e-48	1.35338e-45	110003	110072
SMT.SMT.smt_long_ATRR	SMT.SMT.smt_long_ATRR	3.22238	1.41648	0.241092	202.517	110223	110283
SMT.SMT.smt_long_CSTR	SMT.SMT.smt_long_CSTR	51.8095	52.2054	3.47281e-13	2.91716e-10	110171	110223
SMT.SMT.smt_long_CGR	SMT.SMT.smt_long_CGR	23.2424	8.24871	2.40294e-05	0.0201847	110203	110267
SMT.SMT.smt_long_IFOFR	SMT.SMT.smt_long_IFOFR	35.9982	11.7752	6.05188e-08	5.08358e-05	110191	110260
SMT.SMT.smt_long_ILFR	SMT.SMT.smt_long_ILFR	22.6552	7.36287	4.46722e-05	0.0375247	110205	110273
SMT.SMT.smt_long_SLFR	SMT.SMT.smt_long_SLFR	146.4	52.9999	1.88045e-32	1.57958e-29	110077	110140
SMT.SMT.smt_long_UFR	SMT.SMT.smt_long_UFR	6.439	2.08352	0.0965566	81.1075	110221	110288
SMT.SMT.smt_long_SLTFR	SMT.SMT.smt_long_SLTFR	1089.43	379.268	1.26615e-244	1.06356e-241	109098	109166
SMT.SMT.smt_long_CorticospinaltractR	SMT.SMT.smt_long_CorticospinaltractR	1.56003	1.27436	0.267989	225.111	110223	110276
SMT.SMT.smt_long_MediallemniscusR	SMT.SMT.smt_long_MediallemniscusR	15.2996	4.97927	0.00155846	1.30911	110212	110279
SMT.SMT.smt_long_InferiorcerebellarpeduncleR	SMT.SMT.smt_long_InferiorcerebellarpeduncleR	142.055	46.168	3.43851e-31	2.88835e-28	110083	110150
SMT.SMT.smt_long_SuperiorcerebellarpeduncleR	SMT.SMT.smt_long_SuperiorcerebellarpeduncleR	9.35098	2.99251	0.026723	22.4473	110219	110287
SMT.SMT.smt_long_CerebralpeduncleR	SMT.SMT.smt_long_CerebralpeduncleR	2.03249	0.921751	0.40741	342.225	110224	110283
SMT.SMT.smt_long_AnteriorlimbofinternalcapsuleR	SMT.SMT.smt_long_AnteriorlimbofinternalcapsuleR	67.2532	21.7771	1.01693e-14	8.54218e-12	110159	110228
SMT.SMT.smt_long_.PosteriorlimbofinternalcapsuleR	SMT.SMT.smt_long_.PosteriorlimbofinternalcapsuleR	25.7282	8.6815	8.5524e-06	0.00718401	110201	110266
SMT.SMT.smt_long_RetrolenticularpartofinternalcapsuleR	SMT.SMT.smt_long_RetrolenticularpartofinternalcapsuleR	27.609	17.5494	3.75368e-07	0.000315309	110197	110252
SMT.SMT.smt_long_AnteriorcoronaradiataR	SMT.SMT.smt_long_AnteriorcoronaradiataR	25.8005	8.84893	7.74187e-06	0.00650317	110201	110267
SMT.SMT.smt_long_SuperiorcoronaradiataR	SMT.SMT.smt_long_SuperiorcoronaradiataR	41.7252	41.8453	6.7859e-11	5.70015e-08	110182	110233
SMT.SMT.smt_long_PosteriorcoronaradiataR	SMT.SMT.smt_long_PosteriorcoronaradiataR	97.3568	31.6998	2.44815e-21	2.05645e-18	110128	110196
SMT.SMT.smt_long_PosteriorthalamicradiationR	SMT.SMT.smt_long_PosteriorthalamicradiationR	818.368	281.476	5.90284e-183	4.95839e-180	109382	109451
SMT.SMT.smt_long_SagittalstratumR	SMT.SMT.smt_long_SagittalstratumR	97.6698	32.2921	1.90656e-21	1.60151e-18	110128	110197
SMT.SMT.smt_long_ExternalcapsuleR	SMT.SMT.smt_long_ExternalcapsuleR	150.694	50.6108	3.40437e-33	2.85967e-30	110074	110142
SMT.SMT.smt_long_CingulumcingulategyrusR	SMT.SMT.smt_long_CingulumcingulategyrusR	93.9582	79.8035	1.87993e-22	1.57914e-19	110128	110181
SMT.SMT.smt_long_CingulumhippocampusR	SMT.SMT.smt_long_CingulumhippocampusR	178.917	58.8013	2.215e-39	1.8606e-36	110045	110113
SMT.SMT.smt_long_Fornix_StriaterminalisR	SMT.SMT.smt_long_Fornix_StriaterminalisR	144.339	61.2561	2.11925e-32	1.78017e-29	110079	110139
SMT.SMT.smt_long_SuperiorlongitudinalfasciculusR	SMT.SMT.smt_long_SuperiorlongitudinalfasciculusR	98.0762	95.5744	1.4509e-23	1.21875e-20	110124	110176
SMT.SMT.smt_long_SuperiorfrontooccipitalfasciculusR	SMT.SMT.smt_long_SuperiorfrontooccipitalfasciculusR	28.2337	27.9215	8.36525e-08	7.02681e-05	110195	110247
SMT.SMT.smt_long_UncinatefasciculusR	SMT.SMT.smt_long_UncinatefasciculusR	39.6788	13.1262	9.20862e-09	7.73524e-06	110187	110253
SMT.SMT.smt_long_TapetumR	SMT.SMT.smt_long_TapetumR	2931.5	1079.77	0	0	107110	107179
SMT.SMT.smt_long_CINGR	SMT.SMT.smt_long_CINGR	90.5477	29.3761	7.85664e-20	6.59958e-17	110135	110203
SMT.SMT.smt_md_ATRR	SMT.SMT.smt_md_ATRR	86.4841	87.3304	5.25867e-21	4.41728e-18	110136	110187
SMT.SMT.smt_md_CSTR	SMT.SMT.smt_md_CSTR	142.22	51.1487	1.65165e-31	1.38738e-28	110082	110146
SMT.SMT.smt_md_CGR	SMT.SMT.smt_md_CGR	236.06	78.3989	4.26033e-52	3.57867e-49	109986	110055
SMT.SMT.smt_md_IFOFR	SMT.SMT.smt_md_IFOFR	18.9298	6.18611	0.000267801	0.224953	110209	110276
SMT.SMT.smt_md_ILFR	SMT.SMT.smt_md_ILFR	25.7332	8.43654	9.56591e-06	0.00803537	110202	110270
SMT.SMT.smt_md_SLFR	SMT.SMT.smt_md_SLFR	164.976	58.0414	1.72335e-36	1.44761e-33	110058	110123
SMT.SMT.smt_md_UFR	SMT.SMT.smt_md_UFR	124.218	41.1227	2.65763e-27	2.23241e-24	110101	110170
SMT.SMT.smt_md_SLTFR	SMT.SMT.smt_md_SLTFR	966.18	335.646	1.54121e-216	1.29461e-213	109228	109296
SMT.SMT.smt_md_CorticospinaltractR	SMT.SMT.smt_md_CorticospinaltractR	1.12863	1.11731	0.292573	245.761	110223	110275
SMT.SMT.smt_md_MediallemniscusR	SMT.SMT.smt_md_MediallemniscusR	10.7228	3.59678	0.0124627	10.4687	110217	110282
SMT.SMT.smt_md_InferiorcerebellarpeduncleR	SMT.SMT.smt_md_InferiorcerebellarpeduncleR	412.138	139.485	1.94754e-91	1.63594e-88	109805	109873
SMT.SMT.smt_md_SuperiorcerebellarpeduncleR	SMT.SMT.smt_md_SuperiorcerebellarpeduncleR	9.02067	2.88414	0.031151	26.1668	110219	110287
SMT.SMT.smt_md_CerebralpeduncleR	SMT.SMT.smt_md_CerebralpeduncleR	11.3593	11.3264	0.000687206	0.577253	110213	110264
SMT.SMT.smt_md_AnteriorlimbofinternalcapsuleR	SMT.SMT.smt_md_AnteriorlimbofinternalcapsuleR	262.168	85.2215	7.80916e-58	6.55969e-55	109959	110027
SMT.SMT.smt_md_.PosteriorlimbofinternalcapsuleR	SMT.SMT.smt_md_.PosteriorlimbofinternalcapsuleR	90.8158	29.2256	7.19853e-20	6.04677e-17	110135	110203
SMT.SMT.smt_md_RetrolenticularpartofinternalcapsuleR	SMT.SMT.smt_md_RetrolenticularpartofinternalcapsuleR	71.9292	72.1871	1.01017e-17	8.48543e-15	110151	110202
SMT.SMT.smt_md_AnteriorcoronaradiataR	SMT.SMT.smt_md_AnteriorcoronaradiataR	53.8659	54.2019	1.19444e-13	1.00333e-10	110169	110221
SMT.SMT.smt_md_SuperiorcoronaradiataR	SMT.SMT.smt_md_SuperiorcoronaradiataR	173.525	57.5074	3.27179e-38	2.74831e-35	110050	110117
SMT.SMT.smt_md_PosteriorcoronaradiataR	SMT.SMT.smt_md_PosteriorcoronaradiataR	135.439	44.8247	8.85054e-30	7.43445e-27	110090	110158
SMT.SMT.smt_md_PosteriorthalamicradiationR	SMT.SMT.smt_md_PosteriorthalamicradiationR	263.567	87.7135	3.19736e-58	2.68578e-55	109958	110026
SMT.SMT.smt_md_SagittalstratumR	SMT.SMT.smt_md_SagittalstratumR	80.8606	26.1518	1.07118e-17	8.99795e-15	110145	110213
SMT.SMT.smt_md_ExternalcapsuleR	SMT.SMT.smt_md_ExternalcapsuleR	272.583	92.8613	2.64329e-60	2.22037e-57	109949	110017
SMT.SMT.smt_md_CingulumcingulategyrusR	SMT.SMT.smt_md_CingulumcingulategyrusR	144.607	48.2405	7.89549e-32	6.63222e-29	110080	110147
SMT.SMT.smt_md_CingulumhippocampusR	SMT.SMT.smt_md_CingulumhippocampusR	172.529	56.4928	5.91246e-38	4.96647e-35	110051	110120
SMT.SMT.smt_md_Fornix_StriaterminalisR	SMT.SMT.smt_md_Fornix_StriaterminalisR	539.768	181.649	4.94417e-120	4.15311e-117	109672	109739
SMT.SMT.smt_md_SuperiorlongitudinalfasciculusR	SMT.SMT.smt_md_SuperiorlongitudinalfasciculusR	98.6222	94.9725	1.13435e-23	9.52858e-21	110123	110175
SMT.SMT.smt_md_SuperiorfrontooccipitalfasciculusR	SMT.SMT.smt_md_SuperiorfrontooccipitalfasciculusR	745.247	253.563	2.26228e-166	1.90032e-163	109459	109526
SMT.SMT.smt_md_UncinatefasciculusR	SMT.SMT.smt_md_UncinatefasciculusR	41.1805	13.4421	4.63634e-09	3.89453e-06	110186	110253
SMT.SMT.smt_md_TapetumR	SMT.SMT.smt_md_TapetumR	191.861	65.0912	2.39853e-42	2.01477e-39	110032	110100
SMT.SMT.smt_md_CINGR	SMT.SMT.smt_md_CINGR	230.05	77.396	8.40707e-51	7.06194e-48	109992	110061
SMT.SMT.smt_trans_ATRR	SMT.SMT.smt_trans_ATRR	65.3906	23.394	1.53606e-14	1.29029e-11	110160	110225
SMT.SMT.smt_trans_CSTR	SMT.SMT.smt_trans_CSTR	592.17	198.853	8.36316e-132	7.02505e-129	109618	109687
SMT.SMT.smt_trans_CGR	SMT.SMT.smt_trans_CGR	171.436	56.4595	9.92313e-38	8.33543e-35	110053	110121
SMT.SMT.smt_trans_IFOFR	SMT.SMT.smt_trans_IFOFR	281.127	96.708	3.07065e-62	2.57935e-59	109939	110005
SMT.SMT.smt_trans_ILFR	SMT.SMT.smt_trans_ILFR	37.2484	12.4351	2.96563e-08	2.49113e-05	110190	110259
SMT.SMT.smt_trans_SLFR	SMT.SMT.smt_trans_SLFR	66.9878	25.1798	5.33207e-15	4.47894e-12	110158	110221
SMT.SMT.smt_trans_UFR	SMT.SMT.smt_trans_UFR	841.772	292.174	2.71244e-188	2.27845e-185	109358	109427
SMT.SMT.smt_trans_SLTFR	SMT.SMT.smt_trans_SLTFR	378.818	127.916	5.60871e-84	4.71131e-81	109839	109907
SMT.SMT.smt_trans_CorticospinaltractR	SMT.SMT.smt_trans_CorticospinaltractR	8.65999	5.44627	0.00759593	6.38058	110216	110272
SMT.SMT.smt_trans_MediallemniscusR	SMT.SMT.smt_trans_MediallemniscusR	46.558	14.9866	3.38889e-10	2.84667e-07	110180	110248
SMT.SMT.smt_trans_InferiorcerebellarpeduncleR	SMT.SMT.smt_trans_InferiorcerebellarpeduncleR	612.19	201.523	3.10918e-136	2.61171e-133	109597	109665
SMT.SMT.smt_trans_SuperiorcerebellarpeduncleR	SMT.SMT.smt_trans_SuperiorcerebellarpeduncleR	35.5392	11.6997	7.38629e-08	6.20448e-05	110192	110258
SMT.SMT.smt_trans_CerebralpeduncleR	SMT.SMT.smt_trans_CerebralpeduncleR	1526.04	534.625	0	0	108636	108705
SMT.SMT.smt_trans_AnteriorlimbofinternalcapsuleR	SMT.SMT.smt_trans_AnteriorlimbofinternalcapsuleR	171.436	55.8126	1.07406e-37	9.02211e-35	110053	110121
SMT.SMT.smt_trans_.PosteriorlimbofinternalcapsuleR	SMT.SMT.smt_trans_.PosteriorlimbofinternalcapsuleR	494.152	168.367	7.75562e-110	6.51472e-107	109720	109788
SMT.SMT.smt_trans_RetrolenticularpartofinternalcapsuleR	SMT.SMT.smt_trans_RetrolenticularpartofinternalcapsuleR	96.1809	31.617	4.1957e-21	3.52438e-18	110130	110198
SMT.SMT.smt_trans_AnteriorcoronaradiataR	SMT.SMT.smt_trans_AnteriorcoronaradiataR	114.458	40.6066	2.48483e-25	2.08725e-22	110110	110175
SMT.SMT.smt_trans_SuperiorcoronaradiataR	SMT.SMT.smt_trans_SuperiorcoronaradiataR	347.339	114.404	7.35311e-77	6.17662e-74	109872	109940
SMT.SMT.smt_trans_PosteriorcoronaradiataR	SMT.SMT.smt_trans_PosteriorcoronaradiataR	1344.8	469.938	4.09989e-303	3.44391e-300	108829	108897
SMT.SMT.smt_trans_PosteriorthalamicradiationR	SMT.SMT.smt_trans_PosteriorthalamicradiationR	571.483	189.04	4.28325e-127	3.59793e-124	109640	109708
SMT.SMT.smt_trans_SagittalstratumR	SMT.SMT.smt_trans_SagittalstratumR	70.4792	70.6758	2.14803e-17	1.80435e-14	110152	110204
SMT.SMT.smt_trans_ExternalcapsuleR	SMT.SMT.smt_trans_ExternalcapsuleR	34.1508	31.5022	4.43149e-09	3.72246e-06	110190	110242
SMT.SMT.smt_trans_CingulumcingulategyrusR	SMT.SMT.smt_trans_CingulumcingulategyrusR	404.398	135.322	1.14984e-89	9.65864e-87	109812	109880
SMT.SMT.smt_trans_CingulumhippocampusR	SMT.SMT.smt_trans_CingulumhippocampusR	50.8406	51.0879	5.79573e-13	4.86841e-10	110172	110224
SMT.SMT.smt_trans_Fornix_StriaterminalisR	SMT.SMT.smt_trans_Fornix_StriaterminalisR	856.916	291.31	1.20844e-191	1.01509e-188	109342	109409
SMT.SMT.smt_trans_SuperiorlongitudinalfasciculusR	SMT.SMT.smt_trans_SuperiorlongitudinalfasciculusR	48.9329	16.1252	9.20535e-11	7.73249e-08	110178	110247
SMT.SMT.smt_trans_SuperiorfrontooccipitalfasciculusR	SMT.SMT.smt_trans_SuperiorfrontooccipitalfasciculusR	235.219	79.4909	5.76902e-52	4.84598e-49	109987	110053
SMT.SMT.smt_trans_UncinatefasciculusR	SMT.SMT.smt_trans_UncinatefasciculusR	14.9092	4.99353	0.00171253	1.43853	110213	110279
SMT.SMT.smt_trans_TapetumR	SMT.SMT.smt_trans_TapetumR	926.712	317.796	1.62227e-207	1.36271e-204	109269	109338
SMT.SMT.smt_trans_CINGR	SMT.SMT.smt_trans_CINGR	148.345	49.8535	1.12217e-32	9.42624e-30	110076	110145
SMT_mc.SMT_mc.smt_mc_intra_ATRR	SMT_mc.SMT_mc.smt_mc_intra_ATRR	35.8578	11.5165	7.04615e-08	5.91877e-05	110191	110259
SMT_mc.SMT_mc.smt_mc_intra_CSTR	SMT_mc.SMT_mc.smt_mc_intra_CSTR	523.604	178.194	1.92112e-116	1.61374e-113	109689	109757
SMT_mc.SMT_mc.smt_mc_intra_CGR	SMT_mc.SMT_mc.smt_mc_intra_CGR	298.312	97.5832	6.67357e-66	5.6058e-63	109922	109990
SMT_mc.SMT_mc.smt_mc_intra_IFOFR	SMT_mc.SMT_mc.smt_mc_intra_IFOFR	236.196	78.344	4.01125e-52	3.36945e-49	109986	110055
SMT_mc.SMT_mc.smt_mc_intra_ILFR	SMT_mc.SMT_mc.smt_mc_intra_ILFR	56.8518	18.7883	1.70813e-12	1.43483e-09	110170	110239
SMT_mc.SMT_mc.smt_mc_intra_SLFR	SMT_mc.SMT_mc.smt_mc_intra_SLFR	246.048	81.246	2.67236e-54	2.24479e-51	109976	110043
SMT_mc.SMT_mc.smt_mc_intra_UFR	SMT_mc.SMT_mc.smt_mc_intra_UFR	265.915	89.8214	8.59256e-59	7.21775e-56	109955	110024
SMT_mc.SMT_mc.smt_mc_intra_SLTFR	SMT_mc.SMT_mc.smt_mc_intra_SLTFR	121.027	40.1487	1.32772e-26	1.11529e-23	110104	110172
SMT_mc.SMT_mc.smt_mc_intra_CorticospinaltractR	SMT_mc.SMT_mc.smt_mc_intra_CorticospinaltractR	19.5988	8.45445	7.52197e-05	0.0631845	110206	110266
SMT_mc.SMT_mc.smt_mc_intra_MediallemniscusR	SMT_mc.SMT_mc.smt_mc_intra_MediallemniscusR	29.8151	9.64992	1.35258e-06	0.00113617	110198	110265
SMT_mc.SMT_mc.smt_mc_intra_InferiorcerebellarpeduncleR	SMT_mc.SMT_mc.smt_mc_intra_InferiorcerebellarpeduncleR	80.2142	25.7268	1.55788e-17	1.30862e-14	110146	110214
SMT_mc.SMT_mc.smt_mc_intra_SuperiorcerebellarpeduncleR	SMT_mc.SMT_mc.smt_mc_intra_SuperiorcerebellarpeduncleR	0.172776	0.155011	0.727036	610.71	110224	110277
SMT_mc.SMT_mc.smt_mc_intra_CerebralpeduncleR	SMT_mc.SMT_mc.smt_mc_intra_CerebralpeduncleR	867.203	292.893	5.98104e-194	5.02407e-191	109331	109400
SMT_mc.SMT_mc.smt_mc_intra_AnteriorlimbofinternalcapsuleR	SMT_mc.SMT_mc.smt_mc_intra_AnteriorlimbofinternalcapsuleR	193.083	63.9136	1.52421e-42	1.28034e-39	110030	110099
SMT_mc.SMT_mc.smt_mc_intra_.PosteriorlimbofinternalcapsuleR	SMT_mc.SMT_mc.smt_mc_intra_.PosteriorlimbofinternalcapsuleR	182.686	61.8006	2.65206e-40	2.22773e-37	110041	110110
SMT_mc.SMT_mc.smt_mc_intra_RetrolenticularpartofinternalcapsuleR	SMT_mc.SMT_mc.smt_mc_intra_RetrolenticularpartofinternalcapsuleR	102.05	33.7762	2.05623e-22	1.72724e-19	110124	110192
SMT_mc.SMT_mc.smt_mc_intra_AnteriorcoronaradiataR	SMT_mc.SMT_mc.smt_mc_intra_AnteriorcoronaradiataR	196.477	63.8031	3.08091e-43	2.58796e-40	110027	110094
SMT_mc.SMT_mc.smt_mc_intra_SuperiorcoronaradiataR	SMT_mc.SMT_mc.smt_mc_intra_SuperiorcoronaradiataR	636.102	217.966	9.01983e-142	7.57665e-139	109572	109640
SMT_mc.SMT_mc.smt_mc_intra_PosteriorcoronaradiataR	SMT_mc.SMT_mc.smt_mc_intra_PosteriorcoronaradiataR	1071.24	371.206	1.86917e-240	1.5701e-237	109117	109186
SMT_mc.SMT_mc.smt_mc_intra_PosteriorthalamicradiationR	SMT_mc.SMT_mc.smt_mc_intra_PosteriorthalamicradiationR	424.858	143.871	2.75761e-94	2.31639e-91	109791	109860
SMT_mc.SMT_mc.smt_mc_intra_SagittalstratumR	SMT_mc.SMT_mc.smt_mc_intra_SagittalstratumR	116.792	38.6199	1.16458e-25	9.7825e-23	110109	110177
SMT_mc.SMT_mc.smt_mc_intra_ExternalcapsuleR	SMT_mc.SMT_mc.smt_mc_intra_ExternalcapsuleR	39.8142	13.1203	8.76461e-09	7.36227e-06	110188	110256
SMT_mc.SMT_mc.smt_mc_intra_CingulumcingulategyrusR	SMT_mc.SMT_mc.smt_mc_intra_CingulumcingulategyrusR	71.7512	23.4682	9.97616e-16	8.37997e-13	110155	110223
SMT_mc.SMT_mc.smt_mc_intra_CingulumhippocampusR	SMT_mc.SMT_mc.smt_mc_intra_CingulumhippocampusR	196.408	63.1627	3.42217e-43	2.87462e-40	110027	110095
SMT_mc.SMT_mc.smt_mc_intra_Fornix_StriaterminalisR	SMT_mc.SMT_mc.smt_mc_intra_Fornix_StriaterminalisR	80.7468	28.9693	6.36226e-18	5.3443e-15	110145	110208
SMT_mc.SMT_mc.smt_mc_intra_SuperiorlongitudinalfasciculusR	SMT_mc.SMT_mc.smt_mc_intra_SuperiorlongitudinalfasciculusR	140.99	47.5821	4.62405e-31	3.8842e-28	110084	110152
SMT_mc.SMT_mc.smt_mc_intra_SuperiorfrontooccipitalfasciculusR	SMT_mc.SMT_mc.smt_mc_intra_SuperiorfrontooccipitalfasciculusR	483.285	164.852	2.10486e-107	1.76809e-104	109731	109800
SMT_mc.SMT_mc.smt_mc_intra_UncinatefasciculusR	SMT_mc.SMT_mc.smt_mc_intra_UncinatefasciculusR	81.0723	26.316	9.42734e-18	7.91897e-15	110145	110214
SMT_mc.SMT_mc.smt_mc_intra_TapetumR	SMT_mc.SMT_mc.smt_mc_intra_TapetumR	2329.89	835.201	0	0	107770	107839
SMT_mc.SMT_mc.smt_mc_intra_CINGR	SMT_mc.SMT_mc.smt_mc_intra_CINGR	43.8055	14.6119	1.12926e-09	9.48582e-07	110183	110250
SMT_mc.SMT_mc.smt_mc_extramd_ATRR	SMT_mc.SMT_mc.smt_mc_extramd_ATRR	86.2096	86.9002	6.09292e-21	5.11805e-18	110136	110188
SMT_mc.SMT_mc.smt_mc_extramd_CSTR	SMT_mc.SMT_mc.smt_mc_extramd_CSTR	25.0178	25.0713	4.43843e-07	0.000372828	110199	110250
SMT_mc.SMT_mc.smt_mc_extramd_CGR	SMT_mc.SMT_mc.smt_mc_extramd_CGR	867.419	292.031	5.50536e-194	4.6245e-191	109331	109400
SMT_mc.SMT_mc.smt_mc_extramd_IFOFR	SMT_mc.SMT_mc.smt_mc_extramd_IFOFR	82.1998	27.0616	4.91832e-18	4.13139e-15	110144	110213
SMT_mc.SMT_mc.smt_mc_extramd_ILFR	SMT_mc.SMT_mc.smt_mc_extramd_ILFR	73.4647	24.2028	4.03824e-16	3.39213e-13	110153	110222
SMT_mc.SMT_mc.smt_mc_extramd_SLFR	SMT_mc.SMT_mc.smt_mc_extramd_SLFR	370.067	123.321	5.62419e-82	4.72432e-79	109848	109915
SMT_mc.SMT_mc.smt_mc_extramd_UFR	SMT_mc.SMT_mc.smt_mc_extramd_UFR	37.044	12.0283	3.7218e-08	3.12631e-05	110190	110259
SMT_mc.SMT_mc.smt_mc_extramd_SLTFR	SMT_mc.SMT_mc.smt_mc_extramd_SLTFR	840.729	291.757	4.68216e-188	3.93302e-185	109359	109428
SMT_mc.SMT_mc.smt_mc_extramd_CorticospinaltractR	SMT_mc.SMT_mc.smt_mc_extramd_CorticospinaltractR	11.3528	3.82016	0.00918308	7.71378	110216	110281
SMT_mc.SMT_mc.smt_mc_extramd_MediallemniscusR	SMT_mc.SMT_mc.smt_mc_extramd_MediallemniscusR	4.11413	1.49183	0.216696	182.025	110223	110286
SMT_mc.SMT_mc.smt_mc_extramd_InferiorcerebellarpeduncleR	SMT_mc.SMT_mc.smt_mc_extramd_InferiorcerebellarpeduncleR	745.153	254.949	2.26285e-166	1.90079e-163	109459	109527
SMT_mc.SMT_mc.smt_mc_extramd_SuperiorcerebellarpeduncleR	SMT_mc.SMT_mc.smt_mc_extramd_SuperiorcerebellarpeduncleR	1.14409	1.1127	0.294724	247.568	110223	110275
SMT_mc.SMT_mc.smt_mc_extramd_CerebralpeduncleR	SMT_mc.SMT_mc.smt_mc_extramd_CerebralpeduncleR	269.001	90.6447	1.79876e-59	1.51096e-56	109952	110021
SMT_mc.SMT_mc.smt_mc_extramd_AnteriorlimbofinternalcapsuleR	SMT_mc.SMT_mc.smt_mc_extramd_AnteriorlimbofinternalcapsuleR	552.779	186.419	5.79057e-123	4.86408e-120	109659	109726
SMT_mc.SMT_mc.smt_mc_extramd_.PosteriorlimbofinternalcapsuleR	SMT_mc.SMT_mc.smt_mc_extramd_.PosteriorlimbofinternalcapsuleR	64.7602	21.4188	3.18317e-14	2.67386e-11	110162	110231
SMT_mc.SMT_mc.smt_mc_extramd_RetrolenticularpartofinternalcapsuleR	SMT_mc.SMT_mc.smt_mc_extramd_RetrolenticularpartofinternalcapsuleR	232.387	76.102	3.09212e-51	2.59738e-48	109990	110058
SMT_mc.SMT_mc.smt_mc_extramd_AnteriorcoronaradiataR	SMT_mc.SMT_mc.smt_mc_extramd_AnteriorcoronaradiataR	158.203	56.701	4.85431e-35	4.07762e-32	110065	110130
SMT_mc.SMT_mc.smt_mc_extramd_SuperiorcoronaradiataR	SMT_mc.SMT_mc.smt_mc_extramd_SuperiorcoronaradiataR	368.663	122.251	1.20518e-81	1.01235e-78	109850	109918
SMT_mc.SMT_mc.smt_mc_extramd_PosteriorcoronaradiataR	SMT_mc.SMT_mc.smt_mc_extramd_PosteriorcoronaradiataR	436.666	149.499	5.72524e-97	4.80921e-94	109779	109846
SMT_mc.SMT_mc.smt_mc_extramd_PosteriorthalamicradiationR	SMT_mc.SMT_mc.smt_mc_extramd_PosteriorthalamicradiationR	14.8123	4.76101	0.0020474	1.71981	110213	110280
SMT_mc.SMT_mc.smt_mc_extramd_SagittalstratumR	SMT_mc.SMT_mc.smt_mc_extramd_SagittalstratumR	36.9084	12.1555	3.73356e-08	3.13619e-05	110191	110259
SMT_mc.SMT_mc.smt_mc_extramd_ExternalcapsuleR	SMT_mc.SMT_mc.smt_mc_extramd_ExternalcapsuleR	217.344	73.8223	5.23041e-48	4.39355e-45	110005	110074
SMT_mc.SMT_mc.smt_mc_extramd_CingulumcingulategyrusR	SMT_mc.SMT_mc.smt_mc_extramd_CingulumcingulategyrusR	250.49	82.1275	2.8984e-55	2.43466e-52	109971	110039
SMT_mc.SMT_mc.smt_mc_extramd_CingulumhippocampusR	SMT_mc.SMT_mc.smt_mc_extramd_CingulumhippocampusR	205.103	66.8839	3.6485e-45	3.06474e-42	110018	110086
SMT_mc.SMT_mc.smt_mc_extramd_Fornix_StriaterminalisR	SMT_mc.SMT_mc.smt_mc_extramd_Fornix_StriaterminalisR	1228.64	424.07	2.057e-276	1.72788e-273	108951	109019
SMT_mc.SMT_mc.smt_mc_extramd_SuperiorlongitudinalfasciculusR	SMT_mc.SMT_mc.smt_mc_extramd_SuperiorlongitudinalfasciculusR	183.54	60.0341	2.16294e-40	1.81687e-37	110040	110108
SMT_mc.SMT_mc.smt_mc_extramd_SuperiorfrontooccipitalfasciculusR	SMT_mc.SMT_mc.smt_mc_extramd_SuperiorfrontooccipitalfasciculusR	1012.62	348.4	4.55716e-227	3.82801e-224	109179	109247
SMT_mc.SMT_mc.smt_mc_extramd_UncinatefasciculusR	SMT_mc.SMT_mc.smt_mc_extramd_UncinatefasciculusR	36.0865	12.0632	5.25572e-08	4.4148e-05	110191	110257
SMT_mc.SMT_mc.smt_mc_extramd_TapetumR	SMT_mc.SMT_mc.smt_mc_extramd_TapetumR	146.585	48.3491	3.10893e-32	2.6115e-29	110078	110147
SMT_mc.SMT_mc.smt_mc_extramd_CINGR	SMT_mc.SMT_mc.smt_mc_extramd_CINGR	287.276	96.095	1.61763e-63	1.35881e-60	109933	110002
SMT_mc.SMT_mc.smt_mc_extratrans_ATRR	SMT_mc.SMT_mc.smt_mc_extratrans_ATRR	55.7038	54.0546	5.06562e-14	4.25512e-11	110167	110219
SMT_mc.SMT_mc.smt_mc_extratrans_CSTR	SMT_mc.SMT_mc.smt_mc_extratrans_CSTR	846.456	291.002	2.56659e-189	2.15594e-186	109353	109421
SMT_mc.SMT_mc.smt_mc_extratrans_CGR	SMT_mc.SMT_mc.smt_mc_extratrans_CGR	272.514	90.6698	3.26279e-60	2.74074e-57	109948	110016
SMT_mc.SMT_mc.smt_mc_extratrans_IFOFR	SMT_mc.SMT_mc.smt_mc_extratrans_IFOFR	168.439	57.1771	3.73178e-37	3.13469e-34	110056	110124
SMT_mc.SMT_mc.smt_mc_extratrans_ILFR	SMT_mc.SMT_mc.smt_mc_extratrans_ILFR	78.7006	26.5991	2.48823e-17	2.09012e-14	110148	110216
SMT_mc.SMT_mc.smt_mc_extratrans_SLFR	SMT_mc.SMT_mc.smt_mc_extratrans_SLFR	44.9972	14.729	6.81219e-10	5.72224e-07	110182	110251
SMT_mc.SMT_mc.smt_mc_extratrans_UFR	SMT_mc.SMT_mc.smt_mc_extratrans_UFR	1452.87	513.577	0	0	108714	108782
SMT_mc.SMT_mc.smt_mc_extratrans_SLTFR	SMT_mc.SMT_mc.smt_mc_extratrans_SLTFR	36.6149	12.1681	4.14885e-08	3.48503e-05	110191	110259
SMT_mc.SMT_mc.smt_mc_extratrans_CorticospinaltractR	SMT_mc.SMT_mc.smt_mc_extratrans_CorticospinaltractR	6.26888	2.20062	0.0877039	73.6712	110221	110285
SMT_mc.SMT_mc.smt_mc_extratrans_MediallemniscusR	SMT_mc.SMT_mc.smt_mc_extratrans_MediallemniscusR	24.7269	9.14177	9.89305e-06	0.00831016	110202	110266
SMT_mc.SMT_mc.smt_mc_extratrans_InferiorcerebellarpeduncleR	SMT_mc.SMT_mc.smt_mc_extratrans_InferiorcerebellarpeduncleR	857.496	294.632	8.10288e-192	6.80642e-189	109341	109409
SMT_mc.SMT_mc.smt_mc_extratrans_SuperiorcerebellarpeduncleR	SMT_mc.SMT_mc.smt_mc_extratrans_SuperiorcerebellarpeduncleR	12.8909	4.11792	0.00518297	4.3537	110215	110283
SMT_mc.SMT_mc.smt_mc_extratrans_CerebralpeduncleR	SMT_mc.SMT_mc.smt_mc_extratrans_CerebralpeduncleR	1672.55	588.544	0	0	108480	108548
SMT_mc.SMT_mc.smt_mc_extratrans_AnteriorlimbofinternalcapsuleR	SMT_mc.SMT_mc.smt_mc_extratrans_AnteriorlimbofinternalcapsuleR	458.295	153.409	9.83366e-102	8.26028e-99	109757	109824
SMT_mc.SMT_mc.smt_mc_extratrans_.PosteriorlimbofinternalcapsuleR	SMT_mc.SMT_mc.smt_mc_extratrans_.PosteriorlimbofinternalcapsuleR	533.801	182.325	9.55755e-119	8.02834e-116	109679	109747
SMT_mc.SMT_mc.smt_mc_extratrans_RetrolenticularpartofinternalcapsuleR	SMT_mc.SMT_mc.smt_mc_extratrans_RetrolenticularpartofinternalcapsuleR	172.497	57.2475	5.47894e-38	4.60231e-35	110052	110120
SMT_mc.SMT_mc.smt_mc_extratrans_AnteriorcoronaradiataR	SMT_mc.SMT_mc.smt_mc_extratrans_AnteriorcoronaradiataR	352.834	117.721	3.9398e-78	3.30943e-75	109866	109934
SMT_mc.SMT_mc.smt_mc_extratrans_SuperiorcoronaradiataR	SMT_mc.SMT_mc.smt_mc_extratrans_SuperiorcoronaradiataR	257.146	84.9395	9.07394e-57	7.62211e-54	109964	110033
SMT_mc.SMT_mc.smt_mc_extratrans_PosteriorcoronaradiataR	SMT_mc.SMT_mc.smt_mc_extratrans_PosteriorcoronaradiataR	744.485	256.319	3.02635e-166	2.54214e-163	109459	109527
SMT_mc.SMT_mc.smt_mc_extratrans_PosteriorthalamicradiationR	SMT_mc.SMT_mc.smt_mc_extratrans_PosteriorthalamicradiationR	292.246	95.3028	1.53498e-64	1.28938e-61	109928	109996
SMT_mc.SMT_mc.smt_mc_extratrans_SagittalstratumR	SMT_mc.SMT_mc.smt_mc_extratrans_SagittalstratumR	36.1742	12.0748	5.06521e-08	4.25478e-05	110191	110260
SMT_mc.SMT_mc.smt_mc_extratrans_ExternalcapsuleR	SMT_mc.SMT_mc.smt_mc_extratrans_ExternalcapsuleR	534.168	182.427	7.90949e-119	6.64397e-116	109678	109746
SMT_mc.SMT_mc.smt_mc_extratrans_CingulumcingulategyrusR	SMT_mc.SMT_mc.smt_mc_extratrans_CingulumcingulategyrusR	456.424	153.02	2.55187e-101	2.14357e-98	109759	109827
SMT_mc.SMT_mc.smt_mc_extratrans_CingulumhippocampusR	SMT_mc.SMT_mc.smt_mc_extratrans_CingulumhippocampusR	333.428	111.248	8.45496e-74	7.10217e-71	109886	109954
SMT_mc.SMT_mc.smt_mc_extratrans_Fornix_StriaterminalisR	SMT_mc.SMT_mc.smt_mc_extratrans_Fornix_StriaterminalisR	1285.8	446.932	1.5166e-289	1.27395e-286	108891	108959
SMT_mc.SMT_mc.smt_mc_extratrans_SuperiorlongitudinalfasciculusR	SMT_mc.SMT_mc.smt_mc_extratrans_SuperiorlongitudinalfasciculusR	76.3028	25.6876	8.54575e-17	7.17843e-14	110150	110219
SMT_mc.SMT_mc.smt_mc_extratrans_SuperiorfrontooccipitalfasciculusR	SMT_mc.SMT_mc.smt_mc_extratrans_SuperiorfrontooccipitalfasciculusR	474.771	155.479	2.40116e-105	2.01697e-102	109740	109808
SMT_mc.SMT_mc.smt_mc_extratrans_UncinatefasciculusR	SMT_mc.SMT_mc.smt_mc_extratrans_UncinatefasciculusR	109.412	39.6211	2.87111e-24	2.41173e-21	110115	110180
SMT_mc.SMT_mc.smt_mc_extratrans_TapetumR	SMT_mc.SMT_mc.smt_mc_extratrans_TapetumR	285.392	96.1317	4.03536e-63	3.3897e-60	109935	110004
SMT_mc.SMT_mc.smt_mc_extratrans_CINGR	SMT_mc.SMT_mc.smt_mc_extratrans_CINGR	126.842	41.7979	7.20971e-28	6.05615e-25	110098	110167
SMT_mc.SMT_mc.smt_mc_diff_ATRR	SMT_mc.SMT_mc.smt_mc_diff_ATRR	8.23471	2.7715	0.039277	32.9927	110219	110284
SMT_mc.SMT_mc.smt_mc_diff_CSTR	SMT_mc.SMT_mc.smt_mc_diff_CSTR	71.3867	22.7598	1.38194e-15	1.16083e-12	110155	110223
SMT_mc.SMT_mc.smt_mc_diff_CGR	SMT_mc.SMT_mc.smt_mc_diff_CGR	19.2004	6.22045	0.000242311	0.203542	110209	110277
SMT_mc.SMT_mc.smt_mc_diff_IFOFR	SMT_mc.SMT_mc.smt_mc_diff_IFOFR	31.5405	31.5097	1.42971e-08	1.20096e-05	110192	110244
SMT_mc.SMT_mc.smt_mc_diff_ILFR	SMT_mc.SMT_mc.smt_mc_diff_ILFR	60.9297	21.6966	1.49747e-13	1.25787e-10	110165	110229
SMT_mc.SMT_mc.smt_mc_diff_SLFR	SMT_mc.SMT_mc.smt_mc_diff_SLFR	377.54	121.426	1.60427e-83	1.34758e-80	109840	109908
SMT_mc.SMT_mc.smt_mc_diff_UFR	SMT_mc.SMT_mc.smt_mc_diff_UFR	40.5795	12.9509	6.95428e-09	5.84159e-06	110187	110254
SMT_mc.SMT_mc.smt_mc_diff_SLTFR	SMT_mc.SMT_mc.smt_mc_diff_SLTFR	713.044	243.323	4.1431e-159	3.48021e-156	109492	109560
SMT_mc.SMT_mc.smt_mc_diff_CorticospinaltractR	SMT_mc.SMT_mc.smt_mc_diff_CorticospinaltractR	3.04635	2.95384	0.0835802	70.2073	110221	110273
SMT_mc.SMT_mc.smt_mc_diff_MediallemniscusR	SMT_mc.SMT_mc.smt_mc_diff_MediallemniscusR	11.8944	3.94262	0.007426	6.23784	110216	110282
SMT_mc.SMT_mc.smt_mc_diff_InferiorcerebellarpeduncleR	SMT_mc.SMT_mc.smt_mc_diff_InferiorcerebellarpeduncleR	102.47	34.3574	1.53676e-22	1.29087e-19	110123	110189
SMT_mc.SMT_mc.smt_mc_diff_SuperiorcerebellarpeduncleR	SMT_mc.SMT_mc.smt_mc_diff_SuperiorcerebellarpeduncleR	43.5603	15.3364	9.92516e-10	8.33713e-07	110183	110247
SMT_mc.SMT_mc.smt_mc_diff_CerebralpeduncleR	SMT_mc.SMT_mc.smt_mc_diff_CerebralpeduncleR	58.0757	19.4091	8.71331e-13	7.31918e-10	110168	110235
SMT_mc.SMT_mc.smt_mc_diff_AnteriorlimbofinternalcapsuleR	SMT_mc.SMT_mc.smt_mc_diff_AnteriorlimbofinternalcapsuleR	81.7688	27.9847	4.91018e-18	4.12455e-15	110144	110208
SMT_mc.SMT_mc.smt_mc_diff_.PosteriorlimbofinternalcapsuleR	SMT_mc.SMT_mc.smt_mc_diff_.PosteriorlimbofinternalcapsuleR	18.8355	6.03467	0.000300794	0.252667	110209	110277
SMT_mc.SMT_mc.smt_mc_diff_RetrolenticularpartofinternalcapsuleR	SMT_mc.SMT_mc.smt_mc_diff_RetrolenticularpartofinternalcapsuleR	45.6549	14.7227	5.27306e-10	4.42937e-07	110181	110249
SMT_mc.SMT_mc.smt_mc_diff_AnteriorcoronaradiataR	SMT_mc.SMT_mc.smt_mc_diff_AnteriorcoronaradiataR	51.3557	16.6568	2.961e-11	2.48724e-08	110176	110243
SMT_mc.SMT_mc.smt_mc_diff_SuperiorcoronaradiataR	SMT_mc.SMT_mc.smt_mc_diff_SuperiorcoronaradiataR	113.338	45.0327	2.30206e-25	1.93373e-22	110111	110174
SMT_mc.SMT_mc.smt_mc_diff_PosteriorcoronaradiataR	SMT_mc.SMT_mc.smt_mc_diff_PosteriorcoronaradiataR	5.66869	2.28189	0.0877422	73.7035	110221	110283
SMT_mc.SMT_mc.smt_mc_diff_PosteriorthalamicradiationR	SMT_mc.SMT_mc.smt_mc_diff_PosteriorthalamicradiationR	169.705	56.3149	2.2787e-37	1.91411e-34	110054	110123
SMT_mc.SMT_mc.smt_mc_diff_SagittalstratumR	SMT_mc.SMT_mc.smt_mc_diff_SagittalstratumR	16.8173	15.776	4.05707e-05	0.0340794	110207	110259
SMT_mc.SMT_mc.smt_mc_diff_ExternalcapsuleR	SMT_mc.SMT_mc.smt_mc_diff_ExternalcapsuleR	75.8681	25.2541	1.13328e-16	9.51957e-14	110151	110219
SMT_mc.SMT_mc.smt_mc_diff_CingulumcingulategyrusR	SMT_mc.SMT_mc.smt_mc_diff_CingulumcingulategyrusR	8.85354	2.8411	0.033304	27.9753	110219	110286
SMT_mc.SMT_mc.smt_mc_diff_CingulumhippocampusR	SMT_mc.SMT_mc.smt_mc_diff_CingulumhippocampusR	125.27	40.5711	1.79035e-27	1.50389e-24	110100	110168
SMT_mc.SMT_mc.smt_mc_diff_Fornix_StriaterminalisR	SMT_mc.SMT_mc.smt_mc_diff_Fornix_StriaterminalisR	272.95	87.9825	3.32177e-60	2.79029e-57	109948	110016
SMT_mc.SMT_mc.smt_mc_diff_SuperiorlongitudinalfasciculusR	SMT_mc.SMT_mc.smt_mc_diff_SuperiorlongitudinalfasciculusR	292.387	98.2795	1.13107e-64	9.50098e-62	109928	109994
SMT_mc.SMT_mc.smt_mc_diff_SuperiorfrontooccipitalfasciculusR	SMT_mc.SMT_mc.smt_mc_diff_SuperiorfrontooccipitalfasciculusR	36.5062	11.6186	5.32508e-08	4.47307e-05	110191	110259
SMT_mc.SMT_mc.smt_mc_diff_UncinatefasciculusR	SMT_mc.SMT_mc.smt_mc_diff_UncinatefasciculusR	12.5027	4.07255	0.0058676	4.92878	110215	110281
SMT_mc.SMT_mc.smt_mc_diff_TapetumR	SMT_mc.SMT_mc.smt_mc_diff_TapetumR	18.3299	5.97746	0.000360637	0.302935	110209	110277
SMT_mc.SMT_mc.smt_mc_diff_CINGR	SMT_mc.SMT_mc.smt_mc_diff_CINGR	12.5641	4.07608	0.00576945	4.84634	110215	110282
WMTI.WMTI.axEAD_ATRR	WMTI.WMTI.axEAD_ATRR	348.337	118.816	3.34523e-77	2.80999e-74	109871	109939
WMTI.WMTI.axEAD_CSTR	WMTI.WMTI.axEAD_CSTR	72.6368	24.3825	5.53288e-16	4.64762e-13	110154	110223
WMTI.WMTI.axEAD_CGR	WMTI.WMTI.axEAD_CGR	30.3939	10.0954	9.1103e-07	0.000765266	110197	110266
WMTI.WMTI.axEAD_IFOFR	WMTI.WMTI.axEAD_IFOFR	814.12	277.626	5.84332e-182	4.90839e-179	109387	109455
WMTI.WMTI.axEAD_ILFR	WMTI.WMTI.axEAD_ILFR	17.8644	6.10415	0.000384381	0.32288	110209	110275
WMTI.WMTI.axEAD_SLFR	WMTI.WMTI.axEAD_SLFR	275.114	92.0248	8.27248e-61	6.94888e-58	109946	110015
WMTI.WMTI.axEAD_UFR	WMTI.WMTI.axEAD_UFR	160.094	54.2487	2.66462e-35	2.23828e-32	110064	110133
WMTI.WMTI.axEAD_SLTFR	WMTI.WMTI.axEAD_SLTFR	281.119	95.5099	3.38661e-62	2.84475e-59	109940	110008
WMTI.WMTI.axEAD_CorticospinaltractR	WMTI.WMTI.axEAD_CorticospinaltractR	11.1017	3.59897	0.0114813	9.64432	110217	110285
WMTI.WMTI.axEAD_MediallemniscusR	WMTI.WMTI.axEAD_MediallemniscusR	5.80948	2.09202	0.102579	86.1661	110221	110285
WMTI.WMTI.axEAD_InferiorcerebellarpeduncleR	WMTI.WMTI.axEAD_InferiorcerebellarpeduncleR	636.702	217.65	6.74701e-142	5.66749e-139	109572	109640
WMTI.WMTI.axEAD_SuperiorcerebellarpeduncleR	WMTI.WMTI.axEAD_SuperiorcerebellarpeduncleR	6.42917	6.35955	0.0109505	9.1984	110218	110269
WMTI.WMTI.axEAD_CerebralpeduncleR	WMTI.WMTI.axEAD_CerebralpeduncleR	100.991	32.8877	3.88016e-22	3.25934e-19	110125	110193
WMTI.WMTI.axEAD_AnteriorlimbofinternalcapsuleR	WMTI.WMTI.axEAD_AnteriorlimbofinternalcapsuleR	126.542	42.7254	7.1936e-28	6.04262e-25	110098	110165
WMTI.WMTI.axEAD_.PosteriorlimbofinternalcapsuleR	WMTI.WMTI.axEAD_.PosteriorlimbofinternalcapsuleR	138.299	49.4009	1.27222e-30	1.06867e-27	110086	110151
WMTI.WMTI.axEAD_RetrolenticularpartofinternalcapsuleR	WMTI.WMTI.axEAD_RetrolenticularpartofinternalcapsuleR	39.8851	13.1321	8.49449e-09	7.13537e-06	110187	110256
WMTI.WMTI.axEAD_AnteriorcoronaradiataR	WMTI.WMTI.axEAD_AnteriorcoronaradiataR	15.3255	15.2721	7.95452e-05	0.0668179	110209	110260
WMTI.WMTI.axEAD_SuperiorcoronaradiataR	WMTI.WMTI.axEAD_SuperiorcoronaradiataR	134.501	45.1212	1.30648e-29	1.09744e-26	110090	110157
WMTI.WMTI.axEAD_PosteriorcoronaradiataR	WMTI.WMTI.axEAD_PosteriorcoronaradiataR	979.427	340.019	1.50531e-219	1.26446e-216	109214	109282
WMTI.WMTI.axEAD_PosteriorthalamicradiationR	WMTI.WMTI.axEAD_PosteriorthalamicradiationR	73.6631	23.9233	3.95624e-16	3.32324e-13	110153	110221
WMTI.WMTI.axEAD_SagittalstratumR	WMTI.WMTI.axEAD_SagittalstratumR	35.8759	16.6661	1.52801e-08	1.28353e-05	110189	110248
WMTI.WMTI.axEAD_ExternalcapsuleR	WMTI.WMTI.axEAD_ExternalcapsuleR	83.7284	27.4083	2.34637e-18	1.97095e-15	110143	110211
WMTI.WMTI.axEAD_CingulumcingulategyrusR	WMTI.WMTI.axEAD_CingulumcingulategyrusR	216.945	73.8205	6.33476e-48	5.3212e-45	110006	110074
WMTI.WMTI.axEAD_CingulumhippocampusR	WMTI.WMTI.axEAD_CingulumhippocampusR	68.5648	22.1962	5.26047e-15	4.41879e-12	110158	110226
WMTI.WMTI.axEAD_Fornix_StriaterminalisR	WMTI.WMTI.axEAD_Fornix_StriaterminalisR	1152.25	399.427	5.95397e-259	5.00134e-256	109032	109100
WMTI.WMTI.axEAD_SuperiorlongitudinalfasciculusR	WMTI.WMTI.axEAD_SuperiorlongitudinalfasciculusR	132.41	43.8019	4.14219e-29	3.47944e-26	110092	110159
WMTI.WMTI.axEAD_SuperiorfrontooccipitalfasciculusR	WMTI.WMTI.axEAD_SuperiorfrontooccipitalfasciculusR	194.872	64.7389	5.9597e-43	5.00615e-40	110029	110097
WMTI.WMTI.axEAD_UncinatefasciculusR	WMTI.WMTI.axEAD_UncinatefasciculusR	87.835	32.5242	1.4701e-19	1.23488e-16	110137	110200
WMTI.WMTI.axEAD_TapetumR	WMTI.WMTI.axEAD_TapetumR	368.468	124.064	1.18037e-81	9.91515e-79	109850	109918
WMTI.WMTI.axEAD_CINGR	WMTI.WMTI.axEAD_CINGR	46.0257	15.7628	3.27884e-10	2.75422e-07	110180	110246
WMTI.WMTI.awf_ATRR	WMTI.WMTI.awf_ATRR	250.391	84.5906	2.44579e-55	2.05447e-52	109971	110040
WMTI.WMTI.awf_CSTR	WMTI.WMTI.awf_CSTR	304.889	101.603	1.97835e-67	1.66182e-64	109915	109983
WMTI.WMTI.awf_CGR	WMTI.WMTI.awf_CGR	281.662	92.5107	3.30792e-62	2.77865e-59	109939	110008
WMTI.WMTI.awf_IFOFR	WMTI.WMTI.awf_IFOFR	157.396	51.1679	1.39046e-34	1.16798e-31	110067	110135
WMTI.WMTI.awf_ILFR	WMTI.WMTI.awf_ILFR	104.093	35.2526	6.35578e-23	5.33885e-20	110122	110190
WMTI.WMTI.awf_SLFR	WMTI.WMTI.awf_SLFR	130.651	42.3864	1.14929e-28	9.65404e-26	110094	110162
WMTI.WMTI.awf_UFR	WMTI.WMTI.awf_UFR	184.258	61.8243	1.25702e-40	1.05589e-37	110039	110108
WMTI.WMTI.awf_SLTFR	WMTI.WMTI.awf_SLTFR	8.92307	3.05343	0.0274211	23.0337	110218	110283
WMTI.WMTI.awf_CorticospinaltractR	WMTI.WMTI.awf_CorticospinaltractR	16.6021	5.60614	0.000737694	0.619663	110211	110276
WMTI.WMTI.awf_MediallemniscusR	WMTI.WMTI.awf_MediallemniscusR	0.133633	0.126075	0.743196	624.285	110224	110276
WMTI.WMTI.awf_InferiorcerebellarpeduncleR	WMTI.WMTI.awf_InferiorcerebellarpeduncleR	138.412	46.1123	1.86605e-30	1.56748e-27	110086	110152
WMTI.WMTI.awf_SuperiorcerebellarpeduncleR	WMTI.WMTI.awf_SuperiorcerebellarpeduncleR	6.82424	6.88509	0.00844696	7.09545	110217	110269
WMTI.WMTI.awf_CerebralpeduncleR	WMTI.WMTI.awf_CerebralpeduncleR	248.849	81.7243	6.62551e-55	5.56543e-52	109973	110039
WMTI.WMTI.awf_AnteriorlimbofinternalcapsuleR	WMTI.WMTI.awf_AnteriorlimbofinternalcapsuleR	31.8221	10.4046	4.80599e-07	0.000403703	110196	110264
WMTI.WMTI.awf_.PosteriorlimbofinternalcapsuleR	WMTI.WMTI.awf_.PosteriorlimbofinternalcapsuleR	8.97631	3.00583	0.0282568	23.7357	110219	110284
WMTI.WMTI.awf_RetrolenticularpartofinternalcapsuleR	WMTI.WMTI.awf_RetrolenticularpartofinternalcapsuleR	23.5627	7.55837	3.01735e-05	0.0253458	110204	110272
WMTI.WMTI.awf_AnteriorcoronaradiataR	WMTI.WMTI.awf_AnteriorcoronaradiataR	24.6787	8.03383	1.65011e-05	0.0138609	110203	110270
WMTI.WMTI.awf_SuperiorcoronaradiataR	WMTI.WMTI.awf_SuperiorcoronaradiataR	129.505	43.2812	1.70084e-28	1.4287e-25	110095	110163
WMTI.WMTI.awf_PosteriorcoronaradiataR	WMTI.WMTI.awf_PosteriorcoronaradiataR	393.752	134.121	2.3996e-87	2.01566e-84	109824	109892
WMTI.WMTI.awf_PosteriorthalamicradiationR	WMTI.WMTI.awf_PosteriorthalamicradiationR	331.472	111.94	2.10335e-73	1.76682e-70	109888	109957
WMTI.WMTI.awf_SagittalstratumR	WMTI.WMTI.awf_SagittalstratumR	9.45119	3.0502	0.0249659	20.9714	110218	110285
WMTI.WMTI.awf_ExternalcapsuleR	WMTI.WMTI.awf_ExternalcapsuleR	57.4599	18.5379	1.42588e-12	1.19774e-09	110169	110238
WMTI.WMTI.awf_CingulumcingulategyrusR	WMTI.WMTI.awf_CingulumcingulategyrusR	180.788	61.0982	7.03694e-40	5.91103e-37	110043	110111
WMTI.WMTI.awf_CingulumhippocampusR	WMTI.WMTI.awf_CingulumhippocampusR	33.4974	11.1851	1.91266e-07	0.000160663	110193	110259
WMTI.WMTI.awf_Fornix_StriaterminalisR	WMTI.WMTI.awf_Fornix_StriaterminalisR	30.6183	10.4367	7.31319e-07	0.000614308	110196	110261
WMTI.WMTI.awf_SuperiorlongitudinalfasciculusR	WMTI.WMTI.awf_SuperiorlongitudinalfasciculusR	82.4734	27.849	3.70907e-18	3.11562e-15	110144	110213
WMTI.WMTI.awf_SuperiorfrontooccipitalfasciculusR	WMTI.WMTI.awf_SuperiorfrontooccipitalfasciculusR	291.749	99.3946	1.42057e-64	1.19328e-61	109929	109997
WMTI.WMTI.awf_UncinatefasciculusR	WMTI.WMTI.awf_UncinatefasciculusR	57.7947	18.8581	1.13589e-12	9.54147e-10	110169	110235
WMTI.WMTI.awf_TapetumR	WMTI.WMTI.awf_TapetumR	857.667	292.74	7.88697e-192	6.62506e-189	109341	109410
WMTI.WMTI.awf_CINGR	WMTI.WMTI.awf_CINGR	51.6184	17.017	2.39166e-11	2.00899e-08	110175	110243
WMTI.WMTI.radEAD_ATRR	WMTI.WMTI.radEAD_ATRR	90.7249	31.8858	4.52397e-20	3.80014e-17	110135	110200
WMTI.WMTI.radEAD_CSTR	WMTI.WMTI.radEAD_CSTR	124.292	41.4715	2.43504e-27	2.04543e-24	110101	110170
WMTI.WMTI.radEAD_CGR	WMTI.WMTI.radEAD_CGR	301.389	101.844	1.07297e-66	9.01294e-64	109919	109988
WMTI.WMTI.radEAD_IFOFR	WMTI.WMTI.radEAD_IFOFR	45.9824	15.3833	3.74789e-10	3.14823e-07	110181	110250
WMTI.WMTI.radEAD_ILFR	WMTI.WMTI.radEAD_ILFR	408.8	139.57	1.01358e-90	8.51406e-88	109808	109877
WMTI.WMTI.radEAD_SLFR	WMTI.WMTI.radEAD_SLFR	191.116	63.7643	3.93654e-42	3.30669e-39	110032	110099
WMTI.WMTI.radEAD_UFR	WMTI.WMTI.radEAD_UFR	97.0041	31.485	2.98377e-21	2.50637e-18	110129	110197
WMTI.WMTI.radEAD_SLTFR	WMTI.WMTI.radEAD_SLTFR	280.068	95.2457	5.76447e-62	4.84216e-59	109941	110010
WMTI.WMTI.radEAD_CorticospinaltractR	WMTI.WMTI.radEAD_CorticospinaltractR	5.90971	2.52015	0.0697081	58.5548	110220	110280
WMTI.WMTI.radEAD_MediallemniscusR	WMTI.WMTI.radEAD_MediallemniscusR	2.20301	0.890065	0.431036	362.07	110224	110285
WMTI.WMTI.radEAD_InferiorcerebellarpeduncleR	WMTI.WMTI.radEAD_InferiorcerebellarpeduncleR	511.044	174.105	1.2575e-113	1.0563e-110	109702	109771
WMTI.WMTI.radEAD_SuperiorcerebellarpeduncleR	WMTI.WMTI.radEAD_SuperiorcerebellarpeduncleR	15.9841	15.8633	5.62464e-05	0.047247	110208	110260
WMTI.WMTI.radEAD_CerebralpeduncleR	WMTI.WMTI.radEAD_CerebralpeduncleR	12.9281	13.0312	0.000285226	0.23959	110211	110263
WMTI.WMTI.radEAD_AnteriorlimbofinternalcapsuleR	WMTI.WMTI.radEAD_AnteriorlimbofinternalcapsuleR	250.29	81.1997	3.47525e-55	2.91921e-52	109971	110039
WMTI.WMTI.radEAD_.PosteriorlimbofinternalcapsuleR	WMTI.WMTI.radEAD_.PosteriorlimbofinternalcapsuleR	100.595	101.306	3.57186e-24	3.00036e-21	110121	110173
WMTI.WMTI.radEAD_RetrolenticularpartofinternalcapsuleR	WMTI.WMTI.radEAD_RetrolenticularpartofinternalcapsuleR	59.8264	19.6509	3.95365e-13	3.32106e-10	110167	110236
WMTI.WMTI.radEAD_AnteriorcoronaradiataR	WMTI.WMTI.radEAD_AnteriorcoronaradiataR	34.6753	34.7208	2.73723e-09	2.29928e-06	110189	110240
WMTI.WMTI.radEAD_SuperiorcoronaradiataR	WMTI.WMTI.radEAD_SuperiorcoronaradiataR	48.5662	15.811	1.17438e-10	9.8648e-08	110179	110247
WMTI.WMTI.radEAD_PosteriorcoronaradiataR	WMTI.WMTI.radEAD_PosteriorcoronaradiataR	477.864	159.957	4.04608e-106	3.39871e-103	109737	109805
WMTI.WMTI.radEAD_PosteriorthalamicradiationR	WMTI.WMTI.radEAD_PosteriorthalamicradiationR	45.7459	15.04	4.58738e-10	3.8534e-07	110181	110250
WMTI.WMTI.radEAD_SagittalstratumR	WMTI.WMTI.radEAD_SagittalstratumR	33.6506	11.0382	1.91596e-07	0.000160941	110194	110262
WMTI.WMTI.radEAD_ExternalcapsuleR	WMTI.WMTI.radEAD_ExternalcapsuleR	155.447	52.6429	2.85888e-34	2.40146e-31	110069	110138
WMTI.WMTI.radEAD_CingulumcingulategyrusR	WMTI.WMTI.radEAD_CingulumcingulategyrusR	22.3298	14.0159	6.01388e-06	0.00505166	110202	110258
WMTI.WMTI.radEAD_CingulumhippocampusR	WMTI.WMTI.radEAD_CingulumhippocampusR	152.154	56.8588	8.2023e-34	6.88993e-31	110071	110134
WMTI.WMTI.radEAD_Fornix_StriaterminalisR	WMTI.WMTI.radEAD_Fornix_StriaterminalisR	603.476	199.047	2.79527e-134	2.34803e-131	109606	109675
WMTI.WMTI.radEAD_SuperiorlongitudinalfasciculusR	WMTI.WMTI.radEAD_SuperiorlongitudinalfasciculusR	206.209	68.6254	1.79447e-45	1.50736e-42	110017	110085
WMTI.WMTI.radEAD_SuperiorfrontooccipitalfasciculusR	WMTI.WMTI.radEAD_SuperiorfrontooccipitalfasciculusR	924.438	313.811	5.85553e-207	4.91865e-204	109271	109340
WMTI.WMTI.radEAD_UncinatefasciculusR	WMTI.WMTI.radEAD_UncinatefasciculusR	33.5091	11.8757	1.47425e-07	0.000123837	110193	110257
WMTI.WMTI.radEAD_TapetumR	WMTI.WMTI.radEAD_TapetumR	405.479	138.311	5.64895e-90	4.74512e-87	109812	109880
WMTI.WMTI.radEAD_CINGR	WMTI.WMTI.radEAD_CINGR	178.533	58.4972	2.74993e-39	2.30994e-36	110045	110113
