# Supplementary material for: Brain asymmetries from mid- to late life and hemispheric brain age
Source: Nat Commun. 2024 Feb 1;15:956. doi: 10.1038/s41467-024-45282-3 (PMC10834516; doi:10.1038/s41467-024-45282-3)
Supplement: Supplementary file 4 — Source Data [file 41467_2024_45282_MOESM4_ESM.zip › SourceData/Source_Data_File_7.xls]

## Sheet: T1
	metrics_list	SS	F.stat	p	p_adj
lh_bankssts_thickness	lh_bankssts_thickness	246013	4597.04	0	0
lh_caudalanteriorcingulate_thickness	lh_caudalanteriorcingulate_thickness	8129.78	139.047	4.76282e-32	1.1145e-29
lh_caudalmiddlefrontal_thickness	lh_caudalmiddlefrontal_thickness	263898	4965.79	0	0
lh_cuneus_thickness	lh_cuneus_thickness	78299.5	1373.51	1.8632e-296	4.35989e-294
lh_entorhinal_thickness	lh_entorhinal_thickness	56215.6	978.228	1.33404e-212	3.12166e-210
lh_fusiform_thickness	lh_fusiform_thickness	323050	6223.07	0	0
lh_inferiorparietal_thickness	lh_inferiorparietal_thickness	358917	7014.91	0	0
lh_inferiortemporal_thickness	lh_inferiortemporal_thickness	144116	2590.31	0	0
lh_isthmuscingulate_thickness	lh_isthmuscingulate_thickness	136911	2454.18	0	0
lh_lateraloccipital_thickness	lh_lateraloccipital_thickness	381991	7536.64	0	0
lh_lateralorbitofrontal_thickness	lh_lateralorbitofrontal_thickness	71048.8	1243.03	7.47721e-269	1.74967e-266
lh_lingual_thickness	lh_lingual_thickness	366632	7188.25	0	0
lh_medialorbitofrontal_thickness	lh_medialorbitofrontal_thickness	48000.9	832.803	1.42517e-181	3.33489e-179
lh_middletemporal_thickness	lh_middletemporal_thickness	385162	7609.11	0	0
lh_parahippocampal_thickness	lh_parahippocampal_thickness	120666	2149.95	0	0
lh_paracentral_thickness	lh_paracentral_thickness	182495	3327.9	0	0
lh_parsopercularis_thickness	lh_parsopercularis_thickness	307314	5882.83	0	0
lh_parsorbitalis_thickness	lh_parsorbitalis_thickness	82357.1	1446.83	6.19079898753154e-312	1.44864696308238e-309
lh_parstriangularis_thickness	lh_parstriangularis_thickness	276425	5227.18	0	0
lh_pericalcarine_thickness	lh_pericalcarine_thickness	101439	1794.57	0	0
lh_postcentral_thickness	lh_postcentral_thickness	246570	4608.46	0	0
lh_posteriorcingulate_thickness	lh_posteriorcingulate_thickness	81682.8	1434.63	2.32034183800762e-309	5.4296e-307
lh_precentral_thickness	lh_precentral_thickness	322828	6218.24	0	0
lh_precuneus_thickness	lh_precuneus_thickness	391555	7755.79	0	0
lh_rostralanteriorcingulate_thickness	lh_rostralanteriorcingulate_thickness	4904.68	83.7906	5.71005e-20	1.33615e-17
lh_rostralmiddlefrontal_thickness	lh_rostralmiddlefrontal_thickness	306836	5872.55	0	0
lh_superiorfrontal_thickness	lh_superiorfrontal_thickness	404983	8066.43	0	0
lh_superiorparietal_thickness	lh_superiorparietal_thickness	227596	4222.64	0	0
lh_superiortemporal_thickness	lh_superiortemporal_thickness	582216	12516.4	0	0
lh_supramarginal_thickness	lh_supramarginal_thickness	423100	8491.09	0	0
lh_frontalpole_thickness	lh_frontalpole_thickness	21039.4	361.507	2.61237e-80	6.11294e-78
lh_temporalpole_thickness	lh_temporalpole_thickness	4323.55	73.8475	8.68856e-18	2.03312e-15
lh_transversetemporal_thickness	lh_transversetemporal_thickness	60158	1048.33	1.59486e-227	3.73198e-225
lh_insula_thickness	lh_insula_thickness	82255.2	1444.98	1.51618246148308e-311	3.54786695987041e-309
lh_MeanThickness_thickness	lh_MeanThickness_thickness	571937	12239.1	0	0
lh_bankssts_volume	lh_bankssts_volume	198432	3640.55	0	0
lh_caudalanteriorcingulate_volume	lh_caudalanteriorcingulate_volume	33748.2	582.524	6.14604e-128	1.43817e-125
lh_caudalmiddlefrontal_volume	lh_caudalmiddlefrontal_volume	143627	2581.04	0	0
lh_cuneus_volume	lh_cuneus_volume	114022	2026.58	0	0
lh_entorhinal_volume	lh_entorhinal_volume	64276.7	1121.78	3.90161e-243	9.12977e-241
lh_fusiform_volume	lh_fusiform_volume	310905	5960.1	0	0
lh_inferiorparietal_volume	lh_inferiorparietal_volume	245405	4584.61	0	0
lh_inferiortemporal_volume	lh_inferiortemporal_volume	258504	4854.04	0	0
lh_isthmuscingulate_volume	lh_isthmuscingulate_volume	60299.6	1050.85	4.63999e-228	1.08576e-225
lh_lateraloccipital_volume	lh_lateraloccipital_volume	303747	5806.28	0	0
lh_lateralorbitofrontal_volume	lh_lateralorbitofrontal_volume	273040	5156.28	0	0
lh_lingual_volume	lh_lingual_volume	281288	5329.33	0	0
lh_medialorbitofrontal_volume	lh_medialorbitofrontal_volume	80357.6	1410.67	2.64186e-304	6.18194e-302
lh_middletemporal_volume	lh_middletemporal_volume	376394	7409.16	0	0
lh_parahippocampal_volume	lh_parahippocampal_volume	287620	5462.96	0	0
lh_paracentral_volume	lh_paracentral_volume	60726.9	1058.46	1.11632e-229	2.61218e-227
lh_parsopercularis_volume	lh_parsopercularis_volume	179372	3267.08	0	0
lh_parsorbitalis_volume	lh_parsorbitalis_volume	147927	2662.6	0	0
lh_parstriangularis_volume	lh_parstriangularis_volume	171205	3108.69	0	0
lh_pericalcarine_volume	lh_pericalcarine_volume	79106.2	1388.07	1.56522e-299	3.6626e-297
lh_postcentral_volume	lh_postcentral_volume	159902	2891.12	0	0
lh_posteriorcingulate_volume	lh_posteriorcingulate_volume	120194	2141.17	0	0
lh_precentral_volume	lh_precentral_volume	217571	4021.08	0	0
lh_precuneus_volume	lh_precuneus_volume	273909	5174.47	0	0
lh_rostralanteriorcingulate_volume	lh_rostralanteriorcingulate_volume	46945.4	814.179	1.36309e-177	3.18964e-175
lh_rostralmiddlefrontal_volume	lh_rostralmiddlefrontal_volume	271403	5122.08	0	0
lh_superiorfrontal_volume	lh_superiorfrontal_volume	293686	5591.57	0	0
lh_superiorparietal_volume	lh_superiorparietal_volume	185523	3387.01	0	0
lh_superiortemporal_volume	lh_superiortemporal_volume	350892	6835.74	0	0
lh_supramarginal_volume	lh_supramarginal_volume	205565	3781.72	0	0
lh_frontalpole_volume	lh_frontalpole_volume	9340.93	159.831	1.40912e-36	3.29735e-34
lh_temporalpole_volume	lh_temporalpole_volume	118.824	2.02652	0.15458	36.1718
lh_transversetemporal_volume	lh_transversetemporal_volume	94904.2	1674.94	0	0
lh_insula_volume	lh_insula_volume	53169.8	924.207	4.36577e-201	1.02159e-198
lh_bankssts_area	lh_bankssts_area	82836.8	1455.51	9.1297954113896e-314	2.13637212626517e-311
lh_caudalanteriorcingulate_area	lh_caudalanteriorcingulate_area	25906.8	445.918	1.56778e-98	3.6686e-96
lh_caudalmiddlefrontal_area	lh_caudalmiddlefrontal_area	44660.9	773.921	5.56245e-169	1.30161e-166
lh_cuneus_area	lh_cuneus_area	85512.6	1504	4.94065645841247e-324	1.15611361126852e-321
lh_entorhinal_area	lh_entorhinal_area	81244.3	1426.7	1.09408e-307	2.56016e-305
lh_fusiform_area	lh_fusiform_area	206351	3797.32	0	0
lh_inferiorparietal_area	lh_inferiorparietal_area	76706.1	1344.77	2.19948e-290	5.14679e-288
lh_inferiortemporal_area	lh_inferiortemporal_area	253661	4754.11	0	0
lh_isthmuscingulate_area	lh_isthmuscingulate_area	1070.21	18.2583	1.93256e-05	0.00452218
lh_lateraloccipital_area	lh_lateraloccipital_area	112722	2002.51	0	0
lh_lateralorbitofrontal_area	lh_lateralorbitofrontal_area	227149	4213.62	0	0
lh_lingual_area	lh_lingual_area	136630	2448.89	0	0
lh_medialorbitofrontal_area	lh_medialorbitofrontal_area	41973.6	726.648	7.3427e-159	1.71819e-156
lh_middletemporal_area	lh_middletemporal_area	220940	4088.64	0	0
lh_parahippocampal_area	lh_parahippocampal_area	163166	2953.75	0	0
lh_paracentral_area	lh_paracentral_area	1330.19	22.6958	1.90338e-06	0.00044539
lh_parsopercularis_area	lh_parsopercularis_area	67533.9	1180.02	1.69628e-255	3.96929e-253
lh_parsorbitalis_area	lh_parsorbitalis_area	102160	1807.81	0	0
lh_parstriangularis_area	lh_parstriangularis_area	54639.8	950.265	1.21308e-206	2.83862e-204
lh_pericalcarine_area	lh_pericalcarine_area	58410.2	1017.23	6.62201e-221	1.54955e-218
lh_postcentral_area	lh_postcentral_area	29795.1	513.56	4.18655e-113	9.79654e-111
lh_posteriorcingulate_area	lh_posteriorcingulate_area	51166.3	888.738	1.61285e-193	3.77406e-191
lh_precentral_area	lh_precentral_area	15245.3	261.409	1.2092e-58	2.82954e-56
lh_precuneus_area	lh_precuneus_area	70606.4	1235.09	3.59274e-267	8.407e-265
lh_rostralanteriorcingulate_area	lh_rostralanteriorcingulate_area	51320.4	891.465	4.22401e-194	9.88419e-192
lh_rostralmiddlefrontal_area	lh_rostralmiddlefrontal_area	102192	1808.4	0	0
lh_superiorfrontal_area	lh_superiorfrontal_area	76201.7	1335.68	1.836e-288	4.29625e-286
lh_superiorparietal_area	lh_superiorparietal_area	47057.1	816.15	5.16737e-178	1.20917e-175
lh_superiortemporal_area	lh_superiortemporal_area	103780	1837.58	0	0
lh_supramarginal_area	lh_supramarginal_area	46590.6	807.923	2.96621e-176	6.94093e-174
lh_frontalpole_area	lh_frontalpole_area	10427.8	178.498	1.21923e-40	2.85301e-38
lh_temporalpole_area	lh_temporalpole_area	55030.7	957.198	4.03828e-208	9.44958e-206
lh_transversetemporal_area	lh_transversetemporal_area	54967	956.068	7.03123e-208	1.64531e-205
lh_insula_area	lh_insula_area	35885	619.882	5.79964e-136	1.35712e-133
lh_WhiteSurfArea_area	lh_WhiteSurfArea_area	174629	3174.99	0	0
lhCortexVol	lhCortexVol	455643	9270.23	0	0
lhCorticalWhiteMatterVol	lhCorticalWhiteMatterVol	262943	4945.99	0	0
Left.Lateral.Ventricle	Left.Lateral.Ventricle	408620	8151.18	0	0
Left.Inf.Lat.Vent	Left.Inf.Lat.Vent	440220	8898.31	0	0
Left.Cerebellum.White.Matter	Left.Cerebellum.White.Matter	351006	6838.26	0	0
Left.Cerebellum.Cortex	Left.Cerebellum.Cortex	254278	4766.82	0	0
Left.Thalamus.Proper	Left.Thalamus.Proper	401769	7991.78	0	0
Left.Caudate	Left.Caudate	14429.6	247.35	1.35265e-55	3.1652e-53
Left.Putamen	Left.Putamen	247933	4636.38	0	0
Left.Pallidum	Left.Pallidum	6338.33	108.338	2.41153e-25	5.64297e-23
Left.Hippocampus	Left.Hippocampus	554478	11773.9	0	0
Left.Amygdala	Left.Amygdala	454268	9236.88	0	0
Left.Accumbens.area	Left.Accumbens.area	381226	7519.18	0	0
rh_bankssts_thickness	rh_bankssts_thickness	307007	5876.23	0	0
rh_caudalanteriorcingulate_thickness	rh_caudalanteriorcingulate_thickness	8625.2	147.547	6.68392e-34	1.56404e-31
rh_caudalmiddlefrontal_thickness	rh_caudalmiddlefrontal_thickness	198392	3639.77	0	0
rh_cuneus_thickness	rh_cuneus_thickness	77178.8	1353.29	3.47728e-292	8.13684e-290
rh_entorhinal_thickness	rh_entorhinal_thickness	49704.1	862.884	5.34024e-188	1.24962e-185
rh_fusiform_thickness	rh_fusiform_thickness	380399	7500.31	0	0
rh_inferiorparietal_thickness	rh_inferiorparietal_thickness	559834	11915.9	0	0
rh_inferiortemporal_thickness	rh_inferiortemporal_thickness	213319	3936.05	0	0
rh_isthmuscingulate_thickness	rh_isthmuscingulate_thickness	155736	2811.38	0	0
rh_lateraloccipital_thickness	rh_lateraloccipital_thickness	446746	9055.1	0	0
rh_lateralorbitofrontal_thickness	rh_lateralorbitofrontal_thickness	9206.15	157.517	4.49607e-36	1.05208e-33
rh_lingual_thickness	rh_lingual_thickness	331682	6411.55	0	0
rh_medialorbitofrontal_thickness	rh_medialorbitofrontal_thickness	716.198	12.2172	0.000473939	0.110902
rh_middletemporal_thickness	rh_middletemporal_thickness	348713	6787.29	0	0
rh_parahippocampal_thickness	rh_parahippocampal_thickness	132261	2366.72	0	0
rh_paracentral_thickness	rh_paracentral_thickness	214856	3966.76	0	0
rh_parsopercularis_thickness	rh_parsopercularis_thickness	233166	4335.32	0	0
rh_parsorbitalis_thickness	rh_parsorbitalis_thickness	106945	1895.82	0	0
rh_parstriangularis_thickness	rh_parstriangularis_thickness	254800	4777.58	0	0
rh_pericalcarine_thickness	rh_pericalcarine_thickness	70174.5	1227.34	1.57547e-265	3.6866e-263
rh_postcentral_thickness	rh_postcentral_thickness	233868	4349.54	0	0
rh_posteriorcingulate_thickness	rh_posteriorcingulate_thickness	82286.9	1445.56	1.14772932932516e-311	2.68568663062087e-309
rh_precentral_thickness	rh_precentral_thickness	328408	6339.91	0	0
rh_precuneus_thickness	rh_precuneus_thickness	437065	8822.82	0	0
rh_rostralanteriorcingulate_thickness	rh_rostralanteriorcingulate_thickness	18529.1	318.088	6.4035e-71	1.49842e-68
rh_rostralmiddlefrontal_thickness	rh_rostralmiddlefrontal_thickness	167850	3043.92	0	0
rh_superiorfrontal_thickness	rh_superiorfrontal_thickness	345329	6712.22	0	0
rh_superiorparietal_thickness	rh_superiorparietal_thickness	286725	5444.01	0	0
rh_superiortemporal_thickness	rh_superiortemporal_thickness	519361	10859.7	0	0
rh_supramarginal_thickness	rh_supramarginal_thickness	445796	9032.21	0	0
rh_frontalpole_thickness	rh_frontalpole_thickness	7295.8	124.746	6.27935e-29	1.46937e-26
rh_temporalpole_thickness	rh_temporalpole_thickness	10010.3	171.325	4.43446e-39	1.03766e-36
rh_transversetemporal_thickness	rh_transversetemporal_thickness	48226.5	836.785	2.00903e-182	4.70113e-180
rh_insula_thickness	rh_insula_thickness	61980.8	1080.81	1.97857e-234	4.62984e-232
rh_MeanThickness_thickness	rh_MeanThickness_thickness	557697	11859.2	0	0
rh_bankssts_volume	rh_bankssts_volume	213082	3931.32	0	0
rh_caudalanteriorcingulate_volume	rh_caudalanteriorcingulate_volume	36738	634.812	3.61501e-139	8.45912e-137
rh_caudalmiddlefrontal_volume	rh_caudalmiddlefrontal_volume	98968.8	1749.29	0	0
rh_cuneus_volume	rh_cuneus_volume	100474	1776.87	0	0
rh_entorhinal_volume	rh_entorhinal_volume	13490.5	231.175	4.36999e-52	1.02258e-49
rh_fusiform_volume	rh_fusiform_volume	316943	6090.51	0	0
rh_inferiorparietal_volume	rh_inferiorparietal_volume	353552	6894.99	0	0
rh_inferiortemporal_volume	rh_inferiortemporal_volume	244149	4558.91	0	0
rh_isthmuscingulate_volume	rh_isthmuscingulate_volume	60367.3	1052.06	2.56996e-228	6.01372e-226
rh_lateraloccipital_volume	rh_lateraloccipital_volume	312823	6001.46	0	0
rh_lateralorbitofrontal_volume	rh_lateralorbitofrontal_volume	178639	3252.83	0	0
rh_lingual_volume	rh_lingual_volume	294320	5605.05	0	0
rh_medialorbitofrontal_volume	rh_medialorbitofrontal_volume	84319.7	1482.37	1.98219137111508e-319	4.63832780840929e-317
rh_middletemporal_volume	rh_middletemporal_volume	346430	6736.62	0	0
rh_parahippocampal_volume	rh_parahippocampal_volume	270070	5094.26	0	0
rh_paracentral_volume	rh_paracentral_volume	83163.8	1461.43	5.15276669581588e-315	1.20574740682092e-312
rh_parsopercularis_volume	rh_parsopercularis_volume	144503	2597.62	0	0
rh_parsorbitalis_volume	rh_parsorbitalis_volume	185754	3391.53	0	0
rh_parstriangularis_volume	rh_parstriangularis_volume	160432	2901.27	0	0
rh_pericalcarine_volume	rh_pericalcarine_volume	74067.9	1297.27	2.44709e-280	5.72619e-278
rh_postcentral_volume	rh_postcentral_volume	131629	2354.86	0	0
rh_posteriorcingulate_volume	rh_posteriorcingulate_volume	133255	2385.4	0	0
rh_precentral_volume	rh_precentral_volume	209223	3854.42	0	0
rh_precuneus_volume	rh_precuneus_volume	269273	5077.64	0	0
rh_rostralanteriorcingulate_volume	rh_rostralanteriorcingulate_volume	21482.5	369.179	5.74128e-82	1.34346e-79
rh_rostralmiddlefrontal_volume	rh_rostralmiddlefrontal_volume	213089	3931.47	0	0
rh_superiorfrontal_volume	rh_superiorfrontal_volume	260110	4887.26	0	0
rh_superiorparietal_volume	rh_superiorparietal_volume	247745	4632.52	0	0
rh_superiortemporal_volume	rh_superiortemporal_volume	284916	5405.81	0	0
rh_supramarginal_volume	rh_supramarginal_volume	197097	3614.21	0	0
rh_frontalpole_volume	rh_frontalpole_volume	1499.39	25.5842	4.25044e-07	9.94603e-05
rh_temporalpole_volume	rh_temporalpole_volume	45.6062	0.777784	0.377824	88.4109
rh_transversetemporal_volume	rh_transversetemporal_volume	89128.2	1569.67	0	0
rh_insula_volume	rh_insula_volume	60221.9	1049.47	9.14074e-228	2.13893e-225
rh_bankssts_area	rh_bankssts_area	80445.9	1412.27	1.21656e-304	2.84675e-302
rh_caudalanteriorcingulate_area	rh_caudalanteriorcingulate_area	27925.1	481.005	4.29344e-106	1.00466e-103
rh_caudalmiddlefrontal_area	rh_caudalmiddlefrontal_area	27212.3	468.607	2.01442e-103	4.71373e-101
rh_cuneus_area	rh_cuneus_area	61096.8	1065.05	4.43006e-231	1.03663e-228
rh_entorhinal_area	rh_entorhinal_area	12835.8	219.905	1.22179e-49	2.85898e-47
rh_fusiform_area	rh_fusiform_area	181442	3307.38	0	0
rh_inferiorparietal_area	rh_inferiorparietal_area	73914.4	1294.51	9.39552e-280	2.19855e-277
rh_inferiortemporal_area	rh_inferiortemporal_area	202646	3723.87	0	0
rh_isthmuscingulate_area	rh_isthmuscingulate_area	1381.04	23.5639	1.21215e-06	0.000283642
rh_lateraloccipital_area	rh_lateraloccipital_area	96290.5	1700.27	0	0
rh_lateralorbitofrontal_area	rh_lateralorbitofrontal_area	193396	3541.35	0	0
rh_lingual_area	rh_lingual_area	142425	2558.29	0	0
rh_medialorbitofrontal_area	rh_medialorbitofrontal_area	96314.7	1700.71	0	0
rh_middletemporal_area	rh_middletemporal_area	179481	3269.2	0	0
rh_parahippocampal_area	rh_parahippocampal_area	134611	2410.88	0	0
rh_paracentral_area	rh_paracentral_area	4323.04	73.8387	8.72722e-18	2.04217e-15
rh_parsopercularis_area	rh_parsopercularis_area	48230.2	836.85	1.94568e-182	4.5529e-180
rh_parsorbitalis_area	rh_parsorbitalis_area	99168.1	1752.94	0	0
rh_parstriangularis_area	rh_parstriangularis_area	52830.5	918.197	8.35483e-200	1.95503e-197
rh_pericalcarine_area	rh_pericalcarine_area	71308.3	1247.68	7.70706e-270	1.80345e-267
rh_postcentral_area	rh_postcentral_area	12666.4	216.99	5.24938e-49	1.22835e-46
rh_posteriorcingulate_area	rh_posteriorcingulate_area	62845.7	1096.23	1.04196e-237	2.43819e-235
rh_precentral_area	rh_precentral_area	9018.64	154.298	2.25902e-35	5.2861e-33
rh_precuneus_area	rh_precuneus_area	61378.3	1070.07	3.79831e-232	8.88804e-230
rh_rostralanteriorcingulate_area	rh_rostralanteriorcingulate_area	40919	708.122	6.84147e-155	1.6009e-152
rh_rostralmiddlefrontal_area	rh_rostralmiddlefrontal_area	93333.5	1646.27	0	0
rh_superiorfrontal_area	rh_superiorfrontal_area	71203.3	1245.8	1.93368e-269	4.52481e-267
rh_superiorparietal_area	rh_superiorparietal_area	61210.8	1067.08	1.63896e-231	3.83517e-229
rh_superiortemporal_area	rh_superiortemporal_area	62363.7	1087.64	7.00407e-236	1.63895e-233
rh_supramarginal_area	rh_supramarginal_area	32494.7	560.635	3.11848e-123	7.29724e-121
rh_frontalpole_area	rh_frontalpole_area	6878.46	117.593	2.29032e-27	5.35934e-25
rh_temporalpole_area	rh_temporalpole_area	14228.9	243.893	7.60331e-55	1.77917e-52
rh_transversetemporal_area	rh_transversetemporal_area	63156.1	1101.77	6.93702e-239	1.62326e-236
rh_insula_area	rh_insula_area	36603.2	632.452	1.16023e-138	2.71493e-136
rh_WhiteSurfArea_area	rh_WhiteSurfArea_area	152166	2743.25	0	0
rhCortexVol	rhCortexVol	436023	8797.93	0	0
rhCorticalWhiteMatterVol	rhCorticalWhiteMatterVol	254183	4764.85	0	0
Right.Lateral.Ventricle	Right.Lateral.Ventricle	424739	8529.81	0	0
Right.Inf.Lat.Vent	Right.Inf.Lat.Vent	305822	5850.77	0	0
Right.Cerebellum.White.Matter	Right.Cerebellum.White.Matter	372852	7328.81	0	0
Right.Cerebellum.Cortex	Right.Cerebellum.Cortex	267672	5044.28	0	0
Right.Thalamus.Proper	Right.Thalamus.Proper	470221	9626.25	0	0
Right.Caudate	Right.Caudate	9795.38	167.634	2.81888e-38	6.59618e-36
Right.Putamen	Right.Putamen	312151	5986.96	0	0
Right.Pallidum	Right.Pallidum	29952.2	516.298	1.07804e-113	2.52262e-111
Right.Hippocampus	Right.Hippocampus	564807	12048.3	0	0
Right.Amygdala	Right.Amygdala	331363	6404.56	0	0
Right.Accumbens.area	Right.Accumbens.area	387956	7673.11	0	0

## Sheet: dMRI
	metrics_list	SS	F.stat	p	p_adj
BRIA.BRIA.v_intra_ATRL	BRIA.BRIA.v_intra_ATRL	47561.6	841.348	4.56686e-183	7.67232e-180
BRIA.BRIA.v_intra_CSTL	BRIA.BRIA.v_intra_CSTL	15147.1	264.125	3.36678e-59	5.65619e-56
BRIA.BRIA.v_intra_CGL	BRIA.BRIA.v_intra_CGL	67513.8	1205.03	3.9701e-260	6.66977e-257
BRIA.BRIA.v_intra_IFOFL	BRIA.BRIA.v_intra_IFOFL	65530.7	1168.59	1.94126e-252	3.26131e-249
BRIA.BRIA.v_intra_ILFL	BRIA.BRIA.v_intra_ILFL	42928.9	757.83	2.87628e-165	4.83215e-162
BRIA.BRIA.v_intra_SLFL	BRIA.BRIA.v_intra_SLFL	53656.1	951.747	1.55207e-206	2.60748e-203
BRIA.BRIA.v_intra_UFL	BRIA.BRIA.v_intra_UFL	85343.5	1535.59	0	0
BRIA.BRIA.v_intra_SLFTL	BRIA.BRIA.v_intra_SLFTL	43754.5	772.688	1.94719e-168	3.27128e-165
BRIA.BRIA.v_intra_CorticospinaltractL	BRIA.BRIA.v_intra_CorticospinaltractL	1369.12	23.73	1.11268e-06	0.00186931
BRIA.BRIA.v_intra_MediallemniscusL	BRIA.BRIA.v_intra_MediallemniscusL	4253.16	73.8099	8.90995e-18	1.49687e-14
BRIA.BRIA.v_intra_InferiorcerebellarpeduncleL	BRIA.BRIA.v_intra_InferiorcerebellarpeduncleL	11214.2	195.209	2.95532e-44	4.96494e-41
BRIA.BRIA.v_intra_SuperiorcerebellarpeduncleL	BRIA.BRIA.v_intra_SuperiorcerebellarpeduncleL	1354.69	23.4796	1.26722e-06	0.00212892
BRIA.BRIA.v_intra_CerebralpeduncleL	BRIA.BRIA.v_intra_CerebralpeduncleL	9076.98	157.857	3.89885e-36	6.55007e-33
BRIA.BRIA.v_intra_AnteriorlimbofinternalcapsuleL	BRIA.BRIA.v_intra_AnteriorlimbofinternalcapsuleL	23274.3	407.298	4.03588e-90	6.78028e-87
BRIA.BRIA.v_intra_PosteriorlimbofinternalcapsuleL	BRIA.BRIA.v_intra_PosteriorlimbofinternalcapsuleL	8993.55	156.4	8.09044e-36	1.35919e-32
BRIA.BRIA.v_intra_RetrolenticularpartofinternalcapsuleL	BRIA.BRIA.v_intra_RetrolenticularpartofinternalcapsuleL	25307.9	443.284	7.1872e-98	1.20745e-94
BRIA.BRIA.v_intra_AnteriorcoronaradiataL	BRIA.BRIA.v_intra_AnteriorcoronaradiataL	135109	2487.22	0	0
BRIA.BRIA.v_intra_SuperiorcoronaradiataL	BRIA.BRIA.v_intra_SuperiorcoronaradiataL	57398.4	1019.84	5.62166e-221	9.44439e-218
BRIA.BRIA.v_intra_PosteriorcoronaradiataL	BRIA.BRIA.v_intra_PosteriorcoronaradiataL	60025.1	1067.76	3.98273e-231	6.69099e-228
BRIA.BRIA.v_intra_PosteriorthalamicradiationL	BRIA.BRIA.v_intra_PosteriorthalamicradiationL	44310.6	782.702	1.42557e-170	2.39497e-167
BRIA.BRIA.v_intra_SagittalstratumL	BRIA.BRIA.v_intra_SagittalstratumL	65193.5	1162.4	3.93332e-251	6.60798e-248
BRIA.BRIA.v_intra_ExternalcapsuleL	BRIA.BRIA.v_intra_ExternalcapsuleL	18139	316.713	1.41895e-70	2.38384e-67
BRIA.BRIA.v_intra_CingulumcingulategyrusL	BRIA.BRIA.v_intra_CingulumcingulategyrusL	70952.7	1268.37	1.7757e-273	2.98318e-270
BRIA.BRIA.v_intra_CingulumhippocampusL	BRIA.BRIA.v_intra_CingulumhippocampusL	90258.5	1627.66	0	0
BRIA.BRIA.v_intra_Fornix_StriaterminalisL	BRIA.BRIA.v_intra_Fornix_StriaterminalisL	57062.7	1013.72	1.11249e-219	1.86898e-216
BRIA.BRIA.v_intra_SuperiorlongitudinalfasciculusL	BRIA.BRIA.v_intra_SuperiorlongitudinalfasciculusL	28638.8	502.366	1.41774e-110	2.3818e-107
BRIA.BRIA.v_intra_SuperiorfrontooccipitalfasciculusL	BRIA.BRIA.v_intra_SuperiorfrontooccipitalfasciculusL	57224.5	1016.67	2.63949e-220	4.43434e-217
BRIA.BRIA.v_intra_UncinatefasciculusL	BRIA.BRIA.v_intra_UncinatefasciculusL	45441.3	803.08	6.45965e-175	1.08522e-171
BRIA.BRIA.v_intra_TapetumL	BRIA.BRIA.v_intra_TapetumL	171897	3219.48	0	0
BRIA.BRIA.v_intra_CINGL	BRIA.BRIA.v_intra_CINGL	69723.7	1245.71	1.05348e-268	1.76985e-265
BRIA.BRIA.v_extra_ATRL	BRIA.BRIA.v_extra_ATRL	50000.9	885.463	1.87764e-192	3.15444e-189
BRIA.BRIA.v_extra_CSTL	BRIA.BRIA.v_extra_CSTL	92014.6	1660.66	0	0
BRIA.BRIA.v_extra_CGL	BRIA.BRIA.v_extra_CGL	97256.8	1759.47	0	0
BRIA.BRIA.v_extra_IFOFL	BRIA.BRIA.v_extra_IFOFL	66915.7	1194.03	8.29175e-258	1.39301e-254
BRIA.BRIA.v_extra_ILFL	BRIA.BRIA.v_extra_ILFL	43724.9	772.156	2.5285e-168	4.24789e-165
BRIA.BRIA.v_extra_SLFL	BRIA.BRIA.v_extra_SLFL	90816.4	1638.14	0	0
BRIA.BRIA.v_extra_UFL	BRIA.BRIA.v_extra_UFL	63758.5	1136.08	1.42435e-245	2.3929e-242
BRIA.BRIA.v_extra_SLFTL	BRIA.BRIA.v_extra_SLFTL	45627.7	806.441	1.24188e-175	2.08635e-172
BRIA.BRIA.v_extra_CorticospinaltractL	BRIA.BRIA.v_extra_CorticospinaltractL	906.565	15.7096	7.39767e-05	0.124281
BRIA.BRIA.v_extra_MediallemniscusL	BRIA.BRIA.v_extra_MediallemniscusL	8717.65	151.584	9.04594e-35	1.51972e-31
BRIA.BRIA.v_extra_InferiorcerebellarpeduncleL	BRIA.BRIA.v_extra_InferiorcerebellarpeduncleL	3942.97	68.4175	1.36372e-16	2.29105e-13
BRIA.BRIA.v_extra_SuperiorcerebellarpeduncleL	BRIA.BRIA.v_extra_SuperiorcerebellarpeduncleL	6079.92	105.596	9.71019e-25	1.63131e-21
BRIA.BRIA.v_extra_CerebralpeduncleL	BRIA.BRIA.v_extra_CerebralpeduncleL	43716.7	772.007	2.72023e-168	4.56998e-165
BRIA.BRIA.v_extra_AnteriorlimbofinternalcapsuleL	BRIA.BRIA.v_extra_AnteriorlimbofinternalcapsuleL	11407.5	198.589	5.45128e-45	9.15816e-42
BRIA.BRIA.v_extra_PosteriorlimbofinternalcapsuleL	BRIA.BRIA.v_extra_PosteriorlimbofinternalcapsuleL	66577.7	1187.82	1.69598e-256	2.84925e-253
BRIA.BRIA.v_extra_RetrolenticularpartofinternalcapsuleL	BRIA.BRIA.v_extra_RetrolenticularpartofinternalcapsuleL	33852.1	595.189	1.7158e-130	2.88254e-127
BRIA.BRIA.v_extra_AnteriorcoronaradiataL	BRIA.BRIA.v_extra_AnteriorcoronaradiataL	124750	2285.54	0	0
BRIA.BRIA.v_extra_SuperiorcoronaradiataL	BRIA.BRIA.v_extra_SuperiorcoronaradiataL	81793	1469.34	1.08490180525114e-315	1.82263503282192e-312
BRIA.BRIA.v_extra_PosteriorcoronaradiataL	BRIA.BRIA.v_extra_PosteriorcoronaradiataL	13932.8	242.822	1.38563e-54	2.32786e-51
BRIA.BRIA.v_extra_PosteriorthalamicradiationL	BRIA.BRIA.v_extra_PosteriorthalamicradiationL	12485.5	217.459	4.37542e-49	7.3507e-46
BRIA.BRIA.v_extra_SagittalstratumL	BRIA.BRIA.v_extra_SagittalstratumL	46462.9	821.509	7.65838e-179	1.28661e-175
BRIA.BRIA.v_extra_ExternalcapsuleL	BRIA.BRIA.v_extra_ExternalcapsuleL	4144.52	71.9211	2.31609e-17	3.89103e-14
BRIA.BRIA.v_extra_CingulumcingulategyrusL	BRIA.BRIA.v_extra_CingulumcingulategyrusL	116005	2116.75	0	0
BRIA.BRIA.v_extra_CingulumhippocampusL	BRIA.BRIA.v_extra_CingulumhippocampusL	56854.7	1009.93	7.07055e-219	1.18785e-215
BRIA.BRIA.v_extra_Fornix_StriaterminalisL	BRIA.BRIA.v_extra_Fornix_StriaterminalisL	57176.4	1015.79	4.04839e-220	6.80129e-217
BRIA.BRIA.v_extra_SuperiorlongitudinalfasciculusL	BRIA.BRIA.v_extra_SuperiorlongitudinalfasciculusL	52284	926.839	3.02052e-201	5.07448e-198
BRIA.BRIA.v_extra_SuperiorfrontooccipitalfasciculusL	BRIA.BRIA.v_extra_SuperiorfrontooccipitalfasciculusL	23800.2	416.599	4.00227e-92	6.72382e-89
BRIA.BRIA.v_extra_UncinatefasciculusL	BRIA.BRIA.v_extra_UncinatefasciculusL	38018.9	669.688	1.93293e-146	3.24732e-143
BRIA.BRIA.v_extra_TapetumL	BRIA.BRIA.v_extra_TapetumL	5263	91.3752	1.25422e-21	2.10709e-18
BRIA.BRIA.v_extra_CINGL	BRIA.BRIA.v_extra_CINGL	39575.5	697.589	2.09719e-152	3.52329e-149
BRIA.BRIA.v_csf_ATRL	BRIA.BRIA.v_csf_ATRL	71.7257	1.24246	0.265004	445.207
BRIA.BRIA.v_csf_CSTL	BRIA.BRIA.v_csf_CSTL	765.441	13.2633	0.000270997	0.455275
BRIA.BRIA.v_csf_CGL	BRIA.BRIA.v_csf_CGL	103.258	1.78871	0.181091	304.234
BRIA.BRIA.v_csf_IFOFL	BRIA.BRIA.v_csf_IFOFL	76.599	1.32688	0.249368	418.937
BRIA.BRIA.v_csf_ILFL	BRIA.BRIA.v_csf_ILFL	238.678	4.13479	0.042017	70.5885
BRIA.BRIA.v_csf_SLFL	BRIA.BRIA.v_csf_SLFL	187.673	3.25111	0.0713825	119.923
BRIA.BRIA.v_csf_UFL	BRIA.BRIA.v_csf_UFL	289.95	5.02311	0.0250167	42.028
BRIA.BRIA.v_csf_SLFTL	BRIA.BRIA.v_csf_SLFTL	610.661	10.5806	0.00114376	1.92151
BRIA.BRIA.v_csf_CorticospinaltractL	BRIA.BRIA.v_csf_CorticospinaltractL	994.033	17.226	3.32558e-05	0.0558697
BRIA.BRIA.v_csf_MediallemniscusL	BRIA.BRIA.v_csf_MediallemniscusL	523.177	9.06447	0.00260788	4.38124
BRIA.BRIA.v_csf_InferiorcerebellarpeduncleL	BRIA.BRIA.v_csf_InferiorcerebellarpeduncleL	16.0443	0.277919	0.598072	1004.76
BRIA.BRIA.v_csf_SuperiorcerebellarpeduncleL	BRIA.BRIA.v_csf_SuperiorcerebellarpeduncleL	695.766	12.0556	0.00051691	0.868409
BRIA.BRIA.v_csf_CerebralpeduncleL	BRIA.BRIA.v_csf_CerebralpeduncleL	691.607	11.9835	0.000537291	0.902648
BRIA.BRIA.v_csf_AnteriorlimbofinternalcapsuleL	BRIA.BRIA.v_csf_AnteriorlimbofinternalcapsuleL	102.455	1.77479	0.182798	307.1
BRIA.BRIA.v_csf_PosteriorlimbofinternalcapsuleL	BRIA.BRIA.v_csf_PosteriorlimbofinternalcapsuleL	1131.9	19.6163	9.49092e-06	0.0159447
BRIA.BRIA.v_csf_RetrolenticularpartofinternalcapsuleL	BRIA.BRIA.v_csf_RetrolenticularpartofinternalcapsuleL	307.64	5.32961	0.0209712	35.2315
BRIA.BRIA.v_csf_AnteriorcoronaradiataL	BRIA.BRIA.v_csf_AnteriorcoronaradiataL	2.48095	0.0429748	0.835774	1404.1
BRIA.BRIA.v_csf_SuperiorcoronaradiataL	BRIA.BRIA.v_csf_SuperiorcoronaradiataL	82.1229	1.42257	0.232988	391.419
BRIA.BRIA.v_csf_PosteriorcoronaradiataL	BRIA.BRIA.v_csf_PosteriorcoronaradiataL	1212.16	21.008	4.58768e-06	0.00770731
BRIA.BRIA.v_csf_PosteriorthalamicradiationL	BRIA.BRIA.v_csf_PosteriorthalamicradiationL	382.042	6.61878	0.0100945	16.9588
BRIA.BRIA.v_csf_SagittalstratumL	BRIA.BRIA.v_csf_SagittalstratumL	2.7328	0.0473372	0.827764	1390.64
BRIA.BRIA.v_csf_ExternalcapsuleL	BRIA.BRIA.v_csf_ExternalcapsuleL	119.618	2.07212	0.150021	252.035
BRIA.BRIA.v_csf_CingulumcingulategyrusL	BRIA.BRIA.v_csf_CingulumcingulategyrusL	1022.51	17.7197	2.56529e-05	0.0430969
BRIA.BRIA.v_csf_CingulumhippocampusL	BRIA.BRIA.v_csf_CingulumhippocampusL	982.911	17.0332	3.68076e-05	0.0618367
BRIA.BRIA.v_csf_Fornix_StriaterminalisL	BRIA.BRIA.v_csf_Fornix_StriaterminalisL	0.0812371	0.00140718	0.970077	1629.73
BRIA.BRIA.v_csf_SuperiorlongitudinalfasciculusL	BRIA.BRIA.v_csf_SuperiorlongitudinalfasciculusL	204.634	3.54496	0.0597339	100.353
BRIA.BRIA.v_csf_SuperiorfrontooccipitalfasciculusL	BRIA.BRIA.v_csf_SuperiorfrontooccipitalfasciculusL	886.695	15.3652	8.87557e-05	0.14911
BRIA.BRIA.v_csf_UncinatefasciculusL	BRIA.BRIA.v_csf_UncinatefasciculusL	1216.26	21.0791	4.42058e-06	0.00742658
BRIA.BRIA.v_csf_TapetumL	BRIA.BRIA.v_csf_TapetumL	53995.6	957.913	7.62229e-208	1.28054e-204
BRIA.BRIA.v_csf_CINGL	BRIA.BRIA.v_csf_CINGL	12.8383	0.222385	0.637232	1070.55
BRIA.BRIA.micro_Rd_ATRL	BRIA.BRIA.micro_Rd_ATRL	459706	9965.52	0	0
BRIA.BRIA.micro_Rd_CSTL	BRIA.BRIA.micro_Rd_CSTL	164370	3067.59	0	0
BRIA.BRIA.micro_Rd_CGL	BRIA.BRIA.micro_Rd_CGL	280707	5542.45	0	0
BRIA.BRIA.micro_Rd_IFOFL	BRIA.BRIA.micro_Rd_IFOFL	316535	6363.45	0	0
BRIA.BRIA.micro_Rd_ILFL	BRIA.BRIA.micro_Rd_ILFL	221996	4258.63	0	0
BRIA.BRIA.micro_Rd_SLFL	BRIA.BRIA.micro_Rd_SLFL	285536	5651.39	0	0
BRIA.BRIA.micro_Rd_UFL	BRIA.BRIA.micro_Rd_UFL	274405	5401.05	0	0
BRIA.BRIA.micro_Rd_SLFTL	BRIA.BRIA.micro_Rd_SLFTL	166869	3117.92	0	0
BRIA.BRIA.micro_Rd_CorticospinaltractL	BRIA.BRIA.micro_Rd_CorticospinaltractL	478.317	8.28707	0.00399497	6.71155
BRIA.BRIA.micro_Rd_MediallemniscusL	BRIA.BRIA.micro_Rd_MediallemniscusL	20112.5	351.476	4.40783e-78	7.40515e-75
BRIA.BRIA.micro_Rd_InferiorcerebellarpeduncleL	BRIA.BRIA.micro_Rd_InferiorcerebellarpeduncleL	121056	2214.08	0	0
BRIA.BRIA.micro_Rd_SuperiorcerebellarpeduncleL	BRIA.BRIA.micro_Rd_SuperiorcerebellarpeduncleL	5719.87	99.3273	2.28048e-23	3.83121e-20
BRIA.BRIA.micro_Rd_CerebralpeduncleL	BRIA.BRIA.micro_Rd_CerebralpeduncleL	69031.8	1232.96	5.11297e-266	8.58978e-263
BRIA.BRIA.micro_Rd_AnteriorlimbofinternalcapsuleL	BRIA.BRIA.micro_Rd_AnteriorlimbofinternalcapsuleL	308307	6172.29	0	0
BRIA.BRIA.micro_Rd_PosteriorlimbofinternalcapsuleL	BRIA.BRIA.micro_Rd_PosteriorlimbofinternalcapsuleL	65450.6	1167.12	3.96612e-252	6.66309e-249
BRIA.BRIA.micro_Rd_RetrolenticularpartofinternalcapsuleL	BRIA.BRIA.micro_Rd_RetrolenticularpartofinternalcapsuleL	147503	2731.11	0	0
BRIA.BRIA.micro_Rd_AnteriorcoronaradiataL	BRIA.BRIA.micro_Rd_AnteriorcoronaradiataL	355120	7281.67	0	0
BRIA.BRIA.micro_Rd_SuperiorcoronaradiataL	BRIA.BRIA.micro_Rd_SuperiorcoronaradiataL	272039	5348.21	0	0
BRIA.BRIA.micro_Rd_PosteriorcoronaradiataL	BRIA.BRIA.micro_Rd_PosteriorcoronaradiataL	292093	5800.15	0	0
BRIA.BRIA.micro_Rd_PosteriorthalamicradiationL	BRIA.BRIA.micro_Rd_PosteriorthalamicradiationL	249414	4848.98	0	0
BRIA.BRIA.micro_Rd_SagittalstratumL	BRIA.BRIA.micro_Rd_SagittalstratumL	229980	4428.93	0	0
BRIA.BRIA.micro_Rd_ExternalcapsuleL	BRIA.BRIA.micro_Rd_ExternalcapsuleL	229757	4424.14	0	0
BRIA.BRIA.micro_Rd_CingulumcingulategyrusL	BRIA.BRIA.micro_Rd_CingulumcingulategyrusL	127136	2331.82	0	0
BRIA.BRIA.micro_Rd_CingulumhippocampusL	BRIA.BRIA.micro_Rd_CingulumhippocampusL	82938.3	1490.69	3.66102643568364e-320	6.15052441194851e-317
BRIA.BRIA.micro_Rd_Fornix_StriaterminalisL	BRIA.BRIA.micro_Rd_Fornix_StriaterminalisL	243018	4709.84	0	0
BRIA.BRIA.micro_Rd_SuperiorlongitudinalfasciculusL	BRIA.BRIA.micro_Rd_SuperiorlongitudinalfasciculusL	176346	3309.78	0	0
BRIA.BRIA.micro_Rd_SuperiorfrontooccipitalfasciculusL	BRIA.BRIA.micro_Rd_SuperiorfrontooccipitalfasciculusL	254243	4954.59	0	0
BRIA.BRIA.micro_Rd_UncinatefasciculusL	BRIA.BRIA.micro_Rd_UncinatefasciculusL	82133.8	1475.69	5.0710665678292e-317	8.51939183395306e-314
BRIA.BRIA.micro_Rd_TapetumL	BRIA.BRIA.micro_Rd_TapetumL	304974	6095.3	0	0
BRIA.BRIA.micro_Rd_CINGL	BRIA.BRIA.micro_Rd_CINGL	212838	4064.94	0	0
BRIA.BRIA.micro_FA_ATRL	BRIA.BRIA.micro_FA_ATRL	32329.3	568.031	1.13874e-124	1.91308e-121
BRIA.BRIA.micro_FA_CSTL	BRIA.BRIA.micro_FA_CSTL	5458.36	94.7752	2.25965e-22	3.79621e-19
BRIA.BRIA.micro_FA_CGL	BRIA.BRIA.micro_FA_CGL	34673.8	609.858	1.23492e-133	2.07467e-130
BRIA.BRIA.micro_FA_IFOFL	BRIA.BRIA.micro_FA_IFOFL	35335.5	621.679	3.63071e-136	6.09959e-133
BRIA.BRIA.micro_FA_ILFL	BRIA.BRIA.micro_FA_ILFL	21908.4	383.164	6.42396e-85	1.07923e-81
BRIA.BRIA.micro_FA_SLFL	BRIA.BRIA.micro_FA_SLFL	26474.3	463.954	2.56515e-102	4.30946e-99
BRIA.BRIA.micro_FA_UFL	BRIA.BRIA.micro_FA_UFL	34552	607.683	3.61005e-133	6.06489e-130
BRIA.BRIA.micro_FA_SLFTL	BRIA.BRIA.micro_FA_SLFTL	17529.5	305.989	2.95033e-68	4.95655e-65
BRIA.BRIA.micro_FA_CorticospinaltractL	BRIA.BRIA.micro_FA_CorticospinaltractL	643.666	11.1526	0.000839894	1.41102
BRIA.BRIA.micro_FA_MediallemniscusL	BRIA.BRIA.micro_FA_MediallemniscusL	2191.2	37.992	7.17174e-10	1.20485e-06
BRIA.BRIA.micro_FA_InferiorcerebellarpeduncleL	BRIA.BRIA.micro_FA_InferiorcerebellarpeduncleL	13325.9	232.182	2.80489e-52	4.71221e-49
BRIA.BRIA.micro_FA_SuperiorcerebellarpeduncleL	BRIA.BRIA.micro_FA_SuperiorcerebellarpeduncleL	113.885	1.9728	0.160159	269.067
BRIA.BRIA.micro_FA_CerebralpeduncleL	BRIA.BRIA.micro_FA_CerebralpeduncleL	2710.66	47.0094	7.16795e-12	1.20422e-08
BRIA.BRIA.micro_FA_AnteriorlimbofinternalcapsuleL	BRIA.BRIA.micro_FA_AnteriorlimbofinternalcapsuleL	24825	434.733	4.98037e-96	8.36702e-93
BRIA.BRIA.micro_FA_PosteriorlimbofinternalcapsuleL	BRIA.BRIA.micro_FA_PosteriorlimbofinternalcapsuleL	1611.61	27.9358	1.26072e-07	0.000211802
BRIA.BRIA.micro_FA_RetrolenticularpartofinternalcapsuleL	BRIA.BRIA.micro_FA_RetrolenticularpartofinternalcapsuleL	13871.8	241.751	2.3638e-54	3.97118e-51
BRIA.BRIA.micro_FA_AnteriorcoronaradiataL	BRIA.BRIA.micro_FA_AnteriorcoronaradiataL	78933	1416.13	1.55775e-304	2.61701e-301
BRIA.BRIA.micro_FA_SuperiorcoronaradiataL	BRIA.BRIA.micro_FA_SuperiorcoronaradiataL	34698.1	610.292	9.96967e-134	1.6749e-130
BRIA.BRIA.micro_FA_PosteriorcoronaradiataL	BRIA.BRIA.micro_FA_PosteriorcoronaradiataL	68638.3	1225.72	1.72155e-264	2.89221e-261
BRIA.BRIA.micro_FA_PosteriorthalamicradiationL	BRIA.BRIA.micro_FA_PosteriorthalamicradiationL	46570	823.442	2.96696e-179	4.98449e-176
BRIA.BRIA.micro_FA_SagittalstratumL	BRIA.BRIA.micro_FA_SagittalstratumL	37906.1	667.667	5.22964e-146	8.78579e-143
BRIA.BRIA.micro_FA_ExternalcapsuleL	BRIA.BRIA.micro_FA_ExternalcapsuleL	14458.3	252.038	1.39598e-56	2.34524e-53
BRIA.BRIA.micro_FA_CingulumcingulategyrusL	BRIA.BRIA.micro_FA_CingulumcingulategyrusL	20350.1	355.666	5.49318e-79	9.22854e-76
BRIA.BRIA.micro_FA_CingulumhippocampusL	BRIA.BRIA.micro_FA_CingulumhippocampusL	33124.5	582.209	1.03867e-127	1.74497e-124
BRIA.BRIA.micro_FA_Fornix_StriaterminalisL	BRIA.BRIA.micro_FA_Fornix_StriaterminalisL	33960.6	597.125	6.60105e-131	1.10898e-127
BRIA.BRIA.micro_FA_SuperiorlongitudinalfasciculusL	BRIA.BRIA.micro_FA_SuperiorlongitudinalfasciculusL	15514.1	270.568	1.35613e-60	2.2783e-57
BRIA.BRIA.micro_FA_SuperiorfrontooccipitalfasciculusL	BRIA.BRIA.micro_FA_SuperiorfrontooccipitalfasciculusL	59553.1	1059.14	2.65947e-229	4.46792e-226
BRIA.BRIA.micro_FA_UncinatefasciculusL	BRIA.BRIA.micro_FA_UncinatefasciculusL	13600.5	236.994	2.53899e-53	4.2655e-50
BRIA.BRIA.micro_FA_TapetumL	BRIA.BRIA.micro_FA_TapetumL	205259	3905.91	0	0
BRIA.BRIA.micro_FA_CINGL	BRIA.BRIA.micro_FA_CINGL	34445.1	605.774	9.2596e-133	1.55561e-129
BRIA.BRIA.micro_Ax_ATRL	BRIA.BRIA.micro_Ax_ATRL	16211.1	282.81	3.0402e-63	5.10753e-60
BRIA.BRIA.micro_Ax_CSTL	BRIA.BRIA.micro_Ax_CSTL	2835.79	49.1822	2.36987e-12	3.98137e-09
BRIA.BRIA.micro_Ax_CGL	BRIA.BRIA.micro_Ax_CGL	7044.73	122.405	2.07173e-28	3.4805e-25
BRIA.BRIA.micro_Ax_IFOFL	BRIA.BRIA.micro_Ax_IFOFL	12982.3	226.162	5.66591e-51	9.51874e-48
BRIA.BRIA.micro_Ax_ILFL	BRIA.BRIA.micro_Ax_ILFL	9551.71	166.147	6.12398e-38	1.02883e-34
BRIA.BRIA.micro_Ax_SLFL	BRIA.BRIA.micro_Ax_SLFL	12318.6	214.536	1.88396e-48	3.16505e-45
BRIA.BRIA.micro_Ax_UFL	BRIA.BRIA.micro_Ax_UFL	12524.7	218.145	3.10496e-49	5.21634e-46
BRIA.BRIA.micro_Ax_SLFTL	BRIA.BRIA.micro_Ax_SLFTL	10463.8	182.086	2.09678e-41	3.52258e-38
BRIA.BRIA.micro_Ax_CorticospinaltractL	BRIA.BRIA.micro_Ax_CorticospinaltractL	1261.79	21.8686	2.92927e-06	0.00492117
BRIA.BRIA.micro_Ax_MediallemniscusL	BRIA.BRIA.micro_Ax_MediallemniscusL	1504.87	26.0843	3.28335e-07	0.000551603
BRIA.BRIA.micro_Ax_InferiorcerebellarpeduncleL	BRIA.BRIA.micro_Ax_InferiorcerebellarpeduncleL	1165.22	20.1941	7.01672e-06	0.0117881
BRIA.BRIA.micro_Ax_SuperiorcerebellarpeduncleL	BRIA.BRIA.micro_Ax_SuperiorcerebellarpeduncleL	2207.8	38.2802	6.18789e-10	1.03956e-06
BRIA.BRIA.micro_Ax_CerebralpeduncleL	BRIA.BRIA.micro_Ax_CerebralpeduncleL	1279	22.1671	2.50764e-06	0.00421284
BRIA.BRIA.micro_Ax_AnteriorlimbofinternalcapsuleL	BRIA.BRIA.micro_Ax_AnteriorlimbofinternalcapsuleL	34183.5	601.103	9.27262e-132	1.5578e-128
BRIA.BRIA.micro_Ax_PosteriorlimbofinternalcapsuleL	BRIA.BRIA.micro_Ax_PosteriorlimbofinternalcapsuleL	2707.73	46.9585	7.3564e-12	1.23587e-08
BRIA.BRIA.micro_Ax_RetrolenticularpartofinternalcapsuleL	BRIA.BRIA.micro_Ax_RetrolenticularpartofinternalcapsuleL	7041.62	122.351	2.12885e-28	3.57646e-25
BRIA.BRIA.micro_Ax_AnteriorcoronaradiataL	BRIA.BRIA.micro_Ax_AnteriorcoronaradiataL	16805.5	293.256	1.67153e-65	2.80816e-62
BRIA.BRIA.micro_Ax_SuperiorcoronaradiataL	BRIA.BRIA.micro_Ax_SuperiorcoronaradiataL	17426.4	304.174	7.28265e-68	1.22349e-64
BRIA.BRIA.micro_Ax_PosteriorcoronaradiataL	BRIA.BRIA.micro_Ax_PosteriorcoronaradiataL	23712	415.037	8.68218e-92	1.45861e-88
BRIA.BRIA.micro_Ax_PosteriorthalamicradiationL	BRIA.BRIA.micro_Ax_PosteriorthalamicradiationL	17156	299.419	7.76971e-67	1.30531e-63
BRIA.BRIA.micro_Ax_SagittalstratumL	BRIA.BRIA.micro_Ax_SagittalstratumL	10438.1	181.637	2.62516e-41	4.41028e-38
BRIA.BRIA.micro_Ax_ExternalcapsuleL	BRIA.BRIA.micro_Ax_ExternalcapsuleL	38935.8	686.119	5.93121e-150	9.96444e-147
BRIA.BRIA.micro_Ax_CingulumcingulategyrusL	BRIA.BRIA.micro_Ax_CingulumcingulategyrusL	890.549	15.432	8.56734e-05	0.143931
BRIA.BRIA.micro_Ax_CingulumhippocampusL	BRIA.BRIA.micro_Ax_CingulumhippocampusL	2493.47	43.2386	4.90554e-11	8.2413e-08
BRIA.BRIA.micro_Ax_Fornix_StriaterminalisL	BRIA.BRIA.micro_Ax_Fornix_StriaterminalisL	2963.37	51.3976	7.67455e-13	1.28932e-09
BRIA.BRIA.micro_Ax_SuperiorlongitudinalfasciculusL	BRIA.BRIA.micro_Ax_SuperiorlongitudinalfasciculusL	13003.6	226.535	4.70331e-51	7.90157e-48
BRIA.BRIA.micro_Ax_SuperiorfrontooccipitalfasciculusL	BRIA.BRIA.micro_Ax_SuperiorfrontooccipitalfasciculusL	51212.9	907.416	4.04271e-197	6.79175e-194
BRIA.BRIA.micro_Ax_UncinatefasciculusL	BRIA.BRIA.micro_Ax_UncinatefasciculusL	881.476	15.2747	9.3108e-05	0.156421
BRIA.BRIA.micro_Ax_TapetumL	BRIA.BRIA.micro_Ax_TapetumL	76541.7	1371.74	3.23749e-295	5.43899e-292
BRIA.BRIA.micro_Ax_CINGL	BRIA.BRIA.micro_Ax_CINGL	2227.09	38.6149	5.21355e-10	8.75876e-07
BRIA.BRIA.micro_ADC_ATRL	BRIA.BRIA.micro_ADC_ATRL	185971	3506.41	0	0
BRIA.BRIA.micro_ADC_CSTL	BRIA.BRIA.micro_ADC_CSTL	40384.9	712.114	1.65345e-155	2.7778e-152
BRIA.BRIA.micro_ADC_CGL	BRIA.BRIA.micro_ADC_CGL	139221	2567.84	0	0
BRIA.BRIA.micro_ADC_IFOFL	BRIA.BRIA.micro_ADC_IFOFL	170729	3195.85	0	0
BRIA.BRIA.micro_ADC_ILFL	BRIA.BRIA.micro_ADC_ILFL	119333	2180.83	0	0
BRIA.BRIA.micro_ADC_SLFL	BRIA.BRIA.micro_ADC_SLFL	141336	2609.42	0	0
BRIA.BRIA.micro_ADC_UFL	BRIA.BRIA.micro_ADC_UFL	148492	2750.7	0	0
BRIA.BRIA.micro_ADC_SLFTL	BRIA.BRIA.micro_ADC_SLFTL	105587	1917.46	0	0
BRIA.BRIA.micro_ADC_CorticospinaltractL	BRIA.BRIA.micro_ADC_CorticospinaltractL	1186.45	20.5623	5.78914e-06	0.00972576
BRIA.BRIA.micro_ADC_MediallemniscusL	BRIA.BRIA.micro_ADC_MediallemniscusL	10453.5	181.905	2.29513e-41	3.85582e-38
BRIA.BRIA.micro_ADC_InferiorcerebellarpeduncleL	BRIA.BRIA.micro_ADC_InferiorcerebellarpeduncleL	39522.5	696.638	3.34862e-152	5.62569e-149
BRIA.BRIA.micro_ADC_SuperiorcerebellarpeduncleL	BRIA.BRIA.micro_ADC_SuperiorcerebellarpeduncleL	5225.73	90.7266	1.73938e-21	2.92216e-18
BRIA.BRIA.micro_ADC_CerebralpeduncleL	BRIA.BRIA.micro_ADC_CerebralpeduncleL	25186.9	441.141	2.07911e-97	3.4929e-94
BRIA.BRIA.micro_ADC_AnteriorlimbofinternalcapsuleL	BRIA.BRIA.micro_ADC_AnteriorlimbofinternalcapsuleL	230522	4440.53	0	0
BRIA.BRIA.micro_ADC_PosteriorlimbofinternalcapsuleL	BRIA.BRIA.micro_ADC_PosteriorlimbofinternalcapsuleL	26898.3	471.473	6.19492e-104	1.04075e-100
BRIA.BRIA.micro_ADC_RetrolenticularpartofinternalcapsuleL	BRIA.BRIA.micro_ADC_RetrolenticularpartofinternalcapsuleL	83077.1	1493.28	1.05087762870433e-320	1.76547441622328e-317
BRIA.BRIA.micro_ADC_AnteriorcoronaradiataL	BRIA.BRIA.micro_ADC_AnteriorcoronaradiataL	248090	4820.1	0	0
BRIA.BRIA.micro_ADC_SuperiorcoronaradiataL	BRIA.BRIA.micro_ADC_SuperiorcoronaradiataL	170797	3197.22	0	0
BRIA.BRIA.micro_ADC_PosteriorcoronaradiataL	BRIA.BRIA.micro_ADC_PosteriorcoronaradiataL	234697	4530.14	0	0
BRIA.BRIA.micro_ADC_PosteriorthalamicradiationL	BRIA.BRIA.micro_ADC_PosteriorthalamicradiationL	196720	3728.15	0	0
BRIA.BRIA.micro_ADC_SagittalstratumL	BRIA.BRIA.micro_ADC_SagittalstratumL	142744	2637.14	0	0
BRIA.BRIA.micro_ADC_ExternalcapsuleL	BRIA.BRIA.micro_ADC_ExternalcapsuleL	164258	3065.35	0	0
BRIA.BRIA.micro_ADC_CingulumcingulategyrusL	BRIA.BRIA.micro_ADC_CingulumcingulategyrusL	51693	916.12	5.71663e-199	9.60394e-196
BRIA.BRIA.micro_ADC_CingulumhippocampusL	BRIA.BRIA.micro_ADC_CingulumhippocampusL	13000.5	226.479	4.83491e-51	8.12265e-48
BRIA.BRIA.micro_ADC_Fornix_StriaterminalisL	BRIA.BRIA.micro_ADC_Fornix_StriaterminalisL	85149.9	1531.98	0	0
BRIA.BRIA.micro_ADC_SuperiorlongitudinalfasciculusL	BRIA.BRIA.micro_ADC_SuperiorlongitudinalfasciculusL	112304	2045.74	0	0
BRIA.BRIA.micro_ADC_SuperiorfrontooccipitalfasciculusL	BRIA.BRIA.micro_ADC_SuperiorfrontooccipitalfasciculusL	228484	4396.91	0	0
BRIA.BRIA.micro_ADC_UncinatefasciculusL	BRIA.BRIA.micro_ADC_UncinatefasciculusL	28271	495.835	3.58928e-109	6.02999e-106
BRIA.BRIA.micro_ADC_TapetumL	BRIA.BRIA.micro_ADC_TapetumL	290103	5754.9	0	0
BRIA.BRIA.micro_ADC_CINGL	BRIA.BRIA.micro_ADC_CINGL	79270.2	1422.4	7.54477e-306	1.26752e-302
BRIA.BRIA.Drad_extra_ATRL	BRIA.BRIA.Drad_extra_ATRL	27159.4	476.104	6.25392e-105	1.05066e-101
BRIA.BRIA.Drad_extra_CSTL	BRIA.BRIA.Drad_extra_CSTL	7655.47	133.052	9.86048e-31	1.65656e-27
BRIA.BRIA.Drad_extra_CGL	BRIA.BRIA.Drad_extra_CGL	22024.3	385.21	2.32636e-85	3.90829e-82
BRIA.BRIA.Drad_extra_IFOFL	BRIA.BRIA.Drad_extra_IFOFL	28778.6	504.85	4.14891e-111	6.97017e-108
BRIA.BRIA.Drad_extra_ILFL	BRIA.BRIA.Drad_extra_ILFL	20569.4	359.534	8.03747e-80	1.35029e-76
BRIA.BRIA.Drad_extra_SLFL	BRIA.BRIA.Drad_extra_SLFL	26446.7	463.464	3.27074e-102	5.49484e-99
BRIA.BRIA.Drad_extra_UFL	BRIA.BRIA.Drad_extra_UFL	36195.6	637.054	1.85447e-139	3.11551e-136
BRIA.BRIA.Drad_extra_SLFTL	BRIA.BRIA.Drad_extra_SLFTL	25701.4	450.254	2.27297e-99	3.81859e-96
BRIA.BRIA.Drad_extra_CorticospinaltractL	BRIA.BRIA.Drad_extra_CorticospinaltractL	559.516	9.69423	0.00184979	3.10765
BRIA.BRIA.Drad_extra_MediallemniscusL	BRIA.BRIA.Drad_extra_MediallemniscusL	2747.31	47.6457	5.18303e-12	8.70749e-09
BRIA.BRIA.Drad_extra_InferiorcerebellarpeduncleL	BRIA.BRIA.Drad_extra_InferiorcerebellarpeduncleL	372.097	6.44646	0.0111212	18.6836
BRIA.BRIA.Drad_extra_SuperiorcerebellarpeduncleL	BRIA.BRIA.Drad_extra_SuperiorcerebellarpeduncleL	294.334	5.09908	0.023944	40.2259
BRIA.BRIA.Drad_extra_CerebralpeduncleL	BRIA.BRIA.Drad_extra_CerebralpeduncleL	2991.51	51.8864	5.98513e-13	1.0055e-09
BRIA.BRIA.Drad_extra_AnteriorlimbofinternalcapsuleL	BRIA.BRIA.Drad_extra_AnteriorlimbofinternalcapsuleL	30739.4	539.716	1.3522e-118	2.2717e-115
BRIA.BRIA.Drad_extra_PosteriorlimbofinternalcapsuleL	BRIA.BRIA.Drad_extra_PosteriorlimbofinternalcapsuleL	6313.86	109.671	1.24985e-25	2.09974e-22
BRIA.BRIA.Drad_extra_RetrolenticularpartofinternalcapsuleL	BRIA.BRIA.Drad_extra_RetrolenticularpartofinternalcapsuleL	12588.2	219.258	1.78107e-49	2.99219e-46
BRIA.BRIA.Drad_extra_AnteriorcoronaradiataL	BRIA.BRIA.Drad_extra_AnteriorcoronaradiataL	50680.6	897.772	4.53511e-195	7.61899e-192
BRIA.BRIA.Drad_extra_SuperiorcoronaradiataL	BRIA.BRIA.Drad_extra_SuperiorcoronaradiataL	29977.2	526.155	1.10173e-115	1.8509e-112
BRIA.BRIA.Drad_extra_PosteriorcoronaradiataL	BRIA.BRIA.Drad_extra_PosteriorcoronaradiataL	30043.2	527.33	6.16578e-116	1.03585e-112
BRIA.BRIA.Drad_extra_PosteriorthalamicradiationL	BRIA.BRIA.Drad_extra_PosteriorthalamicradiationL	20878.9	364.993	5.33432e-81	8.96165e-78
BRIA.BRIA.Drad_extra_SagittalstratumL	BRIA.BRIA.Drad_extra_SagittalstratumL	20276.7	354.37	1.0457e-78	1.75678e-75
BRIA.BRIA.Drad_extra_ExternalcapsuleL	BRIA.BRIA.Drad_extra_ExternalcapsuleL	46594.8	823.89	2.38158e-179	4.00106e-176
BRIA.BRIA.Drad_extra_CingulumcingulategyrusL	BRIA.BRIA.Drad_extra_CingulumcingulategyrusL	15687.8	273.619	2.96463e-61	4.98057e-58
BRIA.BRIA.Drad_extra_CingulumhippocampusL	BRIA.BRIA.Drad_extra_CingulumhippocampusL	935.768	16.2159	5.66235e-05	0.0951274
BRIA.BRIA.Drad_extra_Fornix_StriaterminalisL	BRIA.BRIA.Drad_extra_Fornix_StriaterminalisL	6472.94	112.442	3.10105e-26	5.20976e-23
BRIA.BRIA.Drad_extra_SuperiorlongitudinalfasciculusL	BRIA.BRIA.Drad_extra_SuperiorlongitudinalfasciculusL	19424.4	339.348	1.82997e-75	3.07435e-72
BRIA.BRIA.Drad_extra_SuperiorfrontooccipitalfasciculusL	BRIA.BRIA.Drad_extra_SuperiorfrontooccipitalfasciculusL	56392.8	1001.52	4.29414e-217	7.21416e-214
BRIA.BRIA.Drad_extra_UncinatefasciculusL	BRIA.BRIA.Drad_extra_UncinatefasciculusL	12106.7	210.827	1.20238e-47	2.02e-44
BRIA.BRIA.Drad_extra_TapetumL	BRIA.BRIA.Drad_extra_TapetumL	35119.6	617.821	2.43249e-135	4.08659e-132
BRIA.BRIA.Drad_extra_CINGL	BRIA.BRIA.Drad_extra_CINGL	5238.08	90.9415	1.56074e-21	2.62205e-18
BRIA.BRIA.Dax_intra_ATRL	BRIA.BRIA.Dax_intra_ATRL	17550.9	306.366	2.44628e-68	4.10975e-65
BRIA.BRIA.Dax_intra_CSTL	BRIA.BRIA.Dax_intra_CSTL	6693.57	116.285	4.4885e-27	7.54067e-24
BRIA.BRIA.Dax_intra_CGL	BRIA.BRIA.Dax_intra_CGL	14776.4	257.618	8.63324e-58	1.45038e-54
BRIA.BRIA.Dax_intra_IFOFL	BRIA.BRIA.Dax_intra_IFOFL	19199.7	335.39	1.30991e-74	2.20064e-71
BRIA.BRIA.Dax_intra_ILFL	BRIA.BRIA.Dax_intra_ILFL	13530.2	235.763	4.69361e-53	7.88527e-50
BRIA.BRIA.Dax_intra_SLFL	BRIA.BRIA.Dax_intra_SLFL	20055.6	350.473	7.25396e-78	1.21867e-74
BRIA.BRIA.Dax_intra_UFL	BRIA.BRIA.Dax_intra_UFL	23973.6	419.665	8.74771e-93	1.46962e-89
BRIA.BRIA.Dax_intra_SLFTL	BRIA.BRIA.Dax_intra_SLFTL	18828.8	328.856	3.37562e-73	5.67105e-70
BRIA.BRIA.Dax_intra_CorticospinaltractL	BRIA.BRIA.Dax_intra_CorticospinaltractL	415.804	7.2038	0.00727795	12.227
BRIA.BRIA.Dax_intra_MediallemniscusL	BRIA.BRIA.Dax_intra_MediallemniscusL	2038.91	35.3493	2.77876e-09	4.66831e-06
BRIA.BRIA.Dax_intra_InferiorcerebellarpeduncleL	BRIA.BRIA.Dax_intra_InferiorcerebellarpeduncleL	38.0426	0.65898	0.416925	700.434
BRIA.BRIA.Dax_intra_SuperiorcerebellarpeduncleL	BRIA.BRIA.Dax_intra_SuperiorcerebellarpeduncleL	423.115	7.33051	0.0067823	11.3943
BRIA.BRIA.Dax_intra_CerebralpeduncleL	BRIA.BRIA.Dax_intra_CerebralpeduncleL	3800.65	65.9439	4.77228e-16	8.01743e-13
BRIA.BRIA.Dax_intra_AnteriorlimbofinternalcapsuleL	BRIA.BRIA.Dax_intra_AnteriorlimbofinternalcapsuleL	30203.7	530.185	1.50323e-116	2.52542e-113
BRIA.BRIA.Dax_intra_PosteriorlimbofinternalcapsuleL	BRIA.BRIA.Dax_intra_PosteriorlimbofinternalcapsuleL	7897.82	137.279	1.18178e-31	1.98539e-28
BRIA.BRIA.Dax_intra_RetrolenticularpartofinternalcapsuleL	BRIA.BRIA.Dax_intra_RetrolenticularpartofinternalcapsuleL	10607.7	184.602	5.95421e-42	1.00031e-38
BRIA.BRIA.Dax_intra_AnteriorcoronaradiataL	BRIA.BRIA.Dax_intra_AnteriorcoronaradiataL	34279.8	602.823	3.96998e-132	6.66957e-129
BRIA.BRIA.Dax_intra_SuperiorcoronaradiataL	BRIA.BRIA.Dax_intra_SuperiorcoronaradiataL	24093.5	421.786	3.05527e-93	5.13285e-90
BRIA.BRIA.Dax_intra_PosteriorcoronaradiataL	BRIA.BRIA.Dax_intra_PosteriorcoronaradiataL	14086.4	245.514	3.61696e-55	6.0765e-52
BRIA.BRIA.Dax_intra_PosteriorthalamicradiationL	BRIA.BRIA.Dax_intra_PosteriorthalamicradiationL	11471.2	199.704	3.12245e-45	5.24571e-42
BRIA.BRIA.Dax_intra_SagittalstratumL	BRIA.BRIA.Dax_intra_SagittalstratumL	14710.2	256.457	1.54049e-57	2.58803e-54
BRIA.BRIA.Dax_intra_ExternalcapsuleL	BRIA.BRIA.Dax_intra_ExternalcapsuleL	35765.2	629.359	8.23216e-138	1.383e-134
BRIA.BRIA.Dax_intra_CingulumcingulategyrusL	BRIA.BRIA.Dax_intra_CingulumcingulategyrusL	12742.4	221.958	4.62333e-50	7.7672e-47
BRIA.BRIA.Dax_intra_CingulumhippocampusL	BRIA.BRIA.Dax_intra_CingulumhippocampusL	31.8986	0.552551	0.457282	768.233
BRIA.BRIA.Dax_intra_Fornix_StriaterminalisL	BRIA.BRIA.Dax_intra_Fornix_StriaterminalisL	5067.45	87.9725	6.97643e-21	1.17204e-17
BRIA.BRIA.Dax_intra_SuperiorlongitudinalfasciculusL	BRIA.BRIA.Dax_intra_SuperiorlongitudinalfasciculusL	18085.4	315.77	2.26882e-70	3.81162e-67
BRIA.BRIA.Dax_intra_SuperiorfrontooccipitalfasciculusL	BRIA.BRIA.Dax_intra_SuperiorfrontooccipitalfasciculusL	51221.5	907.572	3.74615e-197	6.29353e-194
BRIA.BRIA.Dax_intra_UncinatefasciculusL	BRIA.BRIA.Dax_intra_UncinatefasciculusL	8032.58	139.63	3.63317e-32	6.10372e-29
BRIA.BRIA.Dax_intra_TapetumL	BRIA.BRIA.Dax_intra_TapetumL	20595.6	359.996	6.38801e-80	1.07319e-76
BRIA.BRIA.Dax_intra_CINGL	BRIA.BRIA.Dax_intra_CINGL	2003.16	34.7288	3.82041e-09	6.41828e-06
BRIA.BRIA.Dax_extra_ATRL	BRIA.BRIA.Dax_extra_ATRL	27317.5	478.91	1.55959e-105	2.62012e-102
BRIA.BRIA.Dax_extra_CSTL	BRIA.BRIA.Dax_extra_CSTL	6348.95	110.282	9.19051e-26	1.54401e-22
BRIA.BRIA.Dax_extra_CGL	BRIA.BRIA.Dax_extra_CGL	20606.1	360.181	5.82665e-80	9.78877e-77
BRIA.BRIA.Dax_extra_IFOFL	BRIA.BRIA.Dax_extra_IFOFL	30940.8	543.3	2.30078e-119	3.86531e-116
BRIA.BRIA.Dax_extra_ILFL	BRIA.BRIA.Dax_extra_ILFL	21332.3	372.994	1.00268e-82	1.68451e-79
BRIA.BRIA.Dax_extra_SLFL	BRIA.BRIA.Dax_extra_SLFL	27933.1	489.834	6.99362e-108	1.17493e-104
BRIA.BRIA.Dax_extra_UFL	BRIA.BRIA.Dax_extra_UFL	36050.6	634.463	6.65282e-139	1.11767e-135
BRIA.BRIA.Dax_extra_SLFTL	BRIA.BRIA.Dax_extra_SLFTL	26270.8	460.346	1.53197e-101	2.5737e-98
BRIA.BRIA.Dax_extra_CorticospinaltractL	BRIA.BRIA.Dax_extra_CorticospinaltractL	580.916	10.0651	0.00151219	2.54049
BRIA.BRIA.Dax_extra_MediallemniscusL	BRIA.BRIA.Dax_extra_MediallemniscusL	2136.37	37.0405	1.16758e-09	1.96153e-06
BRIA.BRIA.Dax_extra_InferiorcerebellarpeduncleL	BRIA.BRIA.Dax_extra_InferiorcerebellarpeduncleL	142.553	2.46944	0.116088	195.027
BRIA.BRIA.Dax_extra_SuperiorcerebellarpeduncleL	BRIA.BRIA.Dax_extra_SuperiorcerebellarpeduncleL	782.749	13.5633	0.000230955	0.388005
BRIA.BRIA.Dax_extra_CerebralpeduncleL	BRIA.BRIA.Dax_extra_CerebralpeduncleL	2798.21	48.5296	3.30413e-12	5.55094e-09
BRIA.BRIA.Dax_extra_AnteriorlimbofinternalcapsuleL	BRIA.BRIA.Dax_extra_AnteriorlimbofinternalcapsuleL	45887.4	811.126	1.247e-176	2.09497e-173
BRIA.BRIA.Dax_extra_PosteriorlimbofinternalcapsuleL	BRIA.BRIA.Dax_extra_PosteriorlimbofinternalcapsuleL	6251.74	108.589	2.15412e-25	3.61892e-22
BRIA.BRIA.Dax_extra_RetrolenticularpartofinternalcapsuleL	BRIA.BRIA.Dax_extra_RetrolenticularpartofinternalcapsuleL	15535.8	270.949	1.12159e-60	1.88427e-57
BRIA.BRIA.Dax_extra_AnteriorcoronaradiataL	BRIA.BRIA.Dax_extra_AnteriorcoronaradiataL	52587.6	932.348	2.04158e-202	3.42985e-199
BRIA.BRIA.Dax_extra_SuperiorcoronaradiataL	BRIA.BRIA.Dax_extra_SuperiorcoronaradiataL	34848.5	612.979	2.64922e-134	4.45069e-131
BRIA.BRIA.Dax_extra_PosteriorcoronaradiataL	BRIA.BRIA.Dax_extra_PosteriorcoronaradiataL	33864	595.402	1.54448e-130	2.59473e-127
BRIA.BRIA.Dax_extra_PosteriorthalamicradiationL	BRIA.BRIA.Dax_extra_PosteriorthalamicradiationL	26101.2	457.339	6.79584e-101	1.1417e-97
BRIA.BRIA.Dax_extra_SagittalstratumL	BRIA.BRIA.Dax_extra_SagittalstratumL	24721.9	432.909	1.23021e-95	2.06675e-92
BRIA.BRIA.Dax_extra_ExternalcapsuleL	BRIA.BRIA.Dax_extra_ExternalcapsuleL	64861.6	1156.31	7.59588e-250	1.27611e-246
BRIA.BRIA.Dax_extra_CingulumcingulategyrusL	BRIA.BRIA.Dax_extra_CingulumcingulategyrusL	12291.6	214.064	2.38515e-48	4.00705e-45
BRIA.BRIA.Dax_extra_CingulumhippocampusL	BRIA.BRIA.Dax_extra_CingulumhippocampusL	6.60642	0.114436	0.735151	1235.05
BRIA.BRIA.Dax_extra_Fornix_StriaterminalisL	BRIA.BRIA.Dax_extra_Fornix_StriaterminalisL	7216.84	125.405	4.58946e-29	7.7103e-26
BRIA.BRIA.Dax_extra_SuperiorlongitudinalfasciculusL	BRIA.BRIA.Dax_extra_SuperiorlongitudinalfasciculusL	23736.8	415.476	6.98383e-92	1.17328e-88
BRIA.BRIA.Dax_extra_SuperiorfrontooccipitalfasciculusL	BRIA.BRIA.Dax_extra_SuperiorfrontooccipitalfasciculusL	76067.6	1362.95	2.27256e-293	3.81789e-290
BRIA.BRIA.Dax_extra_UncinatefasciculusL	BRIA.BRIA.Dax_extra_UncinatefasciculusL	9553.43	166.177	6.03273e-38	1.0135e-34
BRIA.BRIA.Dax_extra_TapetumL	BRIA.BRIA.Dax_extra_TapetumL	74768.8	1338.89	2.58212e-288	4.33796e-285
BRIA.BRIA.Dax_extra_CINGL	BRIA.BRIA.Dax_extra_CINGL	4481.65	77.7829	1.19597e-18	2.00923e-15
DKI.DKI.MK_ATRL	DKI.DKI.MK_ATRL	156109	2902.14	0	0
DKI.DKI.MK_CSTL	DKI.DKI.MK_CSTL	101274	1835.52	0	0
DKI.DKI.MK_CGL	DKI.DKI.MK_CGL	190760	3604.91	0	0
DKI.DKI.MK_IFOFL	DKI.DKI.MK_IFOFL	178524	3354.11	0	0
DKI.DKI.MK_ILFL	DKI.DKI.MK_ILFL	124326	2277.32	0	0
DKI.DKI.MK_SLFL	DKI.DKI.MK_SLFL	173518	3252.35	0	0
DKI.DKI.MK_UFL	DKI.DKI.MK_UFL	174218	3266.54	0	0
DKI.DKI.MK_SLFTL	DKI.DKI.MK_SLFTL	104916	1904.69	0	0
DKI.DKI.MK_CorticospinaltractL	DKI.DKI.MK_CorticospinaltractL	1549.76	26.8629	2.19485e-07	0.000368735
DKI.DKI.MK_MediallemniscusL	DKI.DKI.MK_MediallemniscusL	3180.35	55.1663	1.12972e-13	1.89793e-10
DKI.DKI.MK_InferiorcerebellarpeduncleL	DKI.DKI.MK_InferiorcerebellarpeduncleL	32921.7	578.592	6.19144e-127	1.04016e-123
DKI.DKI.MK_SuperiorcerebellarpeduncleL	DKI.DKI.MK_SuperiorcerebellarpeduncleL	82.4527	1.42829	0.232052	389.847
DKI.DKI.MK_CerebralpeduncleL	DKI.DKI.MK_CerebralpeduncleL	23800.2	416.598	4.00394e-92	6.72662e-89
DKI.DKI.MK_AnteriorlimbofinternalcapsuleL	DKI.DKI.MK_AnteriorlimbofinternalcapsuleL	66637.7	1188.92	9.92586e-257	1.66754e-253
DKI.DKI.MK_PosteriorlimbofinternalcapsuleL	DKI.DKI.MK_PosteriorlimbofinternalcapsuleL	47193	834.69	1.19431e-181	2.00644e-178
DKI.DKI.MK_RetrolenticularpartofinternalcapsuleL	DKI.DKI.MK_RetrolenticularpartofinternalcapsuleL	92736.4	1674.24	0	0
DKI.DKI.MK_AnteriorcoronaradiataL	DKI.DKI.MK_AnteriorcoronaradiataL	238853	4619.72	0	0
DKI.DKI.MK_SuperiorcoronaradiataL	DKI.DKI.MK_SuperiorcoronaradiataL	154782	2875.69	0	0
DKI.DKI.MK_PosteriorcoronaradiataL	DKI.DKI.MK_PosteriorcoronaradiataL	137092	2526.06	0	0
DKI.DKI.MK_PosteriorthalamicradiationL	DKI.DKI.MK_PosteriorthalamicradiationL	104190	1890.88	0	0
DKI.DKI.MK_SagittalstratumL	DKI.DKI.MK_SagittalstratumL	143598	2653.98	0	0
DKI.DKI.MK_ExternalcapsuleL	DKI.DKI.MK_ExternalcapsuleL	33226.5	584.027	4.23411e-128	7.1133e-125
DKI.DKI.MK_CingulumcingulategyrusL	DKI.DKI.MK_CingulumcingulategyrusL	183843	3462.77	0	0
DKI.DKI.MK_CingulumhippocampusL	DKI.DKI.MK_CingulumhippocampusL	97233	1759.02	0	0
DKI.DKI.MK_Fornix_StriaterminalisL	DKI.DKI.MK_Fornix_StriaterminalisL	135802	2500.8	0	0
DKI.DKI.MK_SuperiorlongitudinalfasciculusL	DKI.DKI.MK_SuperiorlongitudinalfasciculusL	109788	1997.6	0	0
DKI.DKI.MK_SuperiorfrontooccipitalfasciculusL	DKI.DKI.MK_SuperiorfrontooccipitalfasciculusL	124224	2275.35	0	0
DKI.DKI.MK_UncinatefasciculusL	DKI.DKI.MK_UncinatefasciculusL	66251.3	1181.82	3.12275e-255	5.24623e-252
DKI.DKI.MK_TapetumL	DKI.DKI.MK_TapetumL	223914	4299.43	0	0
DKI.DKI.MK_CINGL	DKI.DKI.MK_CINGL	126768	2324.67	0	0
DKI.DKI.RK_ATRL	DKI.DKI.RK_ATRL	217274	4158.55	0	0
DKI.DKI.RK_CSTL	DKI.DKI.RK_CSTL	120648	2206.2	0	0
DKI.DKI.RK_CGL	DKI.DKI.RK_CGL	258226	5042.08	0	0
DKI.DKI.RK_IFOFL	DKI.DKI.RK_IFOFL	280448	5536.63	0	0
DKI.DKI.RK_ILFL	DKI.DKI.RK_ILFL	188026	3548.63	0	0
DKI.DKI.RK_SLFL	DKI.DKI.RK_SLFL	213924	4087.81	0	0
DKI.DKI.RK_UFL	DKI.DKI.RK_UFL	203266	3864.3	0	0
DKI.DKI.RK_SLFTL	DKI.DKI.RK_SLFTL	127723	2343.22	0	0
DKI.DKI.RK_CorticospinaltractL	DKI.DKI.RK_CorticospinaltractL	1923.98	33.355	7.73535e-09	1.29954e-05
DKI.DKI.RK_MediallemniscusL	DKI.DKI.RK_MediallemniscusL	15996.1	279.034	1.99548e-62	3.3524e-59
DKI.DKI.RK_InferiorcerebellarpeduncleL	DKI.DKI.RK_InferiorcerebellarpeduncleL	68632	1225.6	1.82115e-264	3.05952e-261
DKI.DKI.RK_SuperiorcerebellarpeduncleL	DKI.DKI.RK_SuperiorcerebellarpeduncleL	4828.32	83.8123	5.69257e-20	9.56352e-17
DKI.DKI.RK_CerebralpeduncleL	DKI.DKI.RK_CerebralpeduncleL	58665.3	1042.94	7.18013e-226	1.20626e-222
DKI.DKI.RK_AnteriorlimbofinternalcapsuleL	DKI.DKI.RK_AnteriorlimbofinternalcapsuleL	151290	2806.22	0	0
DKI.DKI.RK_PosteriorlimbofinternalcapsuleL	DKI.DKI.RK_PosteriorlimbofinternalcapsuleL	25087.2	439.375	4.9884e-97	8.38051e-94
DKI.DKI.RK_RetrolenticularpartofinternalcapsuleL	DKI.DKI.RK_RetrolenticularpartofinternalcapsuleL	100760	1825.76	0	0
DKI.DKI.RK_AnteriorcoronaradiataL	DKI.DKI.RK_AnteriorcoronaradiataL	290451	5762.83	0	0
DKI.DKI.RK_SuperiorcoronaradiataL	DKI.DKI.RK_SuperiorcoronaradiataL	111139	2023.43	0	0
DKI.DKI.RK_PosteriorcoronaradiataL	DKI.DKI.RK_PosteriorcoronaradiataL	92564.7	1671.01	0	0
DKI.DKI.RK_PosteriorthalamicradiationL	DKI.DKI.RK_PosteriorthalamicradiationL	262220	5130.17	0	0
DKI.DKI.RK_SagittalstratumL	DKI.DKI.RK_SagittalstratumL	150009	2780.77	0	0
DKI.DKI.RK_ExternalcapsuleL	DKI.DKI.RK_ExternalcapsuleL	106235	1929.8	0	0
DKI.DKI.RK_CingulumcingulategyrusL	DKI.DKI.RK_CingulumcingulategyrusL	212596	4059.84	0	0
DKI.DKI.RK_CingulumhippocampusL	DKI.DKI.RK_CingulumhippocampusL	109373	1989.66	0	0
DKI.DKI.RK_Fornix_StriaterminalisL	DKI.DKI.RK_Fornix_StriaterminalisL	267103	5238.33	0	0
DKI.DKI.RK_SuperiorlongitudinalfasciculusL	DKI.DKI.RK_SuperiorlongitudinalfasciculusL	116912	2134.2	0	0
DKI.DKI.RK_SuperiorfrontooccipitalfasciculusL	DKI.DKI.RK_SuperiorfrontooccipitalfasciculusL	138913	2561.8	0	0
DKI.DKI.RK_UncinatefasciculusL	DKI.DKI.RK_UncinatefasciculusL	63352.5	1128.64	5.32075e-244	8.93887e-241
DKI.DKI.RK_TapetumL	DKI.DKI.RK_TapetumL	111358	2027.62	0	0
DKI.DKI.RK_CINGL	DKI.DKI.RK_CINGL	146790	2717.01	0	0
DKI.DKI.AK_ATRL	DKI.DKI.AK_ATRL	82010	1473.39	1.54285495787374e-316	2.59199632922788e-313
DKI.DKI.AK_CSTL	DKI.DKI.AK_CSTL	30105.5	528.438	3.56405e-116	5.9876e-113
DKI.DKI.AK_CGL	DKI.DKI.AK_CGL	31394.3	551.374	4.25978e-121	7.15643e-118
DKI.DKI.AK_IFOFL	DKI.DKI.AK_IFOFL	98584.3	1784.57	0	0
DKI.DKI.AK_ILFL	DKI.DKI.AK_ILFL	75310	1348.91	2.02224e-290	3.39736e-287
DKI.DKI.AK_SLFL	DKI.DKI.AK_SLFL	166889	3118.32	0	0
DKI.DKI.AK_UFL	DKI.DKI.AK_UFL	158453	2948.96	0	0
DKI.DKI.AK_SLFTL	DKI.DKI.AK_SLFTL	48846	864.565	5.23103e-188	8.78814e-185
DKI.DKI.AK_CorticospinaltractL	DKI.DKI.AK_CorticospinaltractL	8441.93	146.772	1.01002e-33	1.69683e-30
DKI.DKI.AK_MediallemniscusL	DKI.DKI.AK_MediallemniscusL	331.425	5.74173	0.0165711	27.8395
DKI.DKI.AK_InferiorcerebellarpeduncleL	DKI.DKI.AK_InferiorcerebellarpeduncleL	27523.9	482.571	2.54559e-106	4.27658e-103
DKI.DKI.AK_SuperiorcerebellarpeduncleL	DKI.DKI.AK_SuperiorcerebellarpeduncleL	180.839	3.13272	0.0767435	128.929
DKI.DKI.AK_CerebralpeduncleL	DKI.DKI.AK_CerebralpeduncleL	17015.3	296.945	2.66364e-66	4.47492e-63
DKI.DKI.AK_AnteriorlimbofinternalcapsuleL	DKI.DKI.AK_AnteriorlimbofinternalcapsuleL	172191	3225.45	0	0
DKI.DKI.AK_PosteriorlimbofinternalcapsuleL	DKI.DKI.AK_PosteriorlimbofinternalcapsuleL	20612.8	360.299	5.49468e-80	9.23106e-77
DKI.DKI.AK_RetrolenticularpartofinternalcapsuleL	DKI.DKI.AK_RetrolenticularpartofinternalcapsuleL	27238.2	477.502	3.13043e-105	5.25912e-102
DKI.DKI.AK_AnteriorcoronaradiataL	DKI.DKI.AK_AnteriorcoronaradiataL	119359	2181.34	0	0
DKI.DKI.AK_SuperiorcoronaradiataL	DKI.DKI.AK_SuperiorcoronaradiataL	172041	3222.4	0	0
DKI.DKI.AK_PosteriorcoronaradiataL	DKI.DKI.AK_PosteriorcoronaradiataL	187444	3536.65	0	0
DKI.DKI.AK_PosteriorthalamicradiationL	DKI.DKI.AK_PosteriorthalamicradiationL	118271	2160.36	0	0
DKI.DKI.AK_SagittalstratumL	DKI.DKI.AK_SagittalstratumL	85175.3	1532.45	0	0
DKI.DKI.AK_ExternalcapsuleL	DKI.DKI.AK_ExternalcapsuleL	44067.6	778.326	1.22196e-169	2.05289e-166
DKI.DKI.AK_CingulumcingulategyrusL	DKI.DKI.AK_CingulumcingulategyrusL	93877.2	1695.71	0	0
DKI.DKI.AK_CingulumhippocampusL	DKI.DKI.AK_CingulumhippocampusL	5912.54	102.682	4.21161e-24	7.07551e-21
DKI.DKI.AK_Fornix_StriaterminalisL	DKI.DKI.AK_Fornix_StriaterminalisL	7191.31	124.96	5.73952e-29	9.64239e-26
DKI.DKI.AK_SuperiorlongitudinalfasciculusL	DKI.DKI.AK_SuperiorlongitudinalfasciculusL	178504	3353.71	0	0
DKI.DKI.AK_SuperiorfrontooccipitalfasciculusL	DKI.DKI.AK_SuperiorfrontooccipitalfasciculusL	347506	7097.6	0	0
DKI.DKI.AK_UncinatefasciculusL	DKI.DKI.AK_UncinatefasciculusL	43564.1	769.26	1.04854e-167	1.76155e-164
DKI.DKI.AK_TapetumL	DKI.DKI.AK_TapetumL	202828	3855.17	0	0
DKI.DKI.AK_CINGL	DKI.DKI.AK_CINGL	10894.3	189.612	4.85486e-43	8.15617e-40
DTI.DTI.FA_ATRL	DTI.DTI.FA_ATRL	412786	8724.44	0	0
DTI.DTI.FA_CSTL	DTI.DTI.FA_CSTL	231127	4453.49	0	0
DTI.DTI.FA_CGL	DTI.DTI.FA_CGL	419266	8892.15	0	0
DTI.DTI.FA_IFOFL	DTI.DTI.FA_IFOFL	527206	11867	0	0
DTI.DTI.FA_ILFL	DTI.DTI.FA_ILFL	428202	9125.3	0	0
DTI.DTI.FA_SLFL	DTI.DTI.FA_SLFL	362431	7459.81	0	0
DTI.DTI.FA_UFL	DTI.DTI.FA_UFL	300040	5981.78	0	0
DTI.DTI.FA_SLFTL	DTI.DTI.FA_SLFTL	380647	7909.6	0	0
DTI.DTI.FA_CorticospinaltractL	DTI.DTI.FA_CorticospinaltractL	17226.3	300.656	4.1972e-67	7.0513e-64
DTI.DTI.FA_MediallemniscusL	DTI.DTI.FA_MediallemniscusL	64360.9	1147.12	6.61714e-248	1.11168e-244
DTI.DTI.FA_InferiorcerebellarpeduncleL	DTI.DTI.FA_InferiorcerebellarpeduncleL	232800	4489.38	0	0
DTI.DTI.FA_SuperiorcerebellarpeduncleL	DTI.DTI.FA_SuperiorcerebellarpeduncleL	508.418	8.8087	0.00299976	5.0396
DTI.DTI.FA_CerebralpeduncleL	DTI.DTI.FA_CerebralpeduncleL	292714	5814.31	0	0
DTI.DTI.FA_AnteriorlimbofinternalcapsuleL	DTI.DTI.FA_AnteriorlimbofinternalcapsuleL	245630	4766.56	0	0
DTI.DTI.FA_PosteriorlimbofinternalcapsuleL	DTI.DTI.FA_PosteriorlimbofinternalcapsuleL	62792.9	1118.39	7.80703e-242	1.31158e-238
DTI.DTI.FA_RetrolenticularpartofinternalcapsuleL	DTI.DTI.FA_RetrolenticularpartofinternalcapsuleL	164884	3077.94	0	0
DTI.DTI.FA_AnteriorcoronaradiataL	DTI.DTI.FA_AnteriorcoronaradiataL	554046	12664.2	0	0
DTI.DTI.FA_SuperiorcoronaradiataL	DTI.DTI.FA_SuperiorcoronaradiataL	177206	3327.28	0	0
DTI.DTI.FA_PosteriorcoronaradiataL	DTI.DTI.FA_PosteriorcoronaradiataL	118390	2162.66	0	0
DTI.DTI.FA_PosteriorthalamicradiationL	DTI.DTI.FA_PosteriorthalamicradiationL	394783	8264.58	0	0
DTI.DTI.FA_SagittalstratumL	DTI.DTI.FA_SagittalstratumL	269848	5299.36	0	0
DTI.DTI.FA_ExternalcapsuleL	DTI.DTI.FA_ExternalcapsuleL	241204	4670.55	0	0
DTI.DTI.FA_CingulumcingulategyrusL	DTI.DTI.FA_CingulumcingulategyrusL	168325	3147.28	0	0
DTI.DTI.FA_CingulumhippocampusL	DTI.DTI.FA_CingulumhippocampusL	79414.7	1425.08	2.06279e-306	3.46549e-303
DTI.DTI.FA_Fornix_StriaterminalisL	DTI.DTI.FA_Fornix_StriaterminalisL	460423	9984.97	0	0
DTI.DTI.FA_SuperiorlongitudinalfasciculusL	DTI.DTI.FA_SuperiorlongitudinalfasciculusL	123838	2267.88	0	0
DTI.DTI.FA_SuperiorfrontooccipitalfasciculusL	DTI.DTI.FA_SuperiorfrontooccipitalfasciculusL	45973.3	812.674	5.83524e-177	9.8032e-174
DTI.DTI.FA_UncinatefasciculusL	DTI.DTI.FA_UncinatefasciculusL	46030	813.698	3.53111e-177	5.93226e-174
DTI.DTI.FA_TapetumL	DTI.DTI.FA_TapetumL	176986	3322.8	0	0
DTI.DTI.FA_CINGL	DTI.DTI.FA_CINGL	173775	3257.55	0	0
DTI.DTI.MD_ATRL	DTI.DTI.MD_ATRL	414609	8771.51	0	0
DTI.DTI.MD_CSTL	DTI.DTI.MD_CSTL	152114	2822.57	0	0
DTI.DTI.MD_CGL	DTI.DTI.MD_CGL	274689	5407.41	0	0
DTI.DTI.MD_IFOFL	DTI.DTI.MD_IFOFL	351446	7192.67	0	0
DTI.DTI.MD_ILFL	DTI.DTI.MD_ILFL	240345	4651.96	0	0
DTI.DTI.MD_SLFL	DTI.DTI.MD_SLFL	310384	6220.39	0	0
DTI.DTI.MD_UFL	DTI.DTI.MD_UFL	326237	6590.94	0	0
DTI.DTI.MD_SLFTL	DTI.DTI.MD_SLFTL	242978	4708.98	0	0
DTI.DTI.MD_CorticospinaltractL	DTI.DTI.MD_CorticospinaltractL	89.984	1.55875	0.211855	355.917
DTI.DTI.MD_MediallemniscusL	DTI.DTI.MD_MediallemniscusL	19208	335.535	1.21841e-74	2.04693e-71
DTI.DTI.MD_InferiorcerebellarpeduncleL	DTI.DTI.MD_InferiorcerebellarpeduncleL	69870	1248.41	2.84629e-269	4.78177e-266
DTI.DTI.MD_SuperiorcerebellarpeduncleL	DTI.DTI.MD_SuperiorcerebellarpeduncleL	1722.64	29.8618	4.66765e-08	7.84165e-05
DTI.DTI.MD_CerebralpeduncleL	DTI.DTI.MD_CerebralpeduncleL	48144.7	851.884	2.61159e-185	4.38748e-182
DTI.DTI.MD_AnteriorlimbofinternalcapsuleL	DTI.DTI.MD_AnteriorlimbofinternalcapsuleL	315366	6336.2	0	0
DTI.DTI.MD_PosteriorlimbofinternalcapsuleL	DTI.DTI.MD_PosteriorlimbofinternalcapsuleL	99426.5	1800.51	0	0
DTI.DTI.MD_RetrolenticularpartofinternalcapsuleL	DTI.DTI.MD_RetrolenticularpartofinternalcapsuleL	165218	3084.67	0	0
DTI.DTI.MD_AnteriorcoronaradiataL	DTI.DTI.MD_AnteriorcoronaradiataL	401274	8429.38	0	0
DTI.DTI.MD_SuperiorcoronaradiataL	DTI.DTI.MD_SuperiorcoronaradiataL	360214	7405.67	0	0
DTI.DTI.MD_PosteriorcoronaradiataL	DTI.DTI.MD_PosteriorcoronaradiataL	317712	6390.93	0	0
DTI.DTI.MD_PosteriorthalamicradiationL	DTI.DTI.MD_PosteriorthalamicradiationL	254031	4949.94	0	0
DTI.DTI.MD_SagittalstratumL	DTI.DTI.MD_SagittalstratumL	234237	4520.25	0	0
DTI.DTI.MD_ExternalcapsuleL	DTI.DTI.MD_ExternalcapsuleL	301241	6009.37	0	0
DTI.DTI.MD_CingulumcingulategyrusL	DTI.DTI.MD_CingulumcingulategyrusL	105082	1907.86	0	0
DTI.DTI.MD_CingulumhippocampusL	DTI.DTI.MD_CingulumhippocampusL	23493.7	411.178	5.88788e-91	9.89164e-88
DTI.DTI.MD_Fornix_StriaterminalisL	DTI.DTI.MD_Fornix_StriaterminalisL	141018	2603.17	0	0
DTI.DTI.MD_SuperiorlongitudinalfasciculusL	DTI.DTI.MD_SuperiorlongitudinalfasciculusL	236857	4576.64	0	0
DTI.DTI.MD_SuperiorfrontooccipitalfasciculusL	DTI.DTI.MD_SuperiorfrontooccipitalfasciculusL	282612	5585.35	0	0
DTI.DTI.MD_UncinatefasciculusL	DTI.DTI.MD_UncinatefasciculusL	56429.2	1002.18	3.10643e-217	5.21879e-214
DTI.DTI.MD_TapetumL	DTI.DTI.MD_TapetumL	293492	5832.04	0	0
DTI.DTI.MD_CINGL	DTI.DTI.MD_CINGL	164829	3076.83	0	0
DTI.DTI.RD_ATRL	DTI.DTI.RD_ATRL	451752	9750.67	0	0
DTI.DTI.RD_CSTL	DTI.DTI.RD_CSTL	216790	4148.32	0	0
DTI.DTI.RD_CGL	DTI.DTI.RD_CGL	393891	8242.04	0	0
DTI.DTI.RD_IFOFL	DTI.DTI.RD_IFOFL	471711	10293.4	0	0
DTI.DTI.RD_ILFL	DTI.DTI.RD_ILFL	348033	7110.3	0	0
DTI.DTI.RD_SLFL	DTI.DTI.RD_SLFL	363070	7475.46	0	0
DTI.DTI.RD_UFL	DTI.DTI.RD_UFL	351813	7201.56	0	0
DTI.DTI.RD_SLFTL	DTI.DTI.RD_SLFTL	338613	6884.4	0	0
DTI.DTI.RD_CorticospinaltractL	DTI.DTI.RD_CorticospinaltractL	5139.27	89.2223	3.71418e-21	6.23982e-18
DTI.DTI.RD_MediallemniscusL	DTI.DTI.RD_MediallemniscusL	41432.9	730.934	1.58169e-159	2.65724e-156
DTI.DTI.RD_InferiorcerebellarpeduncleL	DTI.DTI.RD_InferiorcerebellarpeduncleL	177761	3338.57	0	0
DTI.DTI.RD_SuperiorcerebellarpeduncleL	DTI.DTI.RD_SuperiorcerebellarpeduncleL	58.0204	1.00505	0.316099	531.046
DTI.DTI.RD_CerebralpeduncleL	DTI.DTI.RD_CerebralpeduncleL	224535	4312.65	0	0
DTI.DTI.RD_AnteriorlimbofinternalcapsuleL	DTI.DTI.RD_AnteriorlimbofinternalcapsuleL	305254	6101.75	0	0
DTI.DTI.RD_PosteriorlimbofinternalcapsuleL	DTI.DTI.RD_PosteriorlimbofinternalcapsuleL	94602.7	1709.38	0	0
DTI.DTI.RD_RetrolenticularpartofinternalcapsuleL	DTI.DTI.RD_RetrolenticularpartofinternalcapsuleL	215396	4118.86	0	0
DTI.DTI.RD_AnteriorcoronaradiataL	DTI.DTI.RD_AnteriorcoronaradiataL	504149	11201.3	0	0
DTI.DTI.RD_SuperiorcoronaradiataL	DTI.DTI.RD_SuperiorcoronaradiataL	328038	6633.42	0	0
DTI.DTI.RD_PosteriorcoronaradiataL	DTI.DTI.RD_PosteriorcoronaradiataL	262445	5135.14	0	0
DTI.DTI.RD_PosteriorthalamicradiationL	DTI.DTI.RD_PosteriorthalamicradiationL	372204	7700.05	0	0
DTI.DTI.RD_SagittalstratumL	DTI.DTI.RD_SagittalstratumL	302408	6036.2	0	0
DTI.DTI.RD_ExternalcapsuleL	DTI.DTI.RD_ExternalcapsuleL	338468	6880.95	0	0
DTI.DTI.RD_CingulumcingulategyrusL	DTI.DTI.RD_CingulumcingulategyrusL	187887	3545.76	0	0
DTI.DTI.RD_CingulumhippocampusL	DTI.DTI.RD_CingulumhippocampusL	66908.5	1193.9	8.84122e-258	1.48533e-254
DTI.DTI.RD_Fornix_StriaterminalisL	DTI.DTI.RD_Fornix_StriaterminalisL	368080	7598.38	0	0
DTI.DTI.RD_SuperiorlongitudinalfasciculusL	DTI.DTI.RD_SuperiorlongitudinalfasciculusL	213926	4087.87	0	0
DTI.DTI.RD_SuperiorfrontooccipitalfasciculusL	DTI.DTI.RD_SuperiorfrontooccipitalfasciculusL	228698	4401.5	0	0
DTI.DTI.RD_UncinatefasciculusL	DTI.DTI.RD_UncinatefasciculusL	71460.3	1277.74	1.89353e-275	3.18113e-272
DTI.DTI.RD_TapetumL	DTI.DTI.RD_TapetumL	266183	5217.92	0	0
DTI.DTI.RD_CINGL	DTI.DTI.RD_CINGL	227773	4381.71	0	0
DTI.DTI.AD_ATRL	DTI.DTI.AD_ATRL	263379	5155.8	0	0
DTI.DTI.AD_CSTL	DTI.DTI.AD_CSTL	12414.6	216.218	8.13045e-49	1.36592e-45
DTI.DTI.AD_CGL	DTI.DTI.AD_CGL	19342.8	337.911	3.73864e-75	6.28092e-72
DTI.DTI.AD_IFOFL	DTI.DTI.AD_IFOFL	64593.7	1151.39	8.28889e-249	1.39253e-245
DTI.DTI.AD_ILFL	DTI.DTI.AD_ILFL	33322.7	585.743	1.81548e-128	3.05e-125
DTI.DTI.AD_SLFL	DTI.DTI.AD_SLFL	146436	2710.02	0	0
DTI.DTI.AD_UFL	DTI.DTI.AD_UFL	163769	3055.53	0	0
DTI.DTI.AD_SLFTL	DTI.DTI.AD_SLFTL	35145.6	618.285	1.93508e-135	3.25093e-132
DTI.DTI.AD_CorticospinaltractL	DTI.DTI.AD_CorticospinaltractL	7589.01	131.893	1.76443e-30	2.96425e-27
DTI.DTI.AD_MediallemniscusL	DTI.DTI.AD_MediallemniscusL	373.623	6.47291	0.0109569	18.4076
DTI.DTI.AD_InferiorcerebellarpeduncleL	DTI.DTI.AD_InferiorcerebellarpeduncleL	4423.47	76.7713	1.99403e-18	3.34998e-15
DTI.DTI.AD_SuperiorcerebellarpeduncleL	DTI.DTI.AD_SuperiorcerebellarpeduncleL	3897.02	67.6188	2.0434e-16	3.43291e-13
DTI.DTI.AD_CerebralpeduncleL	DTI.DTI.AD_CerebralpeduncleL	26524.1	464.836	1.65763e-102	2.78482e-99
DTI.DTI.AD_AnteriorlimbofinternalcapsuleL	DTI.DTI.AD_AnteriorlimbofinternalcapsuleL	222927	4278.43	0	0
DTI.DTI.AD_PosteriorlimbofinternalcapsuleL	DTI.DTI.AD_PosteriorlimbofinternalcapsuleL	25359.3	444.195	4.57652e-98	7.68856e-95
DTI.DTI.AD_RetrolenticularpartofinternalcapsuleL	DTI.DTI.AD_RetrolenticularpartofinternalcapsuleL	27807	487.595	2.11771e-107	3.55776e-104
DTI.DTI.AD_AnteriorcoronaradiataL	DTI.DTI.AD_AnteriorcoronaradiataL	109004	1982.62	0	0
DTI.DTI.AD_SuperiorcoronaradiataL	DTI.DTI.AD_SuperiorcoronaradiataL	228607	4399.55	0	0
DTI.DTI.AD_PosteriorcoronaradiataL	DTI.DTI.AD_PosteriorcoronaradiataL	327442	6619.36	0	0
DTI.DTI.AD_PosteriorthalamicradiationL	DTI.DTI.AD_PosteriorthalamicradiationL	11231.9	195.518	2.53141e-44	4.25277e-41
DTI.DTI.AD_SagittalstratumL	DTI.DTI.AD_SagittalstratumL	42918.4	757.64	3.1574e-165	5.30443e-162
DTI.DTI.AD_ExternalcapsuleL	DTI.DTI.AD_ExternalcapsuleL	154543	2870.91	0	0
DTI.DTI.AD_CingulumcingulategyrusL	DTI.DTI.AD_CingulumcingulategyrusL	912.576	15.8138	7.0014e-05	0.117624
DTI.DTI.AD_CingulumhippocampusL	DTI.DTI.AD_CingulumhippocampusL	6951.19	120.775	4.70011e-28	7.89619e-25
DTI.DTI.AD_Fornix_StriaterminalisL	DTI.DTI.AD_Fornix_StriaterminalisL	20547.3	359.143	9.76141e-80	1.63992e-76
DTI.DTI.AD_SuperiorlongitudinalfasciculusL	DTI.DTI.AD_SuperiorlongitudinalfasciculusL	144400	2669.8	0	0
DTI.DTI.AD_SuperiorfrontooccipitalfasciculusL	DTI.DTI.AD_SuperiorfrontooccipitalfasciculusL	244765	4747.76	0	0
DTI.DTI.AD_UncinatefasciculusL	DTI.DTI.AD_UncinatefasciculusL	3956.04	68.6447	1.21557e-16	2.04215e-13
DTI.DTI.AD_TapetumL	DTI.DTI.AD_TapetumL	267425	5245.49	0	0
DTI.DTI.AD_CINGL	DTI.DTI.AD_CINGL	25294.1	443.04	8.10942e-98	1.36238e-94
SMT.SMT.smt_fa_ATRL	SMT.SMT.smt_fa_ATRL	132877	2443.61	0	0
SMT.SMT.smt_fa_CSTL	SMT.SMT.smt_fa_CSTL	68808.1	1228.85	3.77402e-265	6.34036e-262
SMT.SMT.smt_fa_CGL	SMT.SMT.smt_fa_CGL	126780	2324.91	0	0
SMT.SMT.smt_fa_IFOFL	SMT.SMT.smt_fa_IFOFL	99341.8	1798.9	0	0
SMT.SMT.smt_fa_ILFL	SMT.SMT.smt_fa_ILFL	81788.2	1469.25	1.13309381813941e-315	1.9035976144742e-312
SMT.SMT.smt_fa_SLFL	SMT.SMT.smt_fa_SLFL	84089	1512.16	0	0
SMT.SMT.smt_fa_UFL	SMT.SMT.smt_fa_UFL	69245.7	1236.91	7.55265e-267	1.26884e-263
SMT.SMT.smt_fa_SLFTL	SMT.SMT.smt_fa_SLFTL	43386.7	766.067	5.02948e-167	8.44953e-164
SMT.SMT.smt_fa_CorticospinaltractL	SMT.SMT.smt_fa_CorticospinaltractL	265.688	4.60274	0.031927	53.6373
SMT.SMT.smt_fa_MediallemniscusL	SMT.SMT.smt_fa_MediallemniscusL	14398.6	250.99	2.3546e-56	3.95573e-53
SMT.SMT.smt_fa_InferiorcerebellarpeduncleL	SMT.SMT.smt_fa_InferiorcerebellarpeduncleL	63310.8	1127.88	7.71178e-244	1.29558e-240
SMT.SMT.smt_fa_SuperiorcerebellarpeduncleL	SMT.SMT.smt_fa_SuperiorcerebellarpeduncleL	1730.78	30.003	4.33999e-08	7.29118e-05
SMT.SMT.smt_fa_CerebralpeduncleL	SMT.SMT.smt_fa_CerebralpeduncleL	28379.9	497.768	1.37864e-109	2.31612e-106
SMT.SMT.smt_fa_AnteriorlimbofinternalcapsuleL	SMT.SMT.smt_fa_AnteriorlimbofinternalcapsuleL	9975.41	173.549	1.50384e-39	2.52646e-36
SMT.SMT.smt_fa_PosteriorlimbofinternalcapsuleL	SMT.SMT.smt_fa_PosteriorlimbofinternalcapsuleL	45849.3	810.438	1.74811e-176	2.93683e-173
SMT.SMT.smt_fa_RetrolenticularpartofinternalcapsuleL	SMT.SMT.smt_fa_RetrolenticularpartofinternalcapsuleL	63535.4	1131.99	1.04171e-244	1.75007e-241
SMT.SMT.smt_fa_AnteriorcoronaradiataL	SMT.SMT.smt_fa_AnteriorcoronaradiataL	154684	2873.72	0	0
SMT.SMT.smt_fa_SuperiorcoronaradiataL	SMT.SMT.smt_fa_SuperiorcoronaradiataL	78316	1404.67	3.96026e-302	6.65323e-299
SMT.SMT.smt_fa_PosteriorcoronaradiataL	SMT.SMT.smt_fa_PosteriorcoronaradiataL	113479	2068.26	0	0
SMT.SMT.smt_fa_PosteriorthalamicradiationL	SMT.SMT.smt_fa_PosteriorthalamicradiationL	122556	2243.06	0	0
SMT.SMT.smt_fa_SagittalstratumL	SMT.SMT.smt_fa_SagittalstratumL	104051	1888.24	0	0
SMT.SMT.smt_fa_ExternalcapsuleL	SMT.SMT.smt_fa_ExternalcapsuleL	2039.56	35.3605	2.76278e-09	4.64147e-06
SMT.SMT.smt_fa_CingulumcingulategyrusL	SMT.SMT.smt_fa_CingulumcingulategyrusL	119087	2176.09	0	0
SMT.SMT.smt_fa_CingulumhippocampusL	SMT.SMT.smt_fa_CingulumhippocampusL	100020	1811.75	0	0
SMT.SMT.smt_fa_Fornix_StriaterminalisL	SMT.SMT.smt_fa_Fornix_StriaterminalisL	127273	2334.47	0	0
SMT.SMT.smt_fa_SuperiorlongitudinalfasciculusL	SMT.SMT.smt_fa_SuperiorlongitudinalfasciculusL	49916.2	883.929	3.97788e-192	6.68283e-189
SMT.SMT.smt_fa_SuperiorfrontooccipitalfasciculusL	SMT.SMT.smt_fa_SuperiorfrontooccipitalfasciculusL	21925.8	383.47	5.51824e-85	9.27065e-82
SMT.SMT.smt_fa_UncinatefasciculusL	SMT.SMT.smt_fa_UncinatefasciculusL	38157.5	672.171	5.69028e-147	9.55968e-144
SMT.SMT.smt_fa_TapetumL	SMT.SMT.smt_fa_TapetumL	192873	3648.53	0	0
SMT.SMT.smt_fa_CINGL	SMT.SMT.smt_fa_CINGL	152913	2838.47	0	0
SMT.SMT.smt_long_ATRL	SMT.SMT.smt_long_ATRL	212202	4051.55	0	0
SMT.SMT.smt_long_CSTL	SMT.SMT.smt_long_CSTL	58532.9	1040.52	2.33206e-225	3.91787e-222
SMT.SMT.smt_long_CGL	SMT.SMT.smt_long_CGL	115087	2099.13	0	0
SMT.SMT.smt_long_IFOFL	SMT.SMT.smt_long_IFOFL	219380	4203.12	0	0
SMT.SMT.smt_long_ILFL	SMT.SMT.smt_long_ILFL	126430	2318.12	0	0
SMT.SMT.smt_long_SLFL	SMT.SMT.smt_long_SLFL	209503	3994.82	0	0
SMT.SMT.smt_long_UFL	SMT.SMT.smt_long_UFL	174968	3281.77	0	0
SMT.SMT.smt_long_SLFTL	SMT.SMT.smt_long_SLFTL	137400	2532.1	0	0
SMT.SMT.smt_long_CorticospinaltractL	SMT.SMT.smt_long_CorticospinaltractL	1267.45	21.9668	2.78335e-06	0.00467603
SMT.SMT.smt_long_MediallemniscusL	SMT.SMT.smt_long_MediallemniscusL	822.215	14.2474	0.000160515	0.269664
SMT.SMT.smt_long_InferiorcerebellarpeduncleL	SMT.SMT.smt_long_InferiorcerebellarpeduncleL	298.508	5.17139	0.0229671	38.5848
SMT.SMT.smt_long_SuperiorcerebellarpeduncleL	SMT.SMT.smt_long_SuperiorcerebellarpeduncleL	34.2593	0.593443	0.441095	741.04
SMT.SMT.smt_long_CerebralpeduncleL	SMT.SMT.smt_long_CerebralpeduncleL	1.40228	0.0242901	0.87615	1471.93
SMT.SMT.smt_long_AnteriorlimbofinternalcapsuleL	SMT.SMT.smt_long_AnteriorlimbofinternalcapsuleL	238630	4614.9	0	0
SMT.SMT.smt_long_PosteriorlimbofinternalcapsuleL	SMT.SMT.smt_long_PosteriorlimbofinternalcapsuleL	25892.6	453.642	4.24242e-100	7.12727e-97
SMT.SMT.smt_long_RetrolenticularpartofinternalcapsuleL	SMT.SMT.smt_long_RetrolenticularpartofinternalcapsuleL	84985.5	1528.91	0	0
SMT.SMT.smt_long_AnteriorcoronaradiataL	SMT.SMT.smt_long_AnteriorcoronaradiataL	267468	5246.43	0	0
SMT.SMT.smt_long_SuperiorcoronaradiataL	SMT.SMT.smt_long_SuperiorcoronaradiataL	269337	5288	0	0
SMT.SMT.smt_long_PosteriorcoronaradiataL	SMT.SMT.smt_long_PosteriorcoronaradiataL	255092	4973.21	0	0
SMT.SMT.smt_long_PosteriorthalamicradiationL	SMT.SMT.smt_long_PosteriorthalamicradiationL	165316	3086.64	0	0
SMT.SMT.smt_long_SagittalstratumL	SMT.SMT.smt_long_SagittalstratumL	88520.4	1595.06	0	0
SMT.SMT.smt_long_ExternalcapsuleL	SMT.SMT.smt_long_ExternalcapsuleL	218136	4176.8	0	0
SMT.SMT.smt_long_CingulumcingulategyrusL	SMT.SMT.smt_long_CingulumcingulategyrusL	26460.7	463.711	2.89299e-102	4.86022e-99
SMT.SMT.smt_long_CingulumhippocampusL	SMT.SMT.smt_long_CingulumhippocampusL	7835.77	136.197	2.03449e-31	3.41795e-28
SMT.SMT.smt_long_Fornix_StriaterminalisL	SMT.SMT.smt_long_Fornix_StriaterminalisL	5509.48	95.6649	1.44316e-22	2.42451e-19
SMT.SMT.smt_long_SuperiorlongitudinalfasciculusL	SMT.SMT.smt_long_SuperiorlongitudinalfasciculusL	205005	3900.61	0	0
SMT.SMT.smt_long_SuperiorfrontooccipitalfasciculusL	SMT.SMT.smt_long_SuperiorfrontooccipitalfasciculusL	287741	5701.32	0	0
SMT.SMT.smt_long_UncinatefasciculusL	SMT.SMT.smt_long_UncinatefasciculusL	2535.12	43.9617	3.3916e-11	5.69789e-08
SMT.SMT.smt_long_TapetumL	SMT.SMT.smt_long_TapetumL	230494	4439.94	0	0
SMT.SMT.smt_long_CINGL	SMT.SMT.smt_long_CINGL	10309.5	179.388	8.08887e-41	1.35893e-37
SMT.SMT.smt_md_ATRL	SMT.SMT.smt_md_ATRL	347240	7091.2	0	0
SMT.SMT.smt_md_CSTL	SMT.SMT.smt_md_CSTL	112120	2042.22	0	0
SMT.SMT.smt_md_CGL	SMT.SMT.smt_md_CGL	215193	4114.59	0	0
SMT.SMT.smt_md_IFOFL	SMT.SMT.smt_md_IFOFL	319629	6435.75	0	0
SMT.SMT.smt_md_ILFL	SMT.SMT.smt_md_ILFL	199212	3779.88	0	0
SMT.SMT.smt_md_SLFL	SMT.SMT.smt_md_SLFL	288707	5723.21	0	0
SMT.SMT.smt_md_UFL	SMT.SMT.smt_md_UFL	301286	6010.41	0	0
SMT.SMT.smt_md_SLFTL	SMT.SMT.smt_md_SLFTL	220948	4236.39	0	0
SMT.SMT.smt_md_CorticospinaltractL	SMT.SMT.smt_md_CorticospinaltractL	1675.55	29.0449	7.1124e-08	0.000119488
SMT.SMT.smt_md_MediallemniscusL	SMT.SMT.smt_md_MediallemniscusL	5036.06	87.4264	9.18927e-21	1.5438e-17
SMT.SMT.smt_md_InferiorcerebellarpeduncleL	SMT.SMT.smt_md_InferiorcerebellarpeduncleL	9350.83	162.639	3.55101e-37	5.96569e-34
SMT.SMT.smt_md_SuperiorcerebellarpeduncleL	SMT.SMT.smt_md_SuperiorcerebellarpeduncleL	753.726	13.0603	0.000302002	0.507363
SMT.SMT.smt_md_CerebralpeduncleL	SMT.SMT.smt_md_CerebralpeduncleL	5269.89	91.4951	1.18064e-21	1.98348e-18
SMT.SMT.smt_md_AnteriorlimbofinternalcapsuleL	SMT.SMT.smt_md_AnteriorlimbofinternalcapsuleL	299060	5959.31	0	0
SMT.SMT.smt_md_PosteriorlimbofinternalcapsuleL	SMT.SMT.smt_md_PosteriorlimbofinternalcapsuleL	56592.5	1005.15	7.27776e-218	1.22266e-214
SMT.SMT.smt_md_RetrolenticularpartofinternalcapsuleL	SMT.SMT.smt_md_RetrolenticularpartofinternalcapsuleL	134313	2471.67	0	0
SMT.SMT.smt_md_AnteriorcoronaradiataL	SMT.SMT.smt_md_AnteriorcoronaradiataL	371877	7691.99	0	0
SMT.SMT.smt_md_SuperiorcoronaradiataL	SMT.SMT.smt_md_SuperiorcoronaradiataL	327871	6629.47	0	0
SMT.SMT.smt_md_PosteriorcoronaradiataL	SMT.SMT.smt_md_PosteriorcoronaradiataL	283892	5614.25	0	0
SMT.SMT.smt_md_PosteriorthalamicradiationL	SMT.SMT.smt_md_PosteriorthalamicradiationL	215015	4110.83	0	0
SMT.SMT.smt_md_SagittalstratumL	SMT.SMT.smt_md_SagittalstratumL	164982	3079.91	0	0
SMT.SMT.smt_md_ExternalcapsuleL	SMT.SMT.smt_md_ExternalcapsuleL	288038	5708.05	0	0
SMT.SMT.smt_md_CingulumcingulategyrusL	SMT.SMT.smt_md_CingulumcingulategyrusL	94590.9	1709.16	0	0
SMT.SMT.smt_md_CingulumhippocampusL	SMT.SMT.smt_md_CingulumhippocampusL	3129.16	54.2771	1.77504e-13	2.98207e-10
SMT.SMT.smt_md_Fornix_StriaterminalisL	SMT.SMT.smt_md_Fornix_StriaterminalisL	58100.9	1032.64	1.08791e-223	1.82769e-220
SMT.SMT.smt_md_SuperiorlongitudinalfasciculusL	SMT.SMT.smt_md_SuperiorlongitudinalfasciculusL	233448	4503.29	0	0
SMT.SMT.smt_md_SuperiorfrontooccipitalfasciculusL	SMT.SMT.smt_md_SuperiorfrontooccipitalfasciculusL	319779	6439.26	0	0
SMT.SMT.smt_md_UncinatefasciculusL	SMT.SMT.smt_md_UncinatefasciculusL	32508.7	571.229	2.34789e-125	3.94445e-122
SMT.SMT.smt_md_TapetumL	SMT.SMT.smt_md_TapetumL	293244	5826.37	0	0
SMT.SMT.smt_md_CINGL	SMT.SMT.smt_md_CINGL	81211.7	1458.51	2.01556735858368e-313	3.38615316242057e-310
SMT.SMT.smt_trans_ATRL	SMT.SMT.smt_trans_ATRL	281680	5564.36	0	0
SMT.SMT.smt_trans_CSTL	SMT.SMT.smt_trans_CSTL	162484	3029.7	0	0
SMT.SMT.smt_trans_CGL	SMT.SMT.smt_trans_CGL	263665	5162.12	0	0
SMT.SMT.smt_trans_IFOFL	SMT.SMT.smt_trans_IFOFL	278786	5499.25	0	0
SMT.SMT.smt_trans_ILFL	SMT.SMT.smt_trans_ILFL	204069	3881.07	0	0
SMT.SMT.smt_trans_SLFL	SMT.SMT.smt_trans_SLFL	238907	4620.89	0	0
SMT.SMT.smt_trans_UFL	SMT.SMT.smt_trans_UFL	271397	5333.87	0	0
SMT.SMT.smt_trans_SLFTL	SMT.SMT.smt_trans_SLFTL	188865	3565.88	0	0
SMT.SMT.smt_trans_CorticospinaltractL	SMT.SMT.smt_trans_CorticospinaltractL	622.088	10.7787	0.00102766	1.72647
SMT.SMT.smt_trans_MediallemniscusL	SMT.SMT.smt_trans_MediallemniscusL	31064.4	545.5	7.75899e-120	1.30351e-116
SMT.SMT.smt_trans_InferiorcerebellarpeduncleL	SMT.SMT.smt_trans_InferiorcerebellarpeduncleL	110068	2002.96	0	0
SMT.SMT.smt_trans_SuperiorcerebellarpeduncleL	SMT.SMT.smt_trans_SuperiorcerebellarpeduncleL	4894.81	84.969	3.17523e-20	5.33439e-17
SMT.SMT.smt_trans_CerebralpeduncleL	SMT.SMT.smt_trans_CerebralpeduncleL	97201.6	1758.43	0	0
SMT.SMT.smt_trans_AnteriorlimbofinternalcapsuleL	SMT.SMT.smt_trans_AnteriorlimbofinternalcapsuleL	115172	2100.75	0	0
SMT.SMT.smt_trans_PosteriorlimbofinternalcapsuleL	SMT.SMT.smt_trans_PosteriorlimbofinternalcapsuleL	123876	2268.6	0	0
SMT.SMT.smt_trans_RetrolenticularpartofinternalcapsuleL	SMT.SMT.smt_trans_RetrolenticularpartofinternalcapsuleL	141528	2613.2	0	0
SMT.SMT.smt_trans_AnteriorcoronaradiataL	SMT.SMT.smt_trans_AnteriorcoronaradiataL	325507	6573.74	0	0
SMT.SMT.smt_trans_SuperiorcoronaradiataL	SMT.SMT.smt_trans_SuperiorcoronaradiataL	237345	4587.17	0	0
SMT.SMT.smt_trans_PosteriorcoronaradiataL	SMT.SMT.smt_trans_PosteriorcoronaradiataL	177706	3337.45	0	0
SMT.SMT.smt_trans_PosteriorthalamicradiationL	SMT.SMT.smt_trans_PosteriorthalamicradiationL	179712	3378.33	0	0
SMT.SMT.smt_trans_SagittalstratumL	SMT.SMT.smt_trans_SagittalstratumL	233606	4506.68	0	0
SMT.SMT.smt_trans_ExternalcapsuleL	SMT.SMT.smt_trans_ExternalcapsuleL	147557	2732.18	0	0
SMT.SMT.smt_trans_CingulumcingulategyrusL	SMT.SMT.smt_trans_CingulumcingulategyrusL	205984	3921.09	0	0
SMT.SMT.smt_trans_CingulumhippocampusL	SMT.SMT.smt_trans_CingulumhippocampusL	162577	3031.57	0	0
SMT.SMT.smt_trans_Fornix_StriaterminalisL	SMT.SMT.smt_trans_Fornix_StriaterminalisL	165288	3086.07	0	0
SMT.SMT.smt_trans_SuperiorlongitudinalfasciculusL	SMT.SMT.smt_trans_SuperiorlongitudinalfasciculusL	134620	2477.67	0	0
SMT.SMT.smt_trans_SuperiorfrontooccipitalfasciculusL	SMT.SMT.smt_trans_SuperiorfrontooccipitalfasciculusL	84655.9	1522.75	0	0
SMT.SMT.smt_trans_UncinatefasciculusL	SMT.SMT.smt_trans_UncinatefasciculusL	115839	2113.57	0	0
SMT.SMT.smt_trans_TapetumL	SMT.SMT.smt_trans_TapetumL	216078	4133.28	0	0
SMT.SMT.smt_trans_CINGL	SMT.SMT.smt_trans_CINGL	208401	3971.7	0	0
SMT_mc.SMT_mc.smt_mc_intra_ATRL	SMT_mc.SMT_mc.smt_mc_intra_ATRL	204310	3886.09	0	0
SMT_mc.SMT_mc.smt_mc_intra_CSTL	SMT_mc.SMT_mc.smt_mc_intra_CSTL	151927	2818.87	0	0
SMT_mc.SMT_mc.smt_mc_intra_CGL	SMT_mc.SMT_mc.smt_mc_intra_CGL	207186	3946.25	0	0
SMT_mc.SMT_mc.smt_mc_intra_IFOFL	SMT_mc.SMT_mc.smt_mc_intra_IFOFL	205456	3910.04	0	0
SMT_mc.SMT_mc.smt_mc_intra_ILFL	SMT_mc.SMT_mc.smt_mc_intra_ILFL	141697	2616.52	0	0
SMT_mc.SMT_mc.smt_mc_intra_SLFL	SMT_mc.SMT_mc.smt_mc_intra_SLFL	189198	3572.74	0	0
SMT_mc.SMT_mc.smt_mc_intra_UFL	SMT_mc.SMT_mc.smt_mc_intra_UFL	224938	4321.24	0	0
SMT_mc.SMT_mc.smt_mc_intra_SLFTL	SMT_mc.SMT_mc.smt_mc_intra_SLFTL	146792	2717.06	0	0
SMT_mc.SMT_mc.smt_mc_intra_CorticospinaltractL	SMT_mc.SMT_mc.smt_mc_intra_CorticospinaltractL	46.5546	0.806428	0.369184	620.229
SMT_mc.SMT_mc.smt_mc_intra_MediallemniscusL	SMT_mc.SMT_mc.smt_mc_intra_MediallemniscusL	24617.2	431.055	3.08384e-95	5.18085e-92
SMT_mc.SMT_mc.smt_mc_intra_InferiorcerebellarpeduncleL	SMT_mc.SMT_mc.smt_mc_intra_InferiorcerebellarpeduncleL	55670.2	988.364	2.64085e-214	4.43663e-211
SMT_mc.SMT_mc.smt_mc_intra_SuperiorcerebellarpeduncleL	SMT_mc.SMT_mc.smt_mc_intra_SuperiorcerebellarpeduncleL	366.063	6.34192	0.0117957	19.8167
SMT_mc.SMT_mc.smt_mc_intra_CerebralpeduncleL	SMT_mc.SMT_mc.smt_mc_intra_CerebralpeduncleL	89758.9	1618.29	0	0
SMT_mc.SMT_mc.smt_mc_intra_AnteriorlimbofinternalcapsuleL	SMT_mc.SMT_mc.smt_mc_intra_AnteriorlimbofinternalcapsuleL	60797.1	1081.87	4.11823e-234	6.91862e-231
SMT_mc.SMT_mc.smt_mc_intra_PosteriorlimbofinternalcapsuleL	SMT_mc.SMT_mc.smt_mc_intra_PosteriorlimbofinternalcapsuleL	101632	1842.3	0	0
SMT_mc.SMT_mc.smt_mc_intra_RetrolenticularpartofinternalcapsuleL	SMT_mc.SMT_mc.smt_mc_intra_RetrolenticularpartofinternalcapsuleL	96932.3	1753.34	0	0
SMT_mc.SMT_mc.smt_mc_intra_AnteriorcoronaradiataL	SMT_mc.SMT_mc.smt_mc_intra_AnteriorcoronaradiataL	282427	5581.18	0	0
SMT_mc.SMT_mc.smt_mc_intra_SuperiorcoronaradiataL	SMT_mc.SMT_mc.smt_mc_intra_SuperiorcoronaradiataL	206216	3925.94	0	0
SMT_mc.SMT_mc.smt_mc_intra_PosteriorcoronaradiataL	SMT_mc.SMT_mc.smt_mc_intra_PosteriorcoronaradiataL	121212	2217.08	0	0
SMT_mc.SMT_mc.smt_mc_intra_PosteriorthalamicradiationL	SMT_mc.SMT_mc.smt_mc_intra_PosteriorthalamicradiationL	101435	1838.56	0	0
SMT_mc.SMT_mc.smt_mc_intra_SagittalstratumL	SMT_mc.SMT_mc.smt_mc_intra_SagittalstratumL	158912	2958.13	0	0
SMT_mc.SMT_mc.smt_mc_intra_ExternalcapsuleL	SMT_mc.SMT_mc.smt_mc_intra_ExternalcapsuleL	69621.2	1243.82	2.63313e-268	4.42366e-265
SMT_mc.SMT_mc.smt_mc_intra_CingulumcingulategyrusL	SMT_mc.SMT_mc.smt_mc_intra_CingulumcingulategyrusL	213555	4080.05	0	0
SMT_mc.SMT_mc.smt_mc_intra_CingulumhippocampusL	SMT_mc.SMT_mc.smt_mc_intra_CingulumhippocampusL	136511	2514.68	0	0
SMT_mc.SMT_mc.smt_mc_intra_Fornix_StriaterminalisL	SMT_mc.SMT_mc.smt_mc_intra_Fornix_StriaterminalisL	157317	2926.26	0	0
SMT_mc.SMT_mc.smt_mc_intra_SuperiorlongitudinalfasciculusL	SMT_mc.SMT_mc.smt_mc_intra_SuperiorlongitudinalfasciculusL	108875	1980.16	0	0
SMT_mc.SMT_mc.smt_mc_intra_SuperiorfrontooccipitalfasciculusL	SMT_mc.SMT_mc.smt_mc_intra_SuperiorfrontooccipitalfasciculusL	80165.4	1439.04	2.43618586277452e-309	4.09279e-306
SMT_mc.SMT_mc.smt_mc_intra_UncinatefasciculusL	SMT_mc.SMT_mc.smt_mc_intra_UncinatefasciculusL	83783.8	1506.46	1.97626258336499e-323	3.32012114005318e-320
SMT_mc.SMT_mc.smt_mc_intra_TapetumL	SMT_mc.SMT_mc.smt_mc_intra_TapetumL	215481	4120.66	0	0
SMT_mc.SMT_mc.smt_mc_intra_CINGL	SMT_mc.SMT_mc.smt_mc_intra_CINGL	164903	3078.32	0	0
SMT_mc.SMT_mc.smt_mc_extramd_ATRL	SMT_mc.SMT_mc.smt_mc_extramd_ATRL	327722	6625.96	0	0
SMT_mc.SMT_mc.smt_mc_extramd_CSTL	SMT_mc.SMT_mc.smt_mc_extramd_CSTL	118518	2165.12	0	0
SMT_mc.SMT_mc.smt_mc_extramd_CGL	SMT_mc.SMT_mc.smt_mc_extramd_CGL	193031	3651.79	0	0
SMT_mc.SMT_mc.smt_mc_extramd_IFOFL	SMT_mc.SMT_mc.smt_mc_extramd_IFOFL	262011	5125.56	0	0
SMT_mc.SMT_mc.smt_mc_extramd_ILFL	SMT_mc.SMT_mc.smt_mc_extramd_ILFL	169593	3172.89	0	0
SMT_mc.SMT_mc.smt_mc_extramd_SLFL	SMT_mc.SMT_mc.smt_mc_extramd_SLFL	242851	4706.23	0	0
SMT_mc.SMT_mc.smt_mc_extramd_UFL	SMT_mc.SMT_mc.smt_mc_extramd_UFL	176938	3321.81	0	0
SMT_mc.SMT_mc.smt_mc_extramd_SLFTL	SMT_mc.SMT_mc.smt_mc_extramd_SLFTL	145893	2699.28	0	0
SMT_mc.SMT_mc.smt_mc_extramd_CorticospinaltractL	SMT_mc.SMT_mc.smt_mc_extramd_CorticospinaltractL	0.618958	0.0107215	0.917531	1541.45
SMT_mc.SMT_mc.smt_mc_extramd_MediallemniscusL	SMT_mc.SMT_mc.smt_mc_extramd_MediallemniscusL	5868.43	101.914	6.19946e-24	1.04151e-20
SMT_mc.SMT_mc.smt_mc_extramd_InferiorcerebellarpeduncleL	SMT_mc.SMT_mc.smt_mc_extramd_InferiorcerebellarpeduncleL	37165.2	654.403	3.59575e-143	6.04086e-140
SMT_mc.SMT_mc.smt_mc_extramd_SuperiorcerebellarpeduncleL	SMT_mc.SMT_mc.smt_mc_extramd_SuperiorcerebellarpeduncleL	232.527	4.02821	0.0447521	75.1836
SMT_mc.SMT_mc.smt_mc_extramd_CerebralpeduncleL	SMT_mc.SMT_mc.smt_mc_extramd_CerebralpeduncleL	57069.2	1013.84	1.05049e-219	1.76483e-216
SMT_mc.SMT_mc.smt_mc_extramd_AnteriorlimbofinternalcapsuleL	SMT_mc.SMT_mc.smt_mc_extramd_AnteriorlimbofinternalcapsuleL	309448	6198.69	0	0
SMT_mc.SMT_mc.smt_mc_extramd_PosteriorlimbofinternalcapsuleL	SMT_mc.SMT_mc.smt_mc_extramd_PosteriorlimbofinternalcapsuleL	115611	2109.19	0	0
SMT_mc.SMT_mc.smt_mc_extramd_RetrolenticularpartofinternalcapsuleL	SMT_mc.SMT_mc.smt_mc_extramd_RetrolenticularpartofinternalcapsuleL	123341	2258.26	0	0
SMT_mc.SMT_mc.smt_mc_extramd_AnteriorcoronaradiataL	SMT_mc.SMT_mc.smt_mc_extramd_AnteriorcoronaradiataL	296952	5911.05	0	0
SMT_mc.SMT_mc.smt_mc_extramd_SuperiorcoronaradiataL	SMT_mc.SMT_mc.smt_mc_extramd_SuperiorcoronaradiataL	308170	6169.1	0	0
SMT_mc.SMT_mc.smt_mc_extramd_PosteriorcoronaradiataL	SMT_mc.SMT_mc.smt_mc_extramd_PosteriorcoronaradiataL	325195	6566.41	0	0
SMT_mc.SMT_mc.smt_mc_extramd_PosteriorthalamicradiationL	SMT_mc.SMT_mc.smt_mc_extramd_PosteriorthalamicradiationL	261209	5107.84	0	0
SMT_mc.SMT_mc.smt_mc_extramd_SagittalstratumL	SMT_mc.SMT_mc.smt_mc_extramd_SagittalstratumL	162203	3024.08	0	0
SMT_mc.SMT_mc.smt_mc_extramd_ExternalcapsuleL	SMT_mc.SMT_mc.smt_mc_extramd_ExternalcapsuleL	200450	3805.61	0	0
SMT_mc.SMT_mc.smt_mc_extramd_CingulumcingulategyrusL	SMT_mc.SMT_mc.smt_mc_extramd_CingulumcingulategyrusL	45519.6	804.492	3.23194e-175	5.42966e-172
SMT_mc.SMT_mc.smt_mc_extramd_CingulumhippocampusL	SMT_mc.SMT_mc.smt_mc_extramd_CingulumhippocampusL	1239.33	21.4791	3.58837e-06	0.00602847
SMT_mc.SMT_mc.smt_mc_extramd_Fornix_StriaterminalisL	SMT_mc.SMT_mc.smt_mc_extramd_Fornix_StriaterminalisL	98652.3	1785.85	0	0
SMT_mc.SMT_mc.smt_mc_extramd_SuperiorlongitudinalfasciculusL	SMT_mc.SMT_mc.smt_mc_extramd_SuperiorlongitudinalfasciculusL	219024	4195.6	0	0
SMT_mc.SMT_mc.smt_mc_extramd_SuperiorfrontooccipitalfasciculusL	SMT_mc.SMT_mc.smt_mc_extramd_SuperiorfrontooccipitalfasciculusL	314861	6324.44	0	0
SMT_mc.SMT_mc.smt_mc_extramd_UncinatefasciculusL	SMT_mc.SMT_mc.smt_mc_extramd_UncinatefasciculusL	4164.48	72.2682	1.94312e-17	3.26445e-14
SMT_mc.SMT_mc.smt_mc_extramd_TapetumL	SMT_mc.SMT_mc.smt_mc_extramd_TapetumL	297598	5925.82	0	0
SMT_mc.SMT_mc.smt_mc_extramd_CINGL	SMT_mc.SMT_mc.smt_mc_extramd_CINGL	70545.6	1260.86	6.76958e-272	1.13729e-268
SMT_mc.SMT_mc.smt_mc_extratrans_ATRL	SMT_mc.SMT_mc.smt_mc_extratrans_ATRL	374729	7762.52	0	0
SMT_mc.SMT_mc.smt_mc_extratrans_CSTL	SMT_mc.SMT_mc.smt_mc_extratrans_CSTL	189172	3572.2	0	0
SMT_mc.SMT_mc.smt_mc_extratrans_CGL	SMT_mc.SMT_mc.smt_mc_extratrans_CGL	305095	6098.07	0	0
SMT_mc.SMT_mc.smt_mc_extratrans_IFOFL	SMT_mc.SMT_mc.smt_mc_extratrans_IFOFL	352401	7215.78	0	0
SMT_mc.SMT_mc.smt_mc_extratrans_ILFL	SMT_mc.SMT_mc.smt_mc_extratrans_ILFL	234392	4523.59	0	0
SMT_mc.SMT_mc.smt_mc_extratrans_SLFL	SMT_mc.SMT_mc.smt_mc_extratrans_SLFL	301628	6018.26	0	0
SMT_mc.SMT_mc.smt_mc_extratrans_UFL	SMT_mc.SMT_mc.smt_mc_extratrans_UFL	360829	7420.68	0	0
SMT_mc.SMT_mc.smt_mc_extratrans_SLFTL	SMT_mc.SMT_mc.smt_mc_extratrans_SLFTL	267488	5246.88	0	0
SMT_mc.SMT_mc.smt_mc_extratrans_CorticospinaltractL	SMT_mc.SMT_mc.smt_mc_extratrans_CorticospinaltractL	28.7792	0.498516	0.480157	806.664
SMT_mc.SMT_mc.smt_mc_extratrans_MediallemniscusL	SMT_mc.SMT_mc.smt_mc_extratrans_MediallemniscusL	23415.5	409.794	1.1698e-90	1.96526e-87
SMT_mc.SMT_mc.smt_mc_extratrans_InferiorcerebellarpeduncleL	SMT_mc.SMT_mc.smt_mc_extratrans_InferiorcerebellarpeduncleL	89040.7	1604.81	0	0
SMT_mc.SMT_mc.smt_mc_extratrans_SuperiorcerebellarpeduncleL	SMT_mc.SMT_mc.smt_mc_extratrans_SuperiorcerebellarpeduncleL	1101.99	19.0977	1.2451e-05	0.0209177
SMT_mc.SMT_mc.smt_mc_extratrans_CerebralpeduncleL	SMT_mc.SMT_mc.smt_mc_extratrans_CerebralpeduncleL	110644	2013.96	0	0
SMT_mc.SMT_mc.smt_mc_extratrans_AnteriorlimbofinternalcapsuleL	SMT_mc.SMT_mc.smt_mc_extratrans_AnteriorlimbofinternalcapsuleL	280964	5548.24	0	0
SMT_mc.SMT_mc.smt_mc_extratrans_PosteriorlimbofinternalcapsuleL	SMT_mc.SMT_mc.smt_mc_extratrans_PosteriorlimbofinternalcapsuleL	144990	2681.45	0	0
SMT_mc.SMT_mc.smt_mc_extratrans_RetrolenticularpartofinternalcapsuleL	SMT_mc.SMT_mc.smt_mc_extratrans_RetrolenticularpartofinternalcapsuleL	169371	3168.4	0	0
SMT_mc.SMT_mc.smt_mc_extratrans_AnteriorcoronaradiataL	SMT_mc.SMT_mc.smt_mc_extratrans_AnteriorcoronaradiataL	414142	8759.45	0	0
SMT_mc.SMT_mc.smt_mc_extratrans_SuperiorcoronaradiataL	SMT_mc.SMT_mc.smt_mc_extratrans_SuperiorcoronaradiataL	331037	6704.31	0	0
SMT_mc.SMT_mc.smt_mc_extratrans_PosteriorcoronaradiataL	SMT_mc.SMT_mc.smt_mc_extratrans_PosteriorcoronaradiataL	258904	5057.02	0	0
SMT_mc.SMT_mc.smt_mc_extratrans_PosteriorthalamicradiationL	SMT_mc.SMT_mc.smt_mc_extratrans_PosteriorthalamicradiationL	225741	4338.35	0	0
SMT_mc.SMT_mc.smt_mc_extratrans_SagittalstratumL	SMT_mc.SMT_mc.smt_mc_extratrans_SagittalstratumL	261491	5114.08	0	0
SMT_mc.SMT_mc.smt_mc_extratrans_ExternalcapsuleL	SMT_mc.SMT_mc.smt_mc_extratrans_ExternalcapsuleL	299832	5977.03	0	0
SMT_mc.SMT_mc.smt_mc_extratrans_CingulumcingulategyrusL	SMT_mc.SMT_mc.smt_mc_extratrans_CingulumcingulategyrusL	221027	4238.07	0	0
SMT_mc.SMT_mc.smt_mc_extratrans_CingulumhippocampusL	SMT_mc.SMT_mc.smt_mc_extratrans_CingulumhippocampusL	22323.8	390.5	1.6836e-86	2.82845e-83
SMT_mc.SMT_mc.smt_mc_extratrans_Fornix_StriaterminalisL	SMT_mc.SMT_mc.smt_mc_extratrans_Fornix_StriaterminalisL	236703	4573.34	0	0
SMT_mc.SMT_mc.smt_mc_extratrans_SuperiorlongitudinalfasciculusL	SMT_mc.SMT_mc.smt_mc_extratrans_SuperiorlongitudinalfasciculusL	187187	3531.38	0	0
SMT_mc.SMT_mc.smt_mc_extratrans_SuperiorfrontooccipitalfasciculusL	SMT_mc.SMT_mc.smt_mc_extratrans_SuperiorfrontooccipitalfasciculusL	253522	4938.78	0	0
SMT_mc.SMT_mc.smt_mc_extratrans_UncinatefasciculusL	SMT_mc.SMT_mc.smt_mc_extratrans_UncinatefasciculusL	67396.5	1202.87	1.13199e-259	1.90174e-256
SMT_mc.SMT_mc.smt_mc_extratrans_TapetumL	SMT_mc.SMT_mc.smt_mc_extratrans_TapetumL	304679	6088.49	0	0
SMT_mc.SMT_mc.smt_mc_extratrans_CINGL	SMT_mc.SMT_mc.smt_mc_extratrans_CINGL	161034	3000.64	0	0
SMT_mc.SMT_mc.smt_mc_diff_ATRL	SMT_mc.SMT_mc.smt_mc_diff_ATRL	25058.5	438.867	6.41488e-97	1.0777e-93
SMT_mc.SMT_mc.smt_mc_diff_CSTL	SMT_mc.SMT_mc.smt_mc_diff_CSTL	414.05	7.17342	0.00740221	12.4357
SMT_mc.SMT_mc.smt_mc_diff_CGL	SMT_mc.SMT_mc.smt_mc_diff_CGL	327.262	5.66959	0.0172661	29.0071
SMT_mc.SMT_mc.smt_mc_diff_IFOFL	SMT_mc.SMT_mc.smt_mc_diff_IFOFL	3477.94	60.3362	8.18811e-15	1.3756e-11
SMT_mc.SMT_mc.smt_mc_diff_ILFL	SMT_mc.SMT_mc.smt_mc_diff_ILFL	2664.25	46.2036	1.08087e-11	1.81586e-08
SMT_mc.SMT_mc.smt_mc_diff_SLFL	SMT_mc.SMT_mc.smt_mc_diff_SLFL	6743.97	117.164	2.88634e-27	4.84905e-24
SMT_mc.SMT_mc.smt_mc_diff_UFL	SMT_mc.SMT_mc.smt_mc_diff_UFL	7.94067	0.137548	0.710733	1194.03
SMT_mc.SMT_mc.smt_mc_diff_SLFTL	SMT_mc.SMT_mc.smt_mc_diff_SLFTL	362.997	6.28879	0.0121544	20.4194
SMT_mc.SMT_mc.smt_mc_diff_CorticospinaltractL	SMT_mc.SMT_mc.smt_mc_diff_CorticospinaltractL	57.245	0.991615	0.319354	536.515
SMT_mc.SMT_mc.smt_mc_diff_MediallemniscusL	SMT_mc.SMT_mc.smt_mc_diff_MediallemniscusL	50.9178	0.88201	0.347657	584.064
SMT_mc.SMT_mc.smt_mc_diff_InferiorcerebellarpeduncleL	SMT_mc.SMT_mc.smt_mc_diff_InferiorcerebellarpeduncleL	110.261	1.91002	0.166969	280.507
SMT_mc.SMT_mc.smt_mc_diff_SuperiorcerebellarpeduncleL	SMT_mc.SMT_mc.smt_mc_diff_SuperiorcerebellarpeduncleL	400.056	6.93093	0.00847506	14.2381
SMT_mc.SMT_mc.smt_mc_diff_CerebralpeduncleL	SMT_mc.SMT_mc.smt_mc_diff_CerebralpeduncleL	3614.38	62.7069	2.46091e-15	4.13432e-12
SMT_mc.SMT_mc.smt_mc_diff_AnteriorlimbofinternalcapsuleL	SMT_mc.SMT_mc.smt_mc_diff_AnteriorlimbofinternalcapsuleL	99382	1799.66	0	0
SMT_mc.SMT_mc.smt_mc_diff_PosteriorlimbofinternalcapsuleL	SMT_mc.SMT_mc.smt_mc_diff_PosteriorlimbofinternalcapsuleL	325.441	5.63805	0.0175794	29.5335
SMT_mc.SMT_mc.smt_mc_diff_RetrolenticularpartofinternalcapsuleL	SMT_mc.SMT_mc.smt_mc_diff_RetrolenticularpartofinternalcapsuleL	2920.69	50.6564	1.11902e-12	1.87995e-09
SMT_mc.SMT_mc.smt_mc_diff_AnteriorcoronaradiataL	SMT_mc.SMT_mc.smt_mc_diff_AnteriorcoronaradiataL	204.369	3.54038	0.0598992	100.631
SMT_mc.SMT_mc.smt_mc_diff_SuperiorcoronaradiataL	SMT_mc.SMT_mc.smt_mc_diff_SuperiorcoronaradiataL	22718.3	397.471	5.29252e-88	8.89143e-85
SMT_mc.SMT_mc.smt_mc_diff_PosteriorcoronaradiataL	SMT_mc.SMT_mc.smt_mc_diff_PosteriorcoronaradiataL	59319.5	1054.88	2.12755e-228	3.57428e-225
SMT_mc.SMT_mc.smt_mc_diff_PosteriorthalamicradiationL	SMT_mc.SMT_mc.smt_mc_diff_PosteriorthalamicradiationL	27637.4	484.586	9.39228e-107	1.5779e-103
SMT_mc.SMT_mc.smt_mc_diff_SagittalstratumL	SMT_mc.SMT_mc.smt_mc_diff_SagittalstratumL	1311.56	22.7317	1.86927e-06	0.00314037
SMT_mc.SMT_mc.smt_mc_diff_ExternalcapsuleL	SMT_mc.SMT_mc.smt_mc_diff_ExternalcapsuleL	59222.7	1053.11	5.03428e-228	8.45759e-225
SMT_mc.SMT_mc.smt_mc_diff_CingulumcingulategyrusL	SMT_mc.SMT_mc.smt_mc_diff_CingulumcingulategyrusL	32658.9	573.906	6.26097e-126	1.05184e-122
SMT_mc.SMT_mc.smt_mc_diff_CingulumhippocampusL	SMT_mc.SMT_mc.smt_mc_diff_CingulumhippocampusL	35365.7	622.219	2.78187e-136	4.67353e-133
SMT_mc.SMT_mc.smt_mc_diff_Fornix_StriaterminalisL	SMT_mc.SMT_mc.smt_mc_diff_Fornix_StriaterminalisL	281.408	4.87512	0.0272523	45.7839
SMT_mc.SMT_mc.smt_mc_diff_SuperiorlongitudinalfasciculusL	SMT_mc.SMT_mc.smt_mc_diff_SuperiorlongitudinalfasciculusL	23522.7	411.69	4.56837e-91	7.67486e-88
SMT_mc.SMT_mc.smt_mc_diff_SuperiorfrontooccipitalfasciculusL	SMT_mc.SMT_mc.smt_mc_diff_SuperiorfrontooccipitalfasciculusL	74015.7	1324.96	2.19718e-285	3.69127e-282
SMT_mc.SMT_mc.smt_mc_diff_UncinatefasciculusL	SMT_mc.SMT_mc.smt_mc_diff_UncinatefasciculusL	9408.01	163.637	2.15309e-37	3.61719e-34
SMT_mc.SMT_mc.smt_mc_diff_TapetumL	SMT_mc.SMT_mc.smt_mc_diff_TapetumL	99899.5	1809.46	0	0
SMT_mc.SMT_mc.smt_mc_diff_CINGL	SMT_mc.SMT_mc.smt_mc_diff_CINGL	13.0073	0.225313	0.635024	1066.84
WMTI.WMTI.axEAD_ATRL	WMTI.WMTI.axEAD_ATRL	6843.82	118.903	1.20367e-27	2.02216e-24
WMTI.WMTI.axEAD_CSTL	WMTI.WMTI.axEAD_CSTL	74.5563	1.2915	0.255779	429.709
WMTI.WMTI.axEAD_CGL	WMTI.WMTI.axEAD_CGL	1.82961	0.0316923	0.858706	1442.63
WMTI.WMTI.axEAD_IFOFL	WMTI.WMTI.axEAD_IFOFL	130.365	2.25829	0.132908	223.286
WMTI.WMTI.axEAD_ILFL	WMTI.WMTI.axEAD_ILFL	34.0441	0.589716	0.442534	743.456
WMTI.WMTI.axEAD_SLFL	WMTI.WMTI.axEAD_SLFL	113.875	1.97263	0.160177	269.097
WMTI.WMTI.axEAD_UFL	WMTI.WMTI.axEAD_UFL	15990.7	278.939	2.0914e-62	3.51355e-59
WMTI.WMTI.axEAD_SLFTL	WMTI.WMTI.axEAD_SLFTL	42.821	0.741753	0.389105	653.697
WMTI.WMTI.axEAD_CorticospinaltractL	WMTI.WMTI.axEAD_CorticospinaltractL	622.723	10.7897	0.00102157	1.71624
WMTI.WMTI.axEAD_MediallemniscusL	WMTI.WMTI.axEAD_MediallemniscusL	105.354	1.82501	0.176726	296.899
WMTI.WMTI.axEAD_InferiorcerebellarpeduncleL	WMTI.WMTI.axEAD_InferiorcerebellarpeduncleL	2618.18	45.4037	1.62522e-11	2.73036e-08
WMTI.WMTI.axEAD_SuperiorcerebellarpeduncleL	WMTI.WMTI.axEAD_SuperiorcerebellarpeduncleL	2815.1	48.8229	2.84559e-12	4.78059e-09
WMTI.WMTI.axEAD_CerebralpeduncleL	WMTI.WMTI.axEAD_CerebralpeduncleL	326.748	5.66069	0.017354	29.1548
WMTI.WMTI.axEAD_AnteriorlimbofinternalcapsuleL	WMTI.WMTI.axEAD_AnteriorlimbofinternalcapsuleL	7601.98	132.12	1.57498e-30	2.64597e-27
WMTI.WMTI.axEAD_PosteriorlimbofinternalcapsuleL	WMTI.WMTI.axEAD_PosteriorlimbofinternalcapsuleL	379.623	6.57687	0.0103349	17.3626
WMTI.WMTI.axEAD_RetrolenticularpartofinternalcapsuleL	WMTI.WMTI.axEAD_RetrolenticularpartofinternalcapsuleL	772.129	13.3792	0.000254756	0.427991
WMTI.WMTI.axEAD_AnteriorcoronaradiataL	WMTI.WMTI.axEAD_AnteriorcoronaradiataL	499.886	8.66086	0.00325307	5.46515
WMTI.WMTI.axEAD_SuperiorcoronaradiataL	WMTI.WMTI.axEAD_SuperiorcoronaradiataL	6842.2	118.875	1.22084e-27	2.05101e-24
WMTI.WMTI.axEAD_PosteriorcoronaradiataL	WMTI.WMTI.axEAD_PosteriorcoronaradiataL	35490.5	624.448	9.26643e-137	1.55676e-133
WMTI.WMTI.axEAD_PosteriorthalamicradiationL	WMTI.WMTI.axEAD_PosteriorthalamicradiationL	20.0436	0.347195	0.555709	933.591
WMTI.WMTI.axEAD_SagittalstratumL	WMTI.WMTI.axEAD_SagittalstratumL	77.5458	1.34328	0.246463	414.057
WMTI.WMTI.axEAD_ExternalcapsuleL	WMTI.WMTI.axEAD_ExternalcapsuleL	5325.44	92.4619	7.25157e-22	1.21826e-18
WMTI.WMTI.axEAD_CingulumcingulategyrusL	WMTI.WMTI.axEAD_CingulumcingulategyrusL	83.6391	1.44884	0.228722	384.253
WMTI.WMTI.axEAD_CingulumhippocampusL	WMTI.WMTI.axEAD_CingulumhippocampusL	41.6079	0.72074	0.395907	665.123
WMTI.WMTI.axEAD_Fornix_StriaterminalisL	WMTI.WMTI.axEAD_Fornix_StriaterminalisL	9280.67	161.413	6.56022e-37	1.10212e-33
WMTI.WMTI.axEAD_SuperiorlongitudinalfasciculusL	WMTI.WMTI.axEAD_SuperiorlongitudinalfasciculusL	518.738	8.98755	0.00271993	4.56949
WMTI.WMTI.axEAD_SuperiorfrontooccipitalfasciculusL	WMTI.WMTI.axEAD_SuperiorfrontooccipitalfasciculusL	60077.6	1068.72	2.49537e-231	4.19222e-228
WMTI.WMTI.axEAD_UncinatefasciculusL	WMTI.WMTI.axEAD_UncinatefasciculusL	711.499	12.3283	0.000446633	0.750343
WMTI.WMTI.axEAD_TapetumL	WMTI.WMTI.axEAD_TapetumL	46364.5	819.733	1.82998e-178	3.07437e-175
WMTI.WMTI.axEAD_CINGL	WMTI.WMTI.axEAD_CINGL	492.386	8.53087	0.00349369	5.8694
WMTI.WMTI.awf_ATRL	WMTI.WMTI.awf_ATRL	295329	5873.95	0	0
WMTI.WMTI.awf_CSTL	WMTI.WMTI.awf_CSTL	176392	3310.7	0	0
WMTI.WMTI.awf_CGL	WMTI.WMTI.awf_CGL	275981	5436.33	0	0
WMTI.WMTI.awf_IFOFL	WMTI.WMTI.awf_IFOFL	290984	5774.94	0	0
WMTI.WMTI.awf_ILFL	WMTI.WMTI.awf_ILFL	182792	3441.26	0	0
WMTI.WMTI.awf_SLFL	WMTI.WMTI.awf_SLFL	239164	4626.43	0	0
WMTI.WMTI.awf_UFL	WMTI.WMTI.awf_UFL	275258	5420.15	0	0
WMTI.WMTI.awf_SLFTL	WMTI.WMTI.awf_SLFTL	175558	3293.76	0	0
WMTI.WMTI.awf_CorticospinaltractL	WMTI.WMTI.awf_CorticospinaltractL	3608.92	62.6121	2.58204e-15	4.33783e-12
WMTI.WMTI.awf_MediallemniscusL	WMTI.WMTI.awf_MediallemniscusL	8313.14	144.524	3.11767e-33	5.23768e-30
WMTI.WMTI.awf_InferiorcerebellarpeduncleL	WMTI.WMTI.awf_InferiorcerebellarpeduncleL	52748.4	935.265	4.90201e-203	8.23538e-200
WMTI.WMTI.awf_SuperiorcerebellarpeduncleL	WMTI.WMTI.awf_SuperiorcerebellarpeduncleL	7060.08	122.672	1.8111e-28	3.04265e-25
WMTI.WMTI.awf_CerebralpeduncleL	WMTI.WMTI.awf_CerebralpeduncleL	124674	2284.07	0	0
WMTI.WMTI.awf_AnteriorlimbofinternalcapsuleL	WMTI.WMTI.awf_AnteriorlimbofinternalcapsuleL	245832	4770.94	0	0
WMTI.WMTI.awf_PosteriorlimbofinternalcapsuleL	WMTI.WMTI.awf_PosteriorlimbofinternalcapsuleL	76960.4	1379.51	7.57844e-297	1.27318e-293
WMTI.WMTI.awf_RetrolenticularpartofinternalcapsuleL	WMTI.WMTI.awf_RetrolenticularpartofinternalcapsuleL	88177	1588.62	0	0
WMTI.WMTI.awf_AnteriorcoronaradiataL	WMTI.WMTI.awf_AnteriorcoronaradiataL	398949	8370.23	0	0
WMTI.WMTI.awf_SuperiorcoronaradiataL	WMTI.WMTI.awf_SuperiorcoronaradiataL	273470	5380.16	0	0
WMTI.WMTI.awf_PosteriorcoronaradiataL	WMTI.WMTI.awf_PosteriorcoronaradiataL	195882	3710.78	0	0
WMTI.WMTI.awf_PosteriorthalamicradiationL	WMTI.WMTI.awf_PosteriorthalamicradiationL	188406	3556.44	0	0
WMTI.WMTI.awf_SagittalstratumL	WMTI.WMTI.awf_SagittalstratumL	190157	3592.48	0	0
WMTI.WMTI.awf_ExternalcapsuleL	WMTI.WMTI.awf_ExternalcapsuleL	104584	1898.37	0	0
WMTI.WMTI.awf_CingulumcingulategyrusL	WMTI.WMTI.awf_CingulumcingulategyrusL	181856	3422.13	0	0
WMTI.WMTI.awf_CingulumhippocampusL	WMTI.WMTI.awf_CingulumhippocampusL	136469	2513.86	0	0
WMTI.WMTI.awf_Fornix_StriaterminalisL	WMTI.WMTI.awf_Fornix_StriaterminalisL	221089	4239.38	0	0
WMTI.WMTI.awf_SuperiorlongitudinalfasciculusL	WMTI.WMTI.awf_SuperiorlongitudinalfasciculusL	142612	2634.55	0	0
WMTI.WMTI.awf_SuperiorfrontooccipitalfasciculusL	WMTI.WMTI.awf_SuperiorfrontooccipitalfasciculusL	130590	2399.01	0	0
WMTI.WMTI.awf_UncinatefasciculusL	WMTI.WMTI.awf_UncinatefasciculusL	43740.3	772.433	2.20713e-168	3.70798e-165
WMTI.WMTI.awf_TapetumL	WMTI.WMTI.awf_TapetumL	277028	5459.79	0	0
WMTI.WMTI.awf_CINGL	WMTI.WMTI.awf_CINGL	167241	3125.42	0	0
WMTI.WMTI.radEAD_ATRL	WMTI.WMTI.radEAD_ATRL	142109	2624.62	0	0
WMTI.WMTI.radEAD_CSTL	WMTI.WMTI.radEAD_CSTL	16246.4	283.431	2.23127e-63	3.74853e-60
WMTI.WMTI.radEAD_CGL	WMTI.WMTI.radEAD_CGL	12137.7	211.369	9.1712e-48	1.54076e-44
WMTI.WMTI.radEAD_IFOFL	WMTI.WMTI.radEAD_IFOFL	12006.4	209.071	2.89079e-47	4.85654e-44
WMTI.WMTI.radEAD_ILFL	WMTI.WMTI.radEAD_ILFL	160.88	2.78694	0.0950434	159.673
WMTI.WMTI.radEAD_SLFL	WMTI.WMTI.radEAD_SLFL	666.189	11.543	0.000680716	1.1436
WMTI.WMTI.radEAD_UFL	WMTI.WMTI.radEAD_UFL	204570	3891.52	0	0
WMTI.WMTI.radEAD_SLFTL	WMTI.WMTI.radEAD_SLFTL	82732.8	1486.86	2.32329429300388e-319	3.90313441224651e-316
WMTI.WMTI.radEAD_CorticospinaltractL	WMTI.WMTI.radEAD_CorticospinaltractL	7940.94	138.031	8.1027e-32	1.36125e-28
WMTI.WMTI.radEAD_MediallemniscusL	WMTI.WMTI.radEAD_MediallemniscusL	32226.9	566.206	2.80439e-124	4.71137e-121
WMTI.WMTI.radEAD_InferiorcerebellarpeduncleL	WMTI.WMTI.radEAD_InferiorcerebellarpeduncleL	90678.4	1635.55	0	0
WMTI.WMTI.radEAD_SuperiorcerebellarpeduncleL	WMTI.WMTI.radEAD_SuperiorcerebellarpeduncleL	390.162	6.75948	0.00932854	15.6719
WMTI.WMTI.radEAD_CerebralpeduncleL	WMTI.WMTI.radEAD_CerebralpeduncleL	3912.2	67.8827	1.78784e-16	3.00357e-13
WMTI.WMTI.radEAD_AnteriorlimbofinternalcapsuleL	WMTI.WMTI.radEAD_AnteriorlimbofinternalcapsuleL	155527	2890.52	0	0
WMTI.WMTI.radEAD_PosteriorlimbofinternalcapsuleL	WMTI.WMTI.radEAD_PosteriorlimbofinternalcapsuleL	33076.2	581.347	1.58937e-127	2.67014e-124
WMTI.WMTI.radEAD_RetrolenticularpartofinternalcapsuleL	WMTI.WMTI.radEAD_RetrolenticularpartofinternalcapsuleL	142913	2640.47	0	0
WMTI.WMTI.radEAD_AnteriorcoronaradiataL	WMTI.WMTI.radEAD_AnteriorcoronaradiataL	86749.6	1561.89	0	0
WMTI.WMTI.radEAD_SuperiorcoronaradiataL	WMTI.WMTI.radEAD_SuperiorcoronaradiataL	55284.1	981.339	8.15974e-213	1.37084e-209
WMTI.WMTI.radEAD_PosteriorcoronaradiataL	WMTI.WMTI.radEAD_PosteriorcoronaradiataL	134244	2470.33	0	0
WMTI.WMTI.radEAD_PosteriorthalamicradiationL	WMTI.WMTI.radEAD_PosteriorthalamicradiationL	4603.6	79.9037	4.09647e-19	6.88207e-16
WMTI.WMTI.radEAD_SagittalstratumL	WMTI.WMTI.radEAD_SagittalstratumL	378.826	6.56306	0.0104154	17.4979
WMTI.WMTI.radEAD_ExternalcapsuleL	WMTI.WMTI.radEAD_ExternalcapsuleL	63824.3	1137.29	7.92277e-246	1.33103e-242
WMTI.WMTI.radEAD_CingulumcingulategyrusL	WMTI.WMTI.radEAD_CingulumcingulategyrusL	2147.59	37.2353	1.05671e-09	1.77528e-06
WMTI.WMTI.radEAD_CingulumhippocampusL	WMTI.WMTI.radEAD_CingulumhippocampusL	1426.64	24.7275	6.6311e-07	0.00111402
WMTI.WMTI.radEAD_Fornix_StriaterminalisL	WMTI.WMTI.radEAD_Fornix_StriaterminalisL	127961	2347.86	0	0
WMTI.WMTI.radEAD_SuperiorlongitudinalfasciculusL	WMTI.WMTI.radEAD_SuperiorlongitudinalfasciculusL	8722.23	151.664	8.69081e-35	1.46006e-31
WMTI.WMTI.radEAD_SuperiorfrontooccipitalfasciculusL	WMTI.WMTI.radEAD_SuperiorfrontooccipitalfasciculusL	220391	4224.58	0	0
WMTI.WMTI.radEAD_UncinatefasciculusL	WMTI.WMTI.radEAD_UncinatefasciculusL	27198.4	476.795	4.44182e-105	7.46225e-102
WMTI.WMTI.radEAD_TapetumL	WMTI.WMTI.radEAD_TapetumL	199150	3778.6	0	0
WMTI.WMTI.radEAD_CINGL	WMTI.WMTI.radEAD_CINGL	23915.4	418.636	1.45677e-92	2.44737e-89
BRIA.BRIA.v_intra_ATRR	BRIA.BRIA.v_intra_ATRR	33482.5	588.594	4.44552e-129	7.46847e-126
BRIA.BRIA.v_intra_CSTR	BRIA.BRIA.v_intra_CSTR	10899	189.694	4.65965e-43	7.82821e-40
BRIA.BRIA.v_intra_CGR	BRIA.BRIA.v_intra_CGR	43385.8	766.05	5.07126e-167	8.51972e-164
BRIA.BRIA.v_intra_IFOFR	BRIA.BRIA.v_intra_IFOFR	59987.6	1067.08	5.55859e-231	9.33843e-228
BRIA.BRIA.v_intra_ILFR	BRIA.BRIA.v_intra_ILFR	39751	700.737	4.45549e-153	7.48522e-150
BRIA.BRIA.v_intra_SLFR	BRIA.BRIA.v_intra_SLFR	47972	848.764	1.20516e-184	2.02466e-181
BRIA.BRIA.v_intra_UFR	BRIA.BRIA.v_intra_UFR	59214.8	1052.97	5.39851e-228	9.06949e-225
BRIA.BRIA.v_intra_SLTFR	BRIA.BRIA.v_intra_SLTFR	58004.1	1030.88	2.57369e-223	4.3238e-220
BRIA.BRIA.v_intra_CorticospinaltractR	BRIA.BRIA.v_intra_CorticospinaltractR	2887.67	50.0831	1.49816e-12	2.51691e-09
BRIA.BRIA.v_intra_MediallemniscusR	BRIA.BRIA.v_intra_MediallemniscusR	1719.88	29.814	4.78389e-08	8.03693e-05
BRIA.BRIA.v_intra_InferiorcerebellarpeduncleR	BRIA.BRIA.v_intra_InferiorcerebellarpeduncleR	7694.22	133.728	7.02386e-31	1.18001e-27
BRIA.BRIA.v_intra_SuperiorcerebellarpeduncleR	BRIA.BRIA.v_intra_SuperiorcerebellarpeduncleR	3825.73	66.3797	3.82695e-16	6.42928e-13
BRIA.BRIA.v_intra_CerebralpeduncleR	BRIA.BRIA.v_intra_CerebralpeduncleR	665.741	11.5352	0.000683564	1.14839
BRIA.BRIA.v_intra_AnteriorlimbofinternalcapsuleR	BRIA.BRIA.v_intra_AnteriorlimbofinternalcapsuleR	30891.4	542.421	3.5529e-119	5.96888e-116
BRIA.BRIA.v_intra_.PosteriorlimbofinternalcapsuleR	BRIA.BRIA.v_intra_.PosteriorlimbofinternalcapsuleR	7022.75	122.022	2.51144e-28	4.21921e-25
BRIA.BRIA.v_intra_RetrolenticularpartofinternalcapsuleR	BRIA.BRIA.v_intra_RetrolenticularpartofinternalcapsuleR	26246.3	459.911	1.90082e-101	3.19338e-98
BRIA.BRIA.v_intra_AnteriorcoronaradiataR	BRIA.BRIA.v_intra_AnteriorcoronaradiataR	124655	2283.69	0	0
BRIA.BRIA.v_intra_SuperiorcoronaradiataR	BRIA.BRIA.v_intra_SuperiorcoronaradiataR	44962.9	794.457	4.44756e-173	7.4719e-170
BRIA.BRIA.v_intra_PosteriorcoronaradiataR	BRIA.BRIA.v_intra_PosteriorcoronaradiataR	74900	1341.32	7.96514e-289	1.33814e-285
BRIA.BRIA.v_intra_PosteriorthalamicradiationR	BRIA.BRIA.v_intra_PosteriorthalamicradiationR	35586.9	626.172	3.96085e-137	6.65423e-134
BRIA.BRIA.v_intra_SagittalstratumR	BRIA.BRIA.v_intra_SagittalstratumR	52041.1	922.433	2.60571e-200	4.3776e-197
BRIA.BRIA.v_intra_ExternalcapsuleR	BRIA.BRIA.v_intra_ExternalcapsuleR	22114.9	386.811	1.05074e-85	1.76525e-82
BRIA.BRIA.v_intra_CingulumcingulategyrusR	BRIA.BRIA.v_intra_CingulumcingulategyrusR	57335.2	1018.68	9.86542e-221	1.65739e-217
BRIA.BRIA.v_intra_CingulumhippocampusR	BRIA.BRIA.v_intra_CingulumhippocampusR	67309.6	1201.27	2.46056e-259	4.13374e-256
BRIA.BRIA.v_intra_Fornix_StriaterminalisR	BRIA.BRIA.v_intra_Fornix_StriaterminalisR	61371.7	1092.38	2.46651e-236	4.14374e-233
BRIA.BRIA.v_intra_SuperiorlongitudinalfasciculusR	BRIA.BRIA.v_intra_SuperiorlongitudinalfasciculusR	24094.7	421.808	3.0216e-93	5.07628e-90
BRIA.BRIA.v_intra_SuperiorfrontooccipitalfasciculusR	BRIA.BRIA.v_intra_SuperiorfrontooccipitalfasciculusR	22203.4	388.373	4.83865e-86	8.12893e-83
BRIA.BRIA.v_intra_UncinatefasciculusR	BRIA.BRIA.v_intra_UncinatefasciculusR	49543.5	877.184	1.08207e-190	1.81788e-187
BRIA.BRIA.v_intra_TapetumR	BRIA.BRIA.v_intra_TapetumR	258826	5055.29	0	0
BRIA.BRIA.v_intra_CINGR	BRIA.BRIA.v_intra_CINGR	61073	1086.92	3.52734e-235	5.92593e-232
BRIA.BRIA.v_extra_ATRR	BRIA.BRIA.v_extra_ATRR	18532.8	323.645	4.50986e-72	7.57657e-69
BRIA.BRIA.v_extra_CSTR	BRIA.BRIA.v_extra_CSTR	52884	937.727	1.4707e-203	2.47078e-200
BRIA.BRIA.v_extra_CGR	BRIA.BRIA.v_extra_CGR	60279.6	1072.41	4.13055e-232	6.93932e-229
BRIA.BRIA.v_extra_IFOFR	BRIA.BRIA.v_extra_IFOFR	52060.3	922.78	2.19895e-200	3.69424e-197
BRIA.BRIA.v_extra_ILFR	BRIA.BRIA.v_extra_ILFR	44623	788.33	8.99538e-172	1.51122e-168
BRIA.BRIA.v_extra_SLFR	BRIA.BRIA.v_extra_SLFR	68591.3	1224.85	2.62018e-264	4.40191e-261
BRIA.BRIA.v_extra_UFR	BRIA.BRIA.v_extra_UFR	48404.7	856.585	2.60906e-186	4.38321e-183
BRIA.BRIA.v_extra_SLTFR	BRIA.BRIA.v_extra_SLTFR	99371.5	1799.46	0	0
BRIA.BRIA.v_extra_CorticospinaltractR	BRIA.BRIA.v_extra_CorticospinaltractR	522.774	9.05749	0.00261785	4.39798
BRIA.BRIA.v_extra_MediallemniscusR	BRIA.BRIA.v_extra_MediallemniscusR	4429.67	76.879	1.88834e-18	3.17241e-15
BRIA.BRIA.v_extra_InferiorcerebellarpeduncleR	BRIA.BRIA.v_extra_InferiorcerebellarpeduncleR	6158.55	106.966	4.87455e-25	8.18924e-22
BRIA.BRIA.v_extra_SuperiorcerebellarpeduncleR	BRIA.BRIA.v_extra_SuperiorcerebellarpeduncleR	30282.4	531.584	7.52799e-117	1.2647e-113
BRIA.BRIA.v_extra_CerebralpeduncleR	BRIA.BRIA.v_extra_CerebralpeduncleR	128.888	2.23271	0.135125	227.009
BRIA.BRIA.v_extra_AnteriorlimbofinternalcapsuleR	BRIA.BRIA.v_extra_AnteriorlimbofinternalcapsuleR	18980.6	331.53	8.93028e-74	1.50029e-70
BRIA.BRIA.v_extra_.PosteriorlimbofinternalcapsuleR	BRIA.BRIA.v_extra_.PosteriorlimbofinternalcapsuleR	33608.9	590.849	1.46042e-129	2.45351e-126
BRIA.BRIA.v_extra_RetrolenticularpartofinternalcapsuleR	BRIA.BRIA.v_extra_RetrolenticularpartofinternalcapsuleR	18211.8	317.994	7.50369e-71	1.26062e-67
BRIA.BRIA.v_extra_AnteriorcoronaradiataR	BRIA.BRIA.v_extra_AnteriorcoronaradiataR	110941	2019.65	0	0
BRIA.BRIA.v_extra_SuperiorcoronaradiataR	BRIA.BRIA.v_extra_SuperiorcoronaradiataR	58186.9	1034.21	5.06329e-224	8.50632e-221
BRIA.BRIA.v_extra_PosteriorcoronaradiataR	BRIA.BRIA.v_extra_PosteriorcoronaradiataR	18770.3	327.827	5.63367e-73	9.46456e-70
BRIA.BRIA.v_extra_PosteriorthalamicradiationR	BRIA.BRIA.v_extra_PosteriorthalamicradiationR	20695.7	361.762	2.65691e-80	4.4636e-77
BRIA.BRIA.v_extra_SagittalstratumR	BRIA.BRIA.v_extra_SagittalstratumR	27944.6	490.038	6.31987e-108	1.06174e-104
BRIA.BRIA.v_extra_ExternalcapsuleR	BRIA.BRIA.v_extra_ExternalcapsuleR	3287.93	57.0351	4.37276e-14	7.34624e-11
BRIA.BRIA.v_extra_CingulumcingulategyrusR	BRIA.BRIA.v_extra_CingulumcingulategyrusR	83589.1	1502.83	1.03753785626662e-322	1.74306359852792e-319
BRIA.BRIA.v_extra_CingulumhippocampusR	BRIA.BRIA.v_extra_CingulumhippocampusR	52154.5	924.49	9.5285e-201	1.60079e-197
BRIA.BRIA.v_extra_Fornix_StriaterminalisR	BRIA.BRIA.v_extra_Fornix_StriaterminalisR	4188.1	72.6788	1.57867e-17	2.65217e-14
BRIA.BRIA.v_extra_SuperiorlongitudinalfasciculusR	BRIA.BRIA.v_extra_SuperiorlongitudinalfasciculusR	29746	522.044	8.41379e-115	1.41352e-111
BRIA.BRIA.v_extra_SuperiorfrontooccipitalfasciculusR	BRIA.BRIA.v_extra_SuperiorfrontooccipitalfasciculusR	12825.9	223.421	2.22693e-50	3.74125e-47
BRIA.BRIA.v_extra_UncinatefasciculusR	BRIA.BRIA.v_extra_UncinatefasciculusR	46096.3	814.895	1.96357e-177	3.29879e-174
BRIA.BRIA.v_extra_TapetumR	BRIA.BRIA.v_extra_TapetumR	2806.79	48.6786	3.06263e-12	5.14522e-09
BRIA.BRIA.v_extra_CINGR	BRIA.BRIA.v_extra_CINGR	46326.3	819.043	2.56635e-178	4.31146e-175
BRIA.BRIA.v_csf_ATRR	BRIA.BRIA.v_csf_ATRR	105.889	1.83429	0.17563	295.058
BRIA.BRIA.v_csf_CSTR	BRIA.BRIA.v_csf_CSTR	510.669	8.84772	0.00293632	4.93302
BRIA.BRIA.v_csf_CGR	BRIA.BRIA.v_csf_CGR	387.051	6.70558	0.00961466	16.1526
BRIA.BRIA.v_csf_IFOFR	BRIA.BRIA.v_csf_IFOFR	4.69824	0.0813824	0.775434	1302.73
BRIA.BRIA.v_csf_ILFR	BRIA.BRIA.v_csf_ILFR	427.841	7.41239	0.00648046	10.8872
BRIA.BRIA.v_csf_SLFR	BRIA.BRIA.v_csf_SLFR	62.3689	1.08038	0.29862	501.681
BRIA.BRIA.v_csf_UFR	BRIA.BRIA.v_csf_UFR	516.075	8.94141	0.00278949	4.68634
BRIA.BRIA.v_csf_SLTFR	BRIA.BRIA.v_csf_SLTFR	868.547	15.0506	0.000104838	0.176128
BRIA.BRIA.v_csf_CorticospinaltractR	BRIA.BRIA.v_csf_CorticospinaltractR	1776.34	30.7934	2.88847e-08	4.85263e-05
BRIA.BRIA.v_csf_MediallemniscusR	BRIA.BRIA.v_csf_MediallemniscusR	627.341	10.8697	0.000978365	1.64365
BRIA.BRIA.v_csf_InferiorcerebellarpeduncleR	BRIA.BRIA.v_csf_InferiorcerebellarpeduncleR	133.95	2.32041	0.127695	214.527
BRIA.BRIA.v_csf_SuperiorcerebellarpeduncleR	BRIA.BRIA.v_csf_SuperiorcerebellarpeduncleR	147.352	2.55258	0.110122	185.006
BRIA.BRIA.v_csf_CerebralpeduncleR	BRIA.BRIA.v_csf_CerebralpeduncleR	97.5946	1.69059	0.19353	325.131
BRIA.BRIA.v_csf_AnteriorlimbofinternalcapsuleR	BRIA.BRIA.v_csf_AnteriorlimbofinternalcapsuleR	32.9979	0.571594	0.449631	755.38
BRIA.BRIA.v_csf_.PosteriorlimbofinternalcapsuleR	BRIA.BRIA.v_csf_.PosteriorlimbofinternalcapsuleR	641.948	11.1229	0.000853486	1.43386
BRIA.BRIA.v_csf_RetrolenticularpartofinternalcapsuleR	BRIA.BRIA.v_csf_RetrolenticularpartofinternalcapsuleR	33.575	0.581589	0.445695	748.767
BRIA.BRIA.v_csf_AnteriorcoronaradiataR	BRIA.BRIA.v_csf_AnteriorcoronaradiataR	1.4753	0.0255551	0.872993	1466.63
BRIA.BRIA.v_csf_SuperiorcoronaradiataR	BRIA.BRIA.v_csf_SuperiorcoronaradiataR	76.1659	1.31938	0.25071	421.193
BRIA.BRIA.v_csf_PosteriorcoronaradiataR	BRIA.BRIA.v_csf_PosteriorcoronaradiataR	1651.49	28.6275	8.82129e-08	0.000148198
BRIA.BRIA.v_csf_PosteriorthalamicradiationR	BRIA.BRIA.v_csf_PosteriorthalamicradiationR	64.0855	1.11011	0.292064	490.668
BRIA.BRIA.v_csf_SagittalstratumR	BRIA.BRIA.v_csf_SagittalstratumR	79.0598	1.36951	0.241903	406.397
BRIA.BRIA.v_csf_ExternalcapsuleR	BRIA.BRIA.v_csf_ExternalcapsuleR	22.5146	0.389998	0.532304	894.271
BRIA.BRIA.v_csf_CingulumcingulategyrusR	BRIA.BRIA.v_csf_CingulumcingulategyrusR	863.493	14.963	0.000109818	0.184494
BRIA.BRIA.v_csf_CingulumhippocampusR	BRIA.BRIA.v_csf_CingulumhippocampusR	1348.9	23.3793	1.33501e-06	0.00224282
BRIA.BRIA.v_csf_Fornix_StriaterminalisR	BRIA.BRIA.v_csf_Fornix_StriaterminalisR	2816.99	48.8557	2.79853e-12	4.70152e-09
BRIA.BRIA.v_csf_SuperiorlongitudinalfasciculusR	BRIA.BRIA.v_csf_SuperiorlongitudinalfasciculusR	76.7237	1.32904	0.248983	418.291
BRIA.BRIA.v_csf_SuperiorfrontooccipitalfasciculusR	BRIA.BRIA.v_csf_SuperiorfrontooccipitalfasciculusR	0.0341222	0.00059106	0.980604	1647.41
BRIA.BRIA.v_csf_UncinatefasciculusR	BRIA.BRIA.v_csf_UncinatefasciculusR	1277.96	22.149	2.53134e-06	0.00425266
BRIA.BRIA.v_csf_TapetumR	BRIA.BRIA.v_csf_TapetumR	63837.8	1137.53	7.02437e-246	1.18009e-242
BRIA.BRIA.v_csf_CINGR	BRIA.BRIA.v_csf_CINGR	11.2221	0.194388	0.659292	1107.61
BRIA.BRIA.micro_Rd_ATRR	BRIA.BRIA.micro_Rd_ATRR	480011	10522.6	0	0
BRIA.BRIA.micro_Rd_CSTR	BRIA.BRIA.micro_Rd_CSTR	184462	3475.46	0	0
BRIA.BRIA.micro_Rd_CGR	BRIA.BRIA.micro_Rd_CGR	188440	3557.14	0	0
BRIA.BRIA.micro_Rd_IFOFR	BRIA.BRIA.micro_Rd_IFOFR	339426	6903.83	0	0
BRIA.BRIA.micro_Rd_ILFR	BRIA.BRIA.micro_Rd_ILFR	175897	3300.66	0	0
BRIA.BRIA.micro_Rd_SLFR	BRIA.BRIA.micro_Rd_SLFR	336179	6826.39	0	0
BRIA.BRIA.micro_Rd_UFR	BRIA.BRIA.micro_Rd_UFR	202257	3843.26	0	0
BRIA.BRIA.micro_Rd_SLTFR	BRIA.BRIA.micro_Rd_SLTFR	130961	2406.23	0	0
BRIA.BRIA.micro_Rd_CorticospinaltractR	BRIA.BRIA.micro_Rd_CorticospinaltractR	212.399	3.67949	0.0550929	92.5561
BRIA.BRIA.micro_Rd_MediallemniscusR	BRIA.BRIA.micro_Rd_MediallemniscusR	17095.5	298.355	1.31989e-66	2.21741e-63
BRIA.BRIA.micro_Rd_InferiorcerebellarpeduncleR	BRIA.BRIA.micro_Rd_InferiorcerebellarpeduncleR	96748.2	1749.86	0	0
BRIA.BRIA.micro_Rd_SuperiorcerebellarpeduncleR	BRIA.BRIA.micro_Rd_SuperiorcerebellarpeduncleR	10783.9	187.682	1.27517e-42	2.14229e-39
BRIA.BRIA.micro_Rd_CerebralpeduncleR	BRIA.BRIA.micro_Rd_CerebralpeduncleR	84116.6	1512.68	0	0
BRIA.BRIA.micro_Rd_AnteriorlimbofinternalcapsuleR	BRIA.BRIA.micro_Rd_AnteriorlimbofinternalcapsuleR	307559	6154.98	0	0
BRIA.BRIA.micro_Rd_.PosteriorlimbofinternalcapsuleR	BRIA.BRIA.micro_Rd_.PosteriorlimbofinternalcapsuleR	88746.6	1599.3	0	0
BRIA.BRIA.micro_Rd_RetrolenticularpartofinternalcapsuleR	BRIA.BRIA.micro_Rd_RetrolenticularpartofinternalcapsuleR	195534	3703.57	0	0
BRIA.BRIA.micro_Rd_AnteriorcoronaradiataR	BRIA.BRIA.micro_Rd_AnteriorcoronaradiataR	353221	7235.64	0	0
BRIA.BRIA.micro_Rd_SuperiorcoronaradiataR	BRIA.BRIA.micro_Rd_SuperiorcoronaradiataR	258720	5052.98	0	0
BRIA.BRIA.micro_Rd_PosteriorcoronaradiataR	BRIA.BRIA.micro_Rd_PosteriorcoronaradiataR	297231	5917.42	0	0
BRIA.BRIA.micro_Rd_PosteriorthalamicradiationR	BRIA.BRIA.micro_Rd_PosteriorthalamicradiationR	184591	3478.1	0	0
BRIA.BRIA.micro_Rd_SagittalstratumR	BRIA.BRIA.micro_Rd_SagittalstratumR	225288	4328.69	0	0
BRIA.BRIA.micro_Rd_ExternalcapsuleR	BRIA.BRIA.micro_Rd_ExternalcapsuleR	269737	5296.9	0	0
BRIA.BRIA.micro_Rd_CingulumcingulategyrusR	BRIA.BRIA.micro_Rd_CingulumcingulategyrusR	130370	2394.72	0	0
BRIA.BRIA.micro_Rd_CingulumhippocampusR	BRIA.BRIA.micro_Rd_CingulumhippocampusR	61920.7	1102.42	1.85384e-238	3.11446e-235
BRIA.BRIA.micro_Rd_Fornix_StriaterminalisR	BRIA.BRIA.micro_Rd_Fornix_StriaterminalisR	463315	10063.6	0	0
BRIA.BRIA.micro_Rd_SuperiorlongitudinalfasciculusR	BRIA.BRIA.micro_Rd_SuperiorlongitudinalfasciculusR	193075	3652.7	0	0
BRIA.BRIA.micro_Rd_SuperiorfrontooccipitalfasciculusR	BRIA.BRIA.micro_Rd_SuperiorfrontooccipitalfasciculusR	230467	4439.34	0	0
BRIA.BRIA.micro_Rd_UncinatefasciculusR	BRIA.BRIA.micro_Rd_UncinatefasciculusR	72367.7	1294.49	5.6297e-279	9.45789e-276
BRIA.BRIA.micro_Rd_TapetumR	BRIA.BRIA.micro_Rd_TapetumR	388474	8105.49	0	0
BRIA.BRIA.micro_Rd_CINGR	BRIA.BRIA.micro_Rd_CINGR	235467	4546.72	0	0
BRIA.BRIA.micro_FA_ATRR	BRIA.BRIA.micro_FA_ATRR	25926.5	454.243	3.14952e-100	5.2912e-97
BRIA.BRIA.micro_FA_CSTR	BRIA.BRIA.micro_FA_CSTR	5875.28	102.033	5.83854e-24	9.80875e-21
BRIA.BRIA.micro_FA_CGR	BRIA.BRIA.micro_FA_CGR	19385.1	338.655	2.58241e-75	4.33845e-72
BRIA.BRIA.micro_FA_IFOFR	BRIA.BRIA.micro_FA_IFOFR	37516.4	660.688	1.62585e-144	2.73142e-141
BRIA.BRIA.micro_FA_ILFR	BRIA.BRIA.micro_FA_ILFR	16971.9	296.182	3.8942e-66	6.54226e-63
BRIA.BRIA.micro_FA_SLFR	BRIA.BRIA.micro_FA_SLFR	29767.6	522.429	6.95479e-115	1.1684e-111
BRIA.BRIA.micro_FA_UFR	BRIA.BRIA.micro_FA_UFR	19565.1	341.828	5.33366e-76	8.96055e-73
BRIA.BRIA.micro_FA_SLTFR	BRIA.BRIA.micro_FA_SLTFR	20584.2	359.795	7.06038e-80	1.18614e-76
BRIA.BRIA.micro_FA_CorticospinaltractR	BRIA.BRIA.micro_FA_CorticospinaltractR	2446.15	42.4173	7.46171e-11	1.25357e-07
BRIA.BRIA.micro_FA_MediallemniscusR	BRIA.BRIA.micro_FA_MediallemniscusR	959.803	16.6326	4.54542e-05	0.076363
BRIA.BRIA.micro_FA_InferiorcerebellarpeduncleR	BRIA.BRIA.micro_FA_InferiorcerebellarpeduncleR	9450.69	164.383	1.48216e-37	2.49003e-34
BRIA.BRIA.micro_FA_SuperiorcerebellarpeduncleR	BRIA.BRIA.micro_FA_SuperiorcerebellarpeduncleR	0.444225	0.00769481	0.9301	1562.57
BRIA.BRIA.micro_FA_CerebralpeduncleR	BRIA.BRIA.micro_FA_CerebralpeduncleR	2208.02	38.2839	6.17621e-10	1.0376e-06
BRIA.BRIA.micro_FA_AnteriorlimbofinternalcapsuleR	BRIA.BRIA.micro_FA_AnteriorlimbofinternalcapsuleR	25301.1	443.163	7.63126e-98	1.28205e-94
BRIA.BRIA.micro_FA_.PosteriorlimbofinternalcapsuleR	BRIA.BRIA.micro_FA_.PosteriorlimbofinternalcapsuleR	2813.11	48.7883	2.89616e-12	4.86556e-09
BRIA.BRIA.micro_FA_RetrolenticularpartofinternalcapsuleR	BRIA.BRIA.micro_FA_RetrolenticularpartofinternalcapsuleR	21747.2	380.317	2.64111e-84	4.43706e-81
BRIA.BRIA.micro_FA_AnteriorcoronaradiataR	BRIA.BRIA.micro_FA_AnteriorcoronaradiataR	70301.7	1256.36	6.00026e-271	1.00804e-267
BRIA.BRIA.micro_FA_SuperiorcoronaradiataR	BRIA.BRIA.micro_FA_SuperiorcoronaradiataR	29479.7	517.31	8.73989e-114	1.4683e-110
BRIA.BRIA.micro_FA_PosteriorcoronaradiataR	BRIA.BRIA.micro_FA_PosteriorcoronaradiataR	78891.6	1415.36	2.25807e-304	3.79357e-301
BRIA.BRIA.micro_FA_PosteriorthalamicradiationR	BRIA.BRIA.micro_FA_PosteriorthalamicradiationR	31463.7	552.611	2.31199e-121	3.88414e-118
BRIA.BRIA.micro_FA_SagittalstratumR	BRIA.BRIA.micro_FA_SagittalstratumR	37466.6	659.798	2.52109e-144	4.23543e-141
BRIA.BRIA.micro_FA_ExternalcapsuleR	BRIA.BRIA.micro_FA_ExternalcapsuleR	18721	326.958	8.6774e-73	1.4578e-69
BRIA.BRIA.micro_FA_CingulumcingulategyrusR	BRIA.BRIA.micro_FA_CingulumcingulategyrusR	17538.4	306.146	2.72924e-68	4.58512e-65
BRIA.BRIA.micro_FA_CingulumhippocampusR	BRIA.BRIA.micro_FA_CingulumhippocampusR	20954.3	366.323	2.75611e-81	4.63027e-78
BRIA.BRIA.micro_FA_Fornix_StriaterminalisR	BRIA.BRIA.micro_FA_Fornix_StriaterminalisR	65374.8	1165.73	7.80023e-252	1.31044e-248
BRIA.BRIA.micro_FA_SuperiorlongitudinalfasciculusR	BRIA.BRIA.micro_FA_SuperiorlongitudinalfasciculusR	18287.9	319.334	3.85185e-71	6.4711e-68
BRIA.BRIA.micro_FA_SuperiorfrontooccipitalfasciculusR	BRIA.BRIA.micro_FA_SuperiorfrontooccipitalfasciculusR	22153.2	387.486	7.51535e-86	1.26258e-82
BRIA.BRIA.micro_FA_UncinatefasciculusR	BRIA.BRIA.micro_FA_UncinatefasciculusR	14105.1	245.842	3.07092e-55	5.15914e-52
BRIA.BRIA.micro_FA_TapetumR	BRIA.BRIA.micro_FA_TapetumR	276232	5441.97	0	0
BRIA.BRIA.micro_FA_CINGR	BRIA.BRIA.micro_FA_CINGR	31281.6	549.368	1.14794e-120	1.92854e-117
BRIA.BRIA.micro_Ax_ATRR	BRIA.BRIA.micro_Ax_ATRR	18483.9	322.784	6.92074e-72	1.16268e-68
BRIA.BRIA.micro_Ax_CSTR	BRIA.BRIA.micro_Ax_CSTR	4556.68	79.0877	6.18622e-19	1.03928e-15
BRIA.BRIA.micro_Ax_CGR	BRIA.BRIA.micro_Ax_CGR	6439.25	111.855	4.16577e-26	6.9985e-23
BRIA.BRIA.micro_Ax_IFOFR	BRIA.BRIA.micro_Ax_IFOFR	14649.9	255.399	2.61143e-57	4.38721e-54
BRIA.BRIA.micro_Ax_ILFR	BRIA.BRIA.micro_Ax_ILFR	6082.91	105.648	9.45953e-25	1.5892e-21
BRIA.BRIA.micro_Ax_SLFR	BRIA.BRIA.micro_Ax_SLFR	15964.6	278.48	2.62996e-62	4.41833e-59
BRIA.BRIA.micro_Ax_UFR	BRIA.BRIA.micro_Ax_UFR	9520.64	165.604	8.03743e-38	1.35029e-34
BRIA.BRIA.micro_Ax_SLTFR	BRIA.BRIA.micro_Ax_SLTFR	1424.53	24.6909	6.75821e-07	0.00113538
BRIA.BRIA.micro_Ax_CorticospinaltractR	BRIA.BRIA.micro_Ax_CorticospinaltractR	862.284	14.942	0.000111044	0.186553
BRIA.BRIA.micro_Ax_MediallemniscusR	BRIA.BRIA.micro_Ax_MediallemniscusR	1756.14	30.4431	3.45954e-08	5.81203e-05
BRIA.BRIA.micro_Ax_InferiorcerebellarpeduncleR	BRIA.BRIA.micro_Ax_InferiorcerebellarpeduncleR	235.388	4.07778	0.0434573	73.0083
BRIA.BRIA.micro_Ax_SuperiorcerebellarpeduncleR	BRIA.BRIA.micro_Ax_SuperiorcerebellarpeduncleR	4108.72	71.2987	3.17309e-17	5.33079e-14
BRIA.BRIA.micro_Ax_CerebralpeduncleR	BRIA.BRIA.micro_Ax_CerebralpeduncleR	4816.96	83.6148	6.28956e-20	1.05665e-16
BRIA.BRIA.micro_Ax_AnteriorlimbofinternalcapsuleR	BRIA.BRIA.micro_Ax_AnteriorlimbofinternalcapsuleR	33008.4	580.138	2.88664e-127	4.84955e-124
BRIA.BRIA.micro_Ax_.PosteriorlimbofinternalcapsuleR	BRIA.BRIA.micro_Ax_.PosteriorlimbofinternalcapsuleR	6508.48	113.061	2.27134e-26	3.81585e-23
BRIA.BRIA.micro_Ax_RetrolenticularpartofinternalcapsuleR	BRIA.BRIA.micro_Ax_RetrolenticularpartofinternalcapsuleR	12192	212.32	5.70156e-48	9.57862e-45
BRIA.BRIA.micro_Ax_AnteriorcoronaradiataR	BRIA.BRIA.micro_Ax_AnteriorcoronaradiataR	19331.4	337.71	4.13118e-75	6.94038e-72
BRIA.BRIA.micro_Ax_SuperiorcoronaradiataR	BRIA.BRIA.micro_Ax_SuperiorcoronaradiataR	19368.1	338.357	2.99559e-75	5.0326e-72
BRIA.BRIA.micro_Ax_PosteriorcoronaradiataR	BRIA.BRIA.micro_Ax_PosteriorcoronaradiataR	24967.4	437.254	1.42748e-96	2.39816e-93
BRIA.BRIA.micro_Ax_PosteriorthalamicradiationR	BRIA.BRIA.micro_Ax_PosteriorthalamicradiationR	9169.2	159.467	1.73985e-36	2.92295e-33
BRIA.BRIA.micro_Ax_SagittalstratumR	BRIA.BRIA.micro_Ax_SagittalstratumR	11106.1	193.318	7.60832e-44	1.2782e-40
BRIA.BRIA.micro_Ax_ExternalcapsuleR	BRIA.BRIA.micro_Ax_ExternalcapsuleR	42934	757.921	2.74997e-165	4.61994e-162
BRIA.BRIA.micro_Ax_CingulumcingulategyrusR	BRIA.BRIA.micro_Ax_CingulumcingulategyrusR	2155.26	37.3684	9.8707e-10	1.65828e-06
BRIA.BRIA.micro_Ax_CingulumhippocampusR	BRIA.BRIA.micro_Ax_CingulumhippocampusR	1360.61	23.5824	1.20133e-06	0.00201824
BRIA.BRIA.micro_Ax_Fornix_StriaterminalisR	BRIA.BRIA.micro_Ax_Fornix_StriaterminalisR	17778.4	310.367	3.33779e-69	5.60748e-66
BRIA.BRIA.micro_Ax_SuperiorlongitudinalfasciculusR	BRIA.BRIA.micro_Ax_SuperiorlongitudinalfasciculusR	16361.9	285.46	8.12115e-64	1.36435e-60
BRIA.BRIA.micro_Ax_SuperiorfrontooccipitalfasciculusR	BRIA.BRIA.micro_Ax_SuperiorfrontooccipitalfasciculusR	36130.3	635.888	3.29541e-139	5.53629e-136
BRIA.BRIA.micro_Ax_UncinatefasciculusR	BRIA.BRIA.micro_Ax_UncinatefasciculusR	432.638	7.49552	0.00618804	10.3959
BRIA.BRIA.micro_Ax_TapetumR	BRIA.BRIA.micro_Ax_TapetumR	51556.7	913.649	1.9156e-198	3.21822e-195
BRIA.BRIA.micro_Ax_CINGR	BRIA.BRIA.micro_Ax_CINGR	3313.57	57.4804	3.48789e-14	5.85966e-11
BRIA.BRIA.micro_ADC_ATRR	BRIA.BRIA.micro_ADC_ATRR	173757	3257.2	0	0
BRIA.BRIA.micro_ADC_CSTR	BRIA.BRIA.micro_ADC_CSTR	50628	896.818	7.23328e-195	1.21519e-191
BRIA.BRIA.micro_ADC_CGR	BRIA.BRIA.micro_ADC_CGR	93312.7	1685.08	0	0
BRIA.BRIA.micro_ADC_IFOFR	BRIA.BRIA.micro_ADC_IFOFR	199637	3788.71	0	0
BRIA.BRIA.micro_ADC_ILFR	BRIA.BRIA.micro_ADC_ILFR	90044.9	1623.65	0	0
BRIA.BRIA.micro_ADC_SLFR	BRIA.BRIA.micro_ADC_SLFR	169447	3169.94	0	0
BRIA.BRIA.micro_ADC_UFR	BRIA.BRIA.micro_ADC_UFR	119896	2191.69	0	0
BRIA.BRIA.micro_ADC_SLTFR	BRIA.BRIA.micro_ADC_SLTFR	56739.3	1007.83	1.97252e-218	3.31384e-215
BRIA.BRIA.micro_ADC_CorticospinaltractR	BRIA.BRIA.micro_ADC_CorticospinaltractR	17.3603	0.300714	0.583438	980.176
BRIA.BRIA.micro_ADC_MediallemniscusR	BRIA.BRIA.micro_ADC_MediallemniscusR	9228.96	160.51	1.03134e-36	1.73265e-33
BRIA.BRIA.micro_ADC_InferiorcerebellarpeduncleR	BRIA.BRIA.micro_ADC_InferiorcerebellarpeduncleR	23529.8	411.817	4.28979e-91	7.20685e-88
BRIA.BRIA.micro_ADC_SuperiorcerebellarpeduncleR	BRIA.BRIA.micro_ADC_SuperiorcerebellarpeduncleR	11380.3	198.113	6.91521e-45	1.16176e-41
BRIA.BRIA.micro_ADC_CerebralpeduncleR	BRIA.BRIA.micro_ADC_CerebralpeduncleR	32752.2	575.569	2.75401e-126	4.62674e-123
BRIA.BRIA.micro_ADC_AnteriorlimbofinternalcapsuleR	BRIA.BRIA.micro_ADC_AnteriorlimbofinternalcapsuleR	191866	3627.73	0	0
BRIA.BRIA.micro_ADC_.PosteriorlimbofinternalcapsuleR	BRIA.BRIA.micro_ADC_.PosteriorlimbofinternalcapsuleR	39675.3	699.379	8.69128e-153	1.46013e-149
BRIA.BRIA.micro_ADC_RetrolenticularpartofinternalcapsuleR	BRIA.BRIA.micro_ADC_RetrolenticularpartofinternalcapsuleR	126845	2326.18	0	0
BRIA.BRIA.micro_ADC_AnteriorcoronaradiataR	BRIA.BRIA.micro_ADC_AnteriorcoronaradiataR	250081	4863.54	0	0
BRIA.BRIA.micro_ADC_SuperiorcoronaradiataR	BRIA.BRIA.micro_ADC_SuperiorcoronaradiataR	163655	3053.24	0	0
BRIA.BRIA.micro_ADC_PosteriorcoronaradiataR	BRIA.BRIA.micro_ADC_PosteriorcoronaradiataR	252711	4921.04	0	0
BRIA.BRIA.micro_ADC_PosteriorthalamicradiationR	BRIA.BRIA.micro_ADC_PosteriorthalamicradiationR	133826	2462.16	0	0
BRIA.BRIA.micro_ADC_SagittalstratumR	BRIA.BRIA.micro_ADC_SagittalstratumR	159888	2977.67	0	0
BRIA.BRIA.micro_ADC_ExternalcapsuleR	BRIA.BRIA.micro_ADC_ExternalcapsuleR	237035	4580.5	0	0
BRIA.BRIA.micro_ADC_CingulumcingulategyrusR	BRIA.BRIA.micro_ADC_CingulumcingulategyrusR	58284.2	1035.98	2.13099e-224	3.58005e-221
BRIA.BRIA.micro_ADC_CingulumhippocampusR	BRIA.BRIA.micro_ADC_CingulumhippocampusR	8447.36	146.866	9.63157e-34	1.6181e-30
BRIA.BRIA.micro_ADC_Fornix_StriaterminalisR	BRIA.BRIA.micro_ADC_Fornix_StriaterminalisR	229278	4413.9	0	0
BRIA.BRIA.micro_ADC_SuperiorlongitudinalfasciculusR	BRIA.BRIA.micro_ADC_SuperiorlongitudinalfasciculusR	141728	2617.14	0	0
BRIA.BRIA.micro_ADC_SuperiorfrontooccipitalfasciculusR	BRIA.BRIA.micro_ADC_SuperiorfrontooccipitalfasciculusR	172400	3229.69	0	0
BRIA.BRIA.micro_ADC_UncinatefasciculusR	BRIA.BRIA.micro_ADC_UncinatefasciculusR	36644.4	645.082	3.54948e-141	5.96313e-138
BRIA.BRIA.micro_ADC_TapetumR	BRIA.BRIA.micro_ADC_TapetumR	352106	7208.63	0	0
BRIA.BRIA.micro_ADC_CINGR	BRIA.BRIA.micro_ADC_CINGR	90635.4	1634.74	0	0
BRIA.BRIA.Drad_extra_ATRR	BRIA.BRIA.Drad_extra_ATRR	25939.8	454.48	2.80122e-100	4.70605e-97
BRIA.BRIA.Drad_extra_CSTR	BRIA.BRIA.Drad_extra_CSTR	7974.87	138.623	6.02063e-32	1.01147e-28
BRIA.BRIA.Drad_extra_CGR	BRIA.BRIA.Drad_extra_CGR	17926.5	312.973	9.12745e-70	1.53341e-66
BRIA.BRIA.Drad_extra_IFOFR	BRIA.BRIA.Drad_extra_IFOFR	28370.4	497.599	1.49913e-109	2.51854e-106
BRIA.BRIA.Drad_extra_ILFR	BRIA.BRIA.Drad_extra_ILFR	16668.1	290.842	5.56193e-65	9.34405e-62
BRIA.BRIA.Drad_extra_SLFR	BRIA.BRIA.Drad_extra_SLFR	28580.8	501.336	2.35993e-110	3.96469e-107
BRIA.BRIA.Drad_extra_UFR	BRIA.BRIA.Drad_extra_UFR	27060.2	474.344	1.495e-104	2.5116e-101
BRIA.BRIA.Drad_extra_SLTFR	BRIA.BRIA.Drad_extra_SLTFR	13453.4	234.417	9.19069e-53	1.54404e-49
BRIA.BRIA.Drad_extra_CorticospinaltractR	BRIA.BRIA.Drad_extra_CorticospinaltractR	633.663	10.9793	0.000922194	1.54929
BRIA.BRIA.Drad_extra_MediallemniscusR	BRIA.BRIA.Drad_extra_MediallemniscusR	2272.68	39.4061	3.47772e-10	5.84257e-07
BRIA.BRIA.Drad_extra_InferiorcerebellarpeduncleR	BRIA.BRIA.Drad_extra_InferiorcerebellarpeduncleR	96.4924	1.6715	0.196065	329.39
BRIA.BRIA.Drad_extra_SuperiorcerebellarpeduncleR	BRIA.BRIA.Drad_extra_SuperiorcerebellarpeduncleR	11.987	0.207638	0.648628	1089.69
BRIA.BRIA.Drad_extra_CerebralpeduncleR	BRIA.BRIA.Drad_extra_CerebralpeduncleR	1958.23	33.9493	5.7003e-09	9.5765e-06
BRIA.BRIA.Drad_extra_AnteriorlimbofinternalcapsuleR	BRIA.BRIA.Drad_extra_AnteriorlimbofinternalcapsuleR	34100.4	599.62	1.92706e-131	3.23747e-128
BRIA.BRIA.Drad_extra_.PosteriorlimbofinternalcapsuleR	BRIA.BRIA.Drad_extra_.PosteriorlimbofinternalcapsuleR	8277.68	143.906	4.25244e-33	7.1441e-30
BRIA.BRIA.Drad_extra_RetrolenticularpartofinternalcapsuleR	BRIA.BRIA.Drad_extra_RetrolenticularpartofinternalcapsuleR	15243.7	265.82	1.44602e-59	2.42931e-56
BRIA.BRIA.Drad_extra_AnteriorcoronaradiataR	BRIA.BRIA.Drad_extra_AnteriorcoronaradiataR	52329.2	927.66	2.02164e-201	3.39636e-198
BRIA.BRIA.Drad_extra_SuperiorcoronaradiataR	BRIA.BRIA.Drad_extra_SuperiorcoronaradiataR	26902.4	471.546	5.97647e-104	1.00405e-100
BRIA.BRIA.Drad_extra_PosteriorcoronaradiataR	BRIA.BRIA.Drad_extra_PosteriorcoronaradiataR	30538.1	536.133	7.9455e-118	1.33484e-114
BRIA.BRIA.Drad_extra_PosteriorthalamicradiationR	BRIA.BRIA.Drad_extra_PosteriorthalamicradiationR	15563.7	271.439	8.78547e-61	1.47596e-57
BRIA.BRIA.Drad_extra_SagittalstratumR	BRIA.BRIA.Drad_extra_SagittalstratumR	17072.4	297.95	1.61484e-66	2.71293e-63
BRIA.BRIA.Drad_extra_ExternalcapsuleR	BRIA.BRIA.Drad_extra_ExternalcapsuleR	46604.1	824.058	2.19407e-179	3.68603e-176
BRIA.BRIA.Drad_extra_CingulumcingulategyrusR	BRIA.BRIA.Drad_extra_CingulumcingulategyrusR	16095.9	280.786	8.33364e-63	1.40005e-59
BRIA.BRIA.Drad_extra_CingulumhippocampusR	BRIA.BRIA.Drad_extra_CingulumhippocampusR	2106.33	36.5192	1.52519e-09	2.56233e-06
BRIA.BRIA.Drad_extra_Fornix_StriaterminalisR	BRIA.BRIA.Drad_extra_Fornix_StriaterminalisR	12270.4	213.692	2.87211e-48	4.82514e-45
BRIA.BRIA.Drad_extra_SuperiorlongitudinalfasciculusR	BRIA.BRIA.Drad_extra_SuperiorlongitudinalfasciculusR	20306.4	354.894	8.05933e-79	1.35397e-75
BRIA.BRIA.Drad_extra_SuperiorfrontooccipitalfasciculusR	BRIA.BRIA.Drad_extra_SuperiorfrontooccipitalfasciculusR	29875	524.339	2.70476e-115	4.54399e-112
BRIA.BRIA.Drad_extra_UncinatefasciculusR	BRIA.BRIA.Drad_extra_UncinatefasciculusR	13005.8	226.574	4.61264e-51	7.74924e-48
BRIA.BRIA.Drad_extra_TapetumR	BRIA.BRIA.Drad_extra_TapetumR	45392.7	802.204	9.93079e-175	1.66837e-171
BRIA.BRIA.Drad_extra_CINGR	BRIA.BRIA.Drad_extra_CINGR	8627.7	150.014	1.98742e-34	3.33886e-31
BRIA.BRIA.Dax_intra_ATRR	BRIA.BRIA.Dax_intra_ATRR	16370.7	285.614	7.5191e-64	1.26321e-60
BRIA.BRIA.Dax_intra_CSTR	BRIA.BRIA.Dax_intra_CSTR	6834.28	118.737	1.30855e-27	2.19836e-24
BRIA.BRIA.Dax_intra_CGR	BRIA.BRIA.Dax_intra_CGR	13440.8	234.195	1.02678e-52	1.725e-49
BRIA.BRIA.Dax_intra_IFOFR	BRIA.BRIA.Dax_intra_IFOFR	17836.5	311.389	2.00743e-69	3.37248e-66
BRIA.BRIA.Dax_intra_ILFR	BRIA.BRIA.Dax_intra_ILFR	10384.4	180.697	4.20228e-41	7.05983e-38
BRIA.BRIA.Dax_intra_SLFR	BRIA.BRIA.Dax_intra_SLFR	20878.3	364.982	5.36589e-81	9.01469e-78
BRIA.BRIA.Dax_intra_UFR	BRIA.BRIA.Dax_intra_UFR	17518.8	305.801	3.24003e-68	5.44324e-65
BRIA.BRIA.Dax_intra_SLTFR	BRIA.BRIA.Dax_intra_SLTFR	9387.87	163.286	2.56795e-37	4.31415e-34
BRIA.BRIA.Dax_intra_CorticospinaltractR	BRIA.BRIA.Dax_intra_CorticospinaltractR	561.847	9.73463	0.00180959	3.0401
BRIA.BRIA.Dax_intra_MediallemniscusR	BRIA.BRIA.Dax_intra_MediallemniscusR	1719.96	29.8153	4.78087e-08	8.03186e-05
BRIA.BRIA.Dax_intra_InferiorcerebellarpeduncleR	BRIA.BRIA.Dax_intra_InferiorcerebellarpeduncleR	40.8662	0.707891	0.40015	672.252
BRIA.BRIA.Dax_intra_SuperiorcerebellarpeduncleR	BRIA.BRIA.Dax_intra_SuperiorcerebellarpeduncleR	92.2462	1.59794	0.206203	346.421
BRIA.BRIA.Dax_intra_CerebralpeduncleR	BRIA.BRIA.Dax_intra_CerebralpeduncleR	2049.75	35.5374	2.5231e-09	4.23882e-06
BRIA.BRIA.Dax_intra_AnteriorlimbofinternalcapsuleR	BRIA.BRIA.Dax_intra_AnteriorlimbofinternalcapsuleR	31078.7	545.756	6.83707e-120	1.14863e-116
BRIA.BRIA.Dax_intra_.PosteriorlimbofinternalcapsuleR	BRIA.BRIA.Dax_intra_.PosteriorlimbofinternalcapsuleR	9276.73	161.345	6.7902e-37	1.14075e-33
BRIA.BRIA.Dax_intra_RetrolenticularpartofinternalcapsuleR	BRIA.BRIA.Dax_intra_RetrolenticularpartofinternalcapsuleR	10644.3	185.241	4.32367e-42	7.26377e-39
BRIA.BRIA.Dax_intra_AnteriorcoronaradiataR	BRIA.BRIA.Dax_intra_AnteriorcoronaradiataR	35459.4	623.893	1.21849e-136	2.04707e-133
BRIA.BRIA.Dax_intra_SuperiorcoronaradiataR	BRIA.BRIA.Dax_intra_SuperiorcoronaradiataR	24781.2	433.957	7.31558e-96	1.22902e-92
BRIA.BRIA.Dax_intra_PosteriorcoronaradiataR	BRIA.BRIA.Dax_intra_PosteriorcoronaradiataR	19534.2	341.283	6.9919e-76	1.17464e-72
BRIA.BRIA.Dax_intra_PosteriorthalamicradiationR	BRIA.BRIA.Dax_intra_PosteriorthalamicradiationR	8950.44	155.647	1.17975e-35	1.98197e-32
BRIA.BRIA.Dax_intra_SagittalstratumR	BRIA.BRIA.Dax_intra_SagittalstratumR	10958.5	190.736	2.76738e-43	4.64921e-40
BRIA.BRIA.Dax_intra_ExternalcapsuleR	BRIA.BRIA.Dax_intra_ExternalcapsuleR	33043.6	580.766	2.11776e-127	3.55784e-124
BRIA.BRIA.Dax_intra_CingulumcingulategyrusR	BRIA.BRIA.Dax_intra_CingulumcingulategyrusR	12925	225.157	9.35936e-51	1.57237e-47
BRIA.BRIA.Dax_intra_CingulumhippocampusR	BRIA.BRIA.Dax_intra_CingulumhippocampusR	1327.86	23.0144	1.61377e-06	0.00271113
BRIA.BRIA.Dax_intra_Fornix_StriaterminalisR	BRIA.BRIA.Dax_intra_Fornix_StriaterminalisR	7103.05	123.421	1.24315e-28	2.0885e-25
BRIA.BRIA.Dax_intra_SuperiorlongitudinalfasciculusR	BRIA.BRIA.Dax_intra_SuperiorlongitudinalfasciculusR	18043.3	315.028	3.28236e-70	5.51437e-67
BRIA.BRIA.Dax_intra_SuperiorfrontooccipitalfasciculusR	BRIA.BRIA.Dax_intra_SuperiorfrontooccipitalfasciculusR	31366.1	550.873	5.45593e-121	9.16596e-118
BRIA.BRIA.Dax_intra_UncinatefasciculusR	BRIA.BRIA.Dax_intra_UncinatefasciculusR	8449.51	146.904	9.45184e-34	1.58791e-30
BRIA.BRIA.Dax_intra_TapetumR	BRIA.BRIA.Dax_intra_TapetumR	18633.9	325.425	1.86018e-72	3.12511e-69
BRIA.BRIA.Dax_intra_CINGR	BRIA.BRIA.Dax_intra_CINGR	5382	93.4461	4.41528e-22	7.41767e-19
BRIA.BRIA.Dax_extra_ATRR	BRIA.BRIA.Dax_extra_ATRR	26797	469.676	1.50817e-103	2.53373e-100
BRIA.BRIA.Dax_extra_CSTR	BRIA.BRIA.Dax_extra_CSTR	7344.7	127.634	1.49816e-29	2.51691e-26
BRIA.BRIA.Dax_extra_CGR	BRIA.BRIA.Dax_extra_CGR	18701.5	326.616	1.02888e-72	1.72852e-69
BRIA.BRIA.Dax_extra_IFOFR	BRIA.BRIA.Dax_extra_IFOFR	30712.5	539.237	1.71332e-118	2.87837e-115
BRIA.BRIA.Dax_extra_ILFR	BRIA.BRIA.Dax_extra_ILFR	15887.5	277.126	5.16156e-62	8.67142e-59
BRIA.BRIA.Dax_extra_SLFR	BRIA.BRIA.Dax_extra_SLFR	29607.3	519.579	2.8463e-114	4.78178e-111
BRIA.BRIA.Dax_extra_UFR	BRIA.BRIA.Dax_extra_UFR	28977.4	508.383	7.22737e-112	1.2142e-108
BRIA.BRIA.Dax_extra_SLTFR	BRIA.BRIA.Dax_extra_SLTFR	10301.7	179.252	8.65729e-41	1.45443e-37
BRIA.BRIA.Dax_extra_CorticospinaltractR	BRIA.BRIA.Dax_extra_CorticospinaltractR	562.149	9.73987	0.00180443	3.03145
BRIA.BRIA.Dax_extra_MediallemniscusR	BRIA.BRIA.Dax_extra_MediallemniscusR	2210.59	38.3286	6.03664e-10	1.01416e-06
BRIA.BRIA.Dax_extra_InferiorcerebellarpeduncleR	BRIA.BRIA.Dax_extra_InferiorcerebellarpeduncleR	45.2044	0.783039	0.376219	632.047
BRIA.BRIA.Dax_extra_SuperiorcerebellarpeduncleR	BRIA.BRIA.Dax_extra_SuperiorcerebellarpeduncleR	561.067	9.72112	0.00182293	3.06252
BRIA.BRIA.Dax_extra_CerebralpeduncleR	BRIA.BRIA.Dax_extra_CerebralpeduncleR	3352.99	58.1653	2.46361e-14	4.13887e-11
BRIA.BRIA.Dax_extra_AnteriorlimbofinternalcapsuleR	BRIA.BRIA.Dax_extra_AnteriorlimbofinternalcapsuleR	47596.2	841.972	3.36299e-183	5.64982e-180
BRIA.BRIA.Dax_extra_.PosteriorlimbofinternalcapsuleR	BRIA.BRIA.Dax_extra_.PosteriorlimbofinternalcapsuleR	9808.58	170.634	6.4724e-39	1.08736e-35
BRIA.BRIA.Dax_extra_RetrolenticularpartofinternalcapsuleR	BRIA.BRIA.Dax_extra_RetrolenticularpartofinternalcapsuleR	20299.1	354.767	8.58753e-79	1.44271e-75
BRIA.BRIA.Dax_extra_AnteriorcoronaradiataR	BRIA.BRIA.Dax_extra_AnteriorcoronaradiataR	55046.6	977.019	6.72893e-212	1.13046e-208
BRIA.BRIA.Dax_extra_SuperiorcoronaradiataR	BRIA.BRIA.Dax_extra_SuperiorcoronaradiataR	33970.4	597.3	6.0544e-131	1.01714e-127
BRIA.BRIA.Dax_extra_PosteriorcoronaradiataR	BRIA.BRIA.Dax_extra_PosteriorcoronaradiataR	40407.1	712.511	1.3597e-155	2.28429e-152
BRIA.BRIA.Dax_extra_PosteriorthalamicradiationR	BRIA.BRIA.Dax_extra_PosteriorthalamicradiationR	16541.3	288.613	1.68823e-64	2.83622e-61
BRIA.BRIA.Dax_extra_SagittalstratumR	BRIA.BRIA.Dax_extra_SagittalstratumR	22209.7	388.486	4.57573e-86	7.68722e-83
BRIA.BRIA.Dax_extra_ExternalcapsuleR	BRIA.BRIA.Dax_extra_ExternalcapsuleR	66733.6	1190.68	4.21263e-257	7.07723e-254
BRIA.BRIA.Dax_extra_CingulumcingulategyrusR	BRIA.BRIA.Dax_extra_CingulumcingulategyrusR	14523.3	253.177	7.90713e-57	1.3284e-53
BRIA.BRIA.Dax_extra_CingulumhippocampusR	BRIA.BRIA.Dax_extra_CingulumhippocampusR	424.963	7.36252	0.00666261	11.1932
BRIA.BRIA.Dax_extra_Fornix_StriaterminalisR	BRIA.BRIA.Dax_extra_Fornix_StriaterminalisR	16220.7	282.979	2.79536e-63	4.6962e-60
BRIA.BRIA.Dax_extra_SuperiorlongitudinalfasciculusR	BRIA.BRIA.Dax_extra_SuperiorlongitudinalfasciculusR	25212.6	441.596	1.65906e-97	2.78723e-94
BRIA.BRIA.Dax_extra_SuperiorfrontooccipitalfasciculusR	BRIA.BRIA.Dax_extra_SuperiorfrontooccipitalfasciculusR	44832.9	792.112	1.40555e-172	2.36132e-169
BRIA.BRIA.Dax_extra_UncinatefasciculusR	BRIA.BRIA.Dax_extra_UncinatefasciculusR	8344.21	145.066	2.37552e-33	3.99088e-30
BRIA.BRIA.Dax_extra_TapetumR	BRIA.BRIA.Dax_extra_TapetumR	59953.4	1066.45	7.53699e-231	1.26621e-227
BRIA.BRIA.Dax_extra_CINGR	BRIA.BRIA.Dax_extra_CINGR	7651.34	132.98	1.02237e-30	1.71758e-27
DKI.DKI.MK_ATRR	DKI.DKI.MK_ATRR	111105	2022.79	0	0
DKI.DKI.MK_CSTR	DKI.DKI.MK_CSTR	66965.9	1194.95	5.2934e-258	8.89292e-255
DKI.DKI.MK_CGR	DKI.DKI.MK_CGR	133727	2460.21	0	0
DKI.DKI.MK_IFOFR	DKI.DKI.MK_IFOFR	168491	3150.62	0	0
DKI.DKI.MK_ILFR	DKI.DKI.MK_ILFR	109753	1996.93	0	0
DKI.DKI.MK_SLFR	DKI.DKI.MK_SLFR	175935	3301.42	0	0
DKI.DKI.MK_UFR	DKI.DKI.MK_UFR	142502	2632.38	0	0
DKI.DKI.MK_SLTFR	DKI.DKI.MK_SLTFR	149657	2773.79	0	0
DKI.DKI.MK_CorticospinaltractR	DKI.DKI.MK_CorticospinaltractR	3960.45	68.7214	1.16931e-16	1.96444e-13
DKI.DKI.MK_MediallemniscusR	DKI.DKI.MK_MediallemniscusR	1669.55	28.9409	7.50428e-08	0.000126072
DKI.DKI.MK_InferiorcerebellarpeduncleR	DKI.DKI.MK_InferiorcerebellarpeduncleR	29413	516.123	1.57185e-113	2.64071e-110
DKI.DKI.MK_SuperiorcerebellarpeduncleR	DKI.DKI.MK_SuperiorcerebellarpeduncleR	1374.32	23.8201	1.06184e-06	0.0017839
DKI.DKI.MK_CerebralpeduncleR	DKI.DKI.MK_CerebralpeduncleR	94.3094	1.63368	0.201202	338.019
DKI.DKI.MK_AnteriorlimbofinternalcapsuleR	DKI.DKI.MK_AnteriorlimbofinternalcapsuleR	75322	1349.14	1.81491e-290	3.04905e-287
DKI.DKI.MK_.PosteriorlimbofinternalcapsuleR	DKI.DKI.MK_.PosteriorlimbofinternalcapsuleR	30841.6	541.535	5.50403e-119	9.24677e-116
DKI.DKI.MK_RetrolenticularpartofinternalcapsuleR	DKI.DKI.MK_RetrolenticularpartofinternalcapsuleR	77464.1	1388.85	8.26517e-299	1.38855e-295
DKI.DKI.MK_AnteriorcoronaradiataR	DKI.DKI.MK_AnteriorcoronaradiataR	269097	5282.65	0	0
DKI.DKI.MK_SuperiorcoronaradiataR	DKI.DKI.MK_SuperiorcoronaradiataR	146752	2716.26	0	0
DKI.DKI.MK_PosteriorcoronaradiataR	DKI.DKI.MK_PosteriorcoronaradiataR	146221	2705.77	0	0
DKI.DKI.MK_PosteriorthalamicradiationR	DKI.DKI.MK_PosteriorthalamicradiationR	70405.5	1258.28	2.37036e-271	3.9822e-268
DKI.DKI.MK_SagittalstratumR	DKI.DKI.MK_SagittalstratumR	115338	2103.95	0	0
DKI.DKI.MK_ExternalcapsuleR	DKI.DKI.MK_ExternalcapsuleR	47906.9	847.587	2.14564e-184	3.60468e-181
DKI.DKI.MK_CingulumcingulategyrusR	DKI.DKI.MK_CingulumcingulategyrusR	141599	2614.59	0	0
DKI.DKI.MK_CingulumhippocampusR	DKI.DKI.MK_CingulumhippocampusR	87184.6	1570.03	0	0
DKI.DKI.MK_Fornix_StriaterminalisR	DKI.DKI.MK_Fornix_StriaterminalisR	108196	1967.2	0	0
DKI.DKI.MK_SuperiorlongitudinalfasciculusR	DKI.DKI.MK_SuperiorlongitudinalfasciculusR	99885.2	1809.19	0	0
DKI.DKI.MK_SuperiorfrontooccipitalfasciculusR	DKI.DKI.MK_SuperiorfrontooccipitalfasciculusR	77828.3	1395.61	3.14972e-300	5.29152e-297
DKI.DKI.MK_UncinatefasciculusR	DKI.DKI.MK_UncinatefasciculusR	89566.5	1614.68	0	0
DKI.DKI.MK_TapetumR	DKI.DKI.MK_TapetumR	328655	6648	0	0
DKI.DKI.MK_CINGR	DKI.DKI.MK_CINGR	138104	2545.91	0	0
DKI.DKI.RK_ATRR	DKI.DKI.RK_ATRR	168421	3149.22	0	0
DKI.DKI.RK_CSTR	DKI.DKI.RK_CSTR	88522.3	1595.09	0	0
DKI.DKI.RK_CGR	DKI.DKI.RK_CGR	195873	3710.58	0	0
DKI.DKI.RK_IFOFR	DKI.DKI.RK_IFOFR	230869	4447.96	0	0
DKI.DKI.RK_ILFR	DKI.DKI.RK_ILFR	159074	2961.37	0	0
DKI.DKI.RK_SLFR	DKI.DKI.RK_SLFR	207948	3962.2	0	0
DKI.DKI.RK_UFR	DKI.DKI.RK_UFR	167555	3131.74	0	0
DKI.DKI.RK_SLTFR	DKI.DKI.RK_SLTFR	161189	3003.74	0	0
DKI.DKI.RK_CorticospinaltractR	DKI.DKI.RK_CorticospinaltractR	231.582	4.01184	0.0451887	75.917
DKI.DKI.RK_MediallemniscusR	DKI.DKI.RK_MediallemniscusR	16383.7	285.843	6.70999e-64	1.12728e-60
DKI.DKI.RK_InferiorcerebellarpeduncleR	DKI.DKI.RK_InferiorcerebellarpeduncleR	76481.2	1370.62	5.56859e-295	9.35523e-292
DKI.DKI.RK_SuperiorcerebellarpeduncleR	DKI.DKI.RK_SuperiorcerebellarpeduncleR	10973.5	190.997	2.42854e-43	4.07995e-40
DKI.DKI.RK_CerebralpeduncleR	DKI.DKI.RK_CerebralpeduncleR	1932.76	33.5073	7.15307e-09	1.20172e-05
DKI.DKI.RK_AnteriorlimbofinternalcapsuleR	DKI.DKI.RK_AnteriorlimbofinternalcapsuleR	156977	2919.47	0	0
DKI.DKI.RK_.PosteriorlimbofinternalcapsuleR	DKI.DKI.RK_.PosteriorlimbofinternalcapsuleR	8582.55	149.226	2.95043e-34	4.95672e-31
DKI.DKI.RK_RetrolenticularpartofinternalcapsuleR	DKI.DKI.RK_RetrolenticularpartofinternalcapsuleR	68684.1	1226.56	1.14279e-264	1.91988e-261
DKI.DKI.RK_AnteriorcoronaradiataR	DKI.DKI.RK_AnteriorcoronaradiataR	275727	5430.65	0	0
DKI.DKI.RK_SuperiorcoronaradiataR	DKI.DKI.RK_SuperiorcoronaradiataR	105667	1918.99	0	0
DKI.DKI.RK_PosteriorcoronaradiataR	DKI.DKI.RK_PosteriorcoronaradiataR	78656.3	1410.99	1.86739e-303	3.13721e-300
DKI.DKI.RK_PosteriorthalamicradiationR	DKI.DKI.RK_PosteriorthalamicradiationR	229081	4409.68	0	0
DKI.DKI.RK_SagittalstratumR	DKI.DKI.RK_SagittalstratumR	128243	2353.33	0	0
DKI.DKI.RK_ExternalcapsuleR	DKI.DKI.RK_ExternalcapsuleR	118089	2156.85	0	0
DKI.DKI.RK_CingulumcingulategyrusR	DKI.DKI.RK_CingulumcingulategyrusR	200756	3811.99	0	0
DKI.DKI.RK_CingulumhippocampusR	DKI.DKI.RK_CingulumhippocampusR	99867.5	1808.86	0	0
DKI.DKI.RK_Fornix_StriaterminalisR	DKI.DKI.RK_Fornix_StriaterminalisR	210313	4011.83	0	0
DKI.DKI.RK_SuperiorlongitudinalfasciculusR	DKI.DKI.RK_SuperiorlongitudinalfasciculusR	95175.3	1720.18	0	0
DKI.DKI.RK_SuperiorfrontooccipitalfasciculusR	DKI.DKI.RK_SuperiorfrontooccipitalfasciculusR	56902	1010.79	4.6462e-219	7.80562e-216
DKI.DKI.RK_UncinatefasciculusR	DKI.DKI.RK_UncinatefasciculusR	102625	1861.15	0	0
DKI.DKI.RK_TapetumR	DKI.DKI.RK_TapetumR	253329	4934.56	0	0
DKI.DKI.RK_CINGR	DKI.DKI.RK_CINGR	169191	3164.77	0	0
DKI.DKI.AK_ATRR	DKI.DKI.AK_ATRR	90179.1	1626.17	0	0
DKI.DKI.AK_CSTR	DKI.DKI.AK_CSTR	42421.1	748.696	2.55741e-163	4.29645e-160
DKI.DKI.AK_CGR	DKI.DKI.AK_CGR	47507	840.362	7.40463e-183	1.24398e-179
DKI.DKI.AK_IFOFR	DKI.DKI.AK_IFOFR	149185	2764.43	0	0
DKI.DKI.AK_ILFR	DKI.DKI.AK_ILFR	65744.4	1172.51	2.88277e-253	4.84305e-250
DKI.DKI.AK_SLFR	DKI.DKI.AK_SLFR	189363	3576.13	0	0
DKI.DKI.AK_UFR	DKI.DKI.AK_UFR	117627	2147.96	0	0
DKI.DKI.AK_SLTFR	DKI.DKI.AK_SLTFR	96150.9	1738.59	0	0
DKI.DKI.AK_CorticospinaltractR	DKI.DKI.AK_CorticospinaltractR	695.833	12.0568	0.000516591	0.867873
DKI.DKI.AK_MediallemniscusR	DKI.DKI.AK_MediallemniscusR	22.7261	0.393663	0.530384	891.045
DKI.DKI.AK_InferiorcerebellarpeduncleR	DKI.DKI.AK_InferiorcerebellarpeduncleR	41608.9	734.096	3.34211e-160	5.61474e-157
DKI.DKI.AK_SuperiorcerebellarpeduncleR	DKI.DKI.AK_SuperiorcerebellarpeduncleR	520.148	9.01198	0.00268383	4.50883
DKI.DKI.AK_CerebralpeduncleR	DKI.DKI.AK_CerebralpeduncleR	3297.88	57.208	4.00534e-14	6.72897e-11
DKI.DKI.AK_AnteriorlimbofinternalcapsuleR	DKI.DKI.AK_AnteriorlimbofinternalcapsuleR	272242	5352.73	0	0
DKI.DKI.AK_.PosteriorlimbofinternalcapsuleR	DKI.DKI.AK_.PosteriorlimbofinternalcapsuleR	22073.7	386.083	1.50849e-85	2.53427e-82
DKI.DKI.AK_RetrolenticularpartofinternalcapsuleR	DKI.DKI.AK_RetrolenticularpartofinternalcapsuleR	53440	947.821	1.05763e-205	1.77682e-202
DKI.DKI.AK_AnteriorcoronaradiataR	DKI.DKI.AK_AnteriorcoronaradiataR	191021	3610.3	0	0
DKI.DKI.AK_SuperiorcoronaradiataR	DKI.DKI.AK_SuperiorcoronaradiataR	162794	3035.94	0	0
DKI.DKI.AK_PosteriorcoronaradiataR	DKI.DKI.AK_PosteriorcoronaradiataR	226063	4345.21	0	0
DKI.DKI.AK_PosteriorthalamicradiationR	DKI.DKI.AK_PosteriorthalamicradiationR	107490	1953.73	0	0
DKI.DKI.AK_SagittalstratumR	DKI.DKI.AK_SagittalstratumR	84219.5	1514.6	0	0
DKI.DKI.AK_ExternalcapsuleR	DKI.DKI.AK_ExternalcapsuleR	82365	1480	6.34421790774411e-318	1.06582860850101e-314
DKI.DKI.AK_CingulumcingulategyrusR	DKI.DKI.AK_CingulumcingulategyrusR	92695.5	1673.47	0	0
DKI.DKI.AK_CingulumhippocampusR	DKI.DKI.AK_CingulumhippocampusR	7819.69	135.916	2.342e-31	3.93456e-28
DKI.DKI.AK_Fornix_StriaterminalisR	DKI.DKI.AK_Fornix_StriaterminalisR	921.744	15.9728	6.43765e-05	0.108153
DKI.DKI.AK_SuperiorlongitudinalfasciculusR	DKI.DKI.AK_SuperiorlongitudinalfasciculusR	204487	3889.78	0	0
DKI.DKI.AK_SuperiorfrontooccipitalfasciculusR	DKI.DKI.AK_SuperiorfrontooccipitalfasciculusR	330020	6680.25	0	0
DKI.DKI.AK_UncinatefasciculusR	DKI.DKI.AK_UncinatefasciculusR	43288.9	764.308	1.19336e-166	2.00485e-163
DKI.DKI.AK_TapetumR	DKI.DKI.AK_TapetumR	173521	3252.39	0	0
DKI.DKI.AK_CINGR	DKI.DKI.AK_CINGR	18890.3	329.94	1.96949e-73	3.30875e-70
DTI.DTI.FA_ATRR	DTI.DTI.FA_ATRR	373814	7739.88	0	0
DTI.DTI.FA_CSTR	DTI.DTI.FA_CSTR	227298	4371.58	0	0
DTI.DTI.FA_CGR	DTI.DTI.FA_CGR	313854	6300.99	0	0
DTI.DTI.FA_IFOFR	DTI.DTI.FA_IFOFR	470228	10252.6	0	0
DTI.DTI.FA_ILFR	DTI.DTI.FA_ILFR	387884	8090.67	0	0
DTI.DTI.FA_SLFR	DTI.DTI.FA_SLFR	368976	7620.43	0	0
DTI.DTI.FA_UFR	DTI.DTI.FA_UFR	256381	5001.52	0	0
DTI.DTI.FA_SLTFR	DTI.DTI.FA_SLTFR	265492	5202.59	0	0
DTI.DTI.FA_CorticospinaltractR	DTI.DTI.FA_CorticospinaltractR	15276.3	266.393	1.08657e-59	1.82545e-56
DTI.DTI.FA_MediallemniscusR	DTI.DTI.FA_MediallemniscusR	68114.3	1216.07	1.85945e-262	3.12387e-259
DTI.DTI.FA_InferiorcerebellarpeduncleR	DTI.DTI.FA_InferiorcerebellarpeduncleR	254511	4960.47	0	0
DTI.DTI.FA_SuperiorcerebellarpeduncleR	DTI.DTI.FA_SuperiorcerebellarpeduncleR	67.4771	1.16886	0.279641	469.798
DTI.DTI.FA_CerebralpeduncleR	DTI.DTI.FA_CerebralpeduncleR	209200	3988.47	0	0
DTI.DTI.FA_AnteriorlimbofinternalcapsuleR	DTI.DTI.FA_AnteriorlimbofinternalcapsuleR	262768	5142.28	0	0
DTI.DTI.FA_.PosteriorlimbofinternalcapsuleR	DTI.DTI.FA_.PosteriorlimbofinternalcapsuleR	65718.4	1172.03	3.6358e-253	6.10814e-250
DTI.DTI.FA_RetrolenticularpartofinternalcapsuleR	DTI.DTI.FA_RetrolenticularpartofinternalcapsuleR	148382	2748.52	0	0
DTI.DTI.FA_AnteriorcoronaradiataR	DTI.DTI.FA_AnteriorcoronaradiataR	481860	10573.9	0	0
DTI.DTI.FA_SuperiorcoronaradiataR	DTI.DTI.FA_SuperiorcoronaradiataR	169336	3167.68	0	0
DTI.DTI.FA_PosteriorcoronaradiataR	DTI.DTI.FA_PosteriorcoronaradiataR	91739.4	1655.49	0	0
DTI.DTI.FA_PosteriorthalamicradiationR	DTI.DTI.FA_PosteriorthalamicradiationR	382038	7944.29	0	0
DTI.DTI.FA_SagittalstratumR	DTI.DTI.FA_SagittalstratumR	269004	5280.58	0	0
DTI.DTI.FA_ExternalcapsuleR	DTI.DTI.FA_ExternalcapsuleR	309899	6209.14	0	0
DTI.DTI.FA_CingulumcingulategyrusR	DTI.DTI.FA_CingulumcingulategyrusR	167711	3134.89	0	0
DTI.DTI.FA_CingulumhippocampusR	DTI.DTI.FA_CingulumhippocampusR	43641.2	770.649	5.29979e-168	8.90364e-165
DTI.DTI.FA_Fornix_StriaterminalisR	DTI.DTI.FA_Fornix_StriaterminalisR	526713	11852.6	0	0
DTI.DTI.FA_SuperiorlongitudinalfasciculusR	DTI.DTI.FA_SuperiorlongitudinalfasciculusR	123525	2261.82	0	0
DTI.DTI.FA_SuperiorfrontooccipitalfasciculusR	DTI.DTI.FA_SuperiorfrontooccipitalfasciculusR	63223.6	1126.28	1.67852e-243	2.81992e-240
DTI.DTI.FA_UncinatefasciculusR	DTI.DTI.FA_UncinatefasciculusR	32833.7	577.022	1.34407e-126	2.25804e-123
DTI.DTI.FA_TapetumR	DTI.DTI.FA_TapetumR	262280	5131.51	0	0
DTI.DTI.FA_CINGR	DTI.DTI.FA_CINGR	199956	3795.34	0	0
DTI.DTI.MD_ATRR	DTI.DTI.MD_ATRR	439563	9424.99	0	0
DTI.DTI.MD_CSTR	DTI.DTI.MD_CSTR	167594	3132.52	0	0
DTI.DTI.MD_CGR	DTI.DTI.MD_CGR	180717	3398.86	0	0
DTI.DTI.MD_IFOFR	DTI.DTI.MD_IFOFR	381696	7935.75	0	0
DTI.DTI.MD_ILFR	DTI.DTI.MD_ILFR	179950	3383.2	0	0
DTI.DTI.MD_SLFR	DTI.DTI.MD_SLFR	341477	6952.85	0	0
DTI.DTI.MD_UFR	DTI.DTI.MD_UFR	209698	3998.92	0	0
DTI.DTI.MD_SLTFR	DTI.DTI.MD_SLTFR	121547	2223.57	0	0
DTI.DTI.MD_CorticospinaltractR	DTI.DTI.MD_CorticospinaltractR	326.312	5.65313	0.0174289	29.2806
DTI.DTI.MD_MediallemniscusR	DTI.DTI.MD_MediallemniscusR	13901.3	242.269	1.82536e-54	3.06661e-51
DTI.DTI.MD_InferiorcerebellarpeduncleR	DTI.DTI.MD_InferiorcerebellarpeduncleR	34169.9	600.861	1.0447e-131	1.75509e-128
DTI.DTI.MD_SuperiorcerebellarpeduncleR	DTI.DTI.MD_SuperiorcerebellarpeduncleR	2696.57	46.7647	8.12005e-12	1.36417e-08
DTI.DTI.MD_CerebralpeduncleR	DTI.DTI.MD_CerebralpeduncleR	46044.7	813.964	3.09957e-177	5.20728e-174
DTI.DTI.MD_AnteriorlimbofinternalcapsuleR	DTI.DTI.MD_AnteriorlimbofinternalcapsuleR	325529	6574.27	0	0
DTI.DTI.MD_.PosteriorlimbofinternalcapsuleR	DTI.DTI.MD_.PosteriorlimbofinternalcapsuleR	129008	2368.2	0	0
DTI.DTI.MD_RetrolenticularpartofinternalcapsuleR	DTI.DTI.MD_RetrolenticularpartofinternalcapsuleR	215624	4123.68	0	0
DTI.DTI.MD_AnteriorcoronaradiataR	DTI.DTI.MD_AnteriorcoronaradiataR	421749	8956.7	0	0
DTI.DTI.MD_SuperiorcoronaradiataR	DTI.DTI.MD_SuperiorcoronaradiataR	353019	7230.73	0	0
DTI.DTI.MD_PosteriorcoronaradiataR	DTI.DTI.MD_PosteriorcoronaradiataR	343971	7012.61	0	0
DTI.DTI.MD_PosteriorthalamicradiationR	DTI.DTI.MD_PosteriorthalamicradiationR	177564	3334.56	0	0
DTI.DTI.MD_SagittalstratumR	DTI.DTI.MD_SagittalstratumR	235002	4536.71	0	0
DTI.DTI.MD_ExternalcapsuleR	DTI.DTI.MD_ExternalcapsuleR	367477	7583.54	0	0
DTI.DTI.MD_CingulumcingulategyrusR	DTI.DTI.MD_CingulumcingulategyrusR	117897	2153.16	0	0
DTI.DTI.MD_CingulumhippocampusR	DTI.DTI.MD_CingulumhippocampusR	18255.2	318.757	5.13094e-71	8.61997e-68
DTI.DTI.MD_Fornix_StriaterminalisR	DTI.DTI.MD_Fornix_StriaterminalisR	372071	7696.78	0	0
DTI.DTI.MD_SuperiorlongitudinalfasciculusR	DTI.DTI.MD_SuperiorlongitudinalfasciculusR	258193	5041.36	0	0
DTI.DTI.MD_SuperiorfrontooccipitalfasciculusR	DTI.DTI.MD_SuperiorfrontooccipitalfasciculusR	306912	6140.03	0	0
DTI.DTI.MD_UncinatefasciculusR	DTI.DTI.MD_UncinatefasciculusR	68361.1	1220.62	2.04851e-263	3.44149e-260
DTI.DTI.MD_TapetumR	DTI.DTI.MD_TapetumR	378409	7853.87	0	0
DTI.DTI.MD_CINGR	DTI.DTI.MD_CINGR	202974	3858.2	0	0
DTI.DTI.RD_ATRR	DTI.DTI.RD_ATRR	460168	9978.05	0	0
DTI.DTI.RD_CSTR	DTI.DTI.RD_CSTR	224505	4312.01	0	0
DTI.DTI.RD_CGR	DTI.DTI.RD_CGR	291760	5792.58	0	0
DTI.DTI.RD_IFOFR	DTI.DTI.RD_IFOFR	461188	10005.8	0	0
DTI.DTI.RD_ILFR	DTI.DTI.RD_ILFR	281888	5569.05	0	0
DTI.DTI.RD_SLFR	DTI.DTI.RD_SLFR	389066	8120.38	0	0
DTI.DTI.RD_UFR	DTI.DTI.RD_UFR	263203	5151.91	0	0
DTI.DTI.RD_SLTFR	DTI.DTI.RD_SLTFR	189546	3579.9	0	0
DTI.DTI.RD_CorticospinaltractR	DTI.DTI.RD_CorticospinaltractR	2468.07	42.7978	6.14388e-11	1.03217e-07
DTI.DTI.RD_MediallemniscusR	DTI.DTI.RD_MediallemniscusR	36978.7	651.064	1.86263e-142	3.12922e-139
DTI.DTI.RD_InferiorcerebellarpeduncleR	DTI.DTI.RD_InferiorcerebellarpeduncleR	156672	2913.36	0	0
DTI.DTI.RD_SuperiorcerebellarpeduncleR	DTI.DTI.RD_SuperiorcerebellarpeduncleR	355.182	6.15338	0.0131202	22.042
DTI.DTI.RD_CerebralpeduncleR	DTI.DTI.RD_CerebralpeduncleR	173830	3258.67	0	0
DTI.DTI.RD_AnteriorlimbofinternalcapsuleR	DTI.DTI.RD_AnteriorlimbofinternalcapsuleR	312908	6278.98	0	0
DTI.DTI.RD_.PosteriorlimbofinternalcapsuleR	DTI.DTI.RD_.PosteriorlimbofinternalcapsuleR	103284	1873.67	0	0
DTI.DTI.RD_RetrolenticularpartofinternalcapsuleR	DTI.DTI.RD_RetrolenticularpartofinternalcapsuleR	226135	4346.76	0	0
DTI.DTI.RD_AnteriorcoronaradiataR	DTI.DTI.RD_AnteriorcoronaradiataR	500048	11084.7	0	0
DTI.DTI.RD_SuperiorcoronaradiataR	DTI.DTI.RD_SuperiorcoronaradiataR	323074	6516.52	0	0
DTI.DTI.RD_PosteriorcoronaradiataR	DTI.DTI.RD_PosteriorcoronaradiataR	255462	4981.35	0	0
DTI.DTI.RD_PosteriorthalamicradiationR	DTI.DTI.RD_PosteriorthalamicradiationR	322197	6495.94	0	0
DTI.DTI.RD_SagittalstratumR	DTI.DTI.RD_SagittalstratumR	301401	6013.05	0	0
DTI.DTI.RD_ExternalcapsuleR	DTI.DTI.RD_ExternalcapsuleR	414668	8773.03	0	0
DTI.DTI.RD_CingulumcingulategyrusR	DTI.DTI.RD_CingulumcingulategyrusR	209076	3985.86	0	0
DTI.DTI.RD_CingulumhippocampusR	DTI.DTI.RD_CingulumhippocampusR	41661.6	735.043	2.0983e-160	3.52514e-157
DTI.DTI.RD_Fornix_StriaterminalisR	DTI.DTI.RD_Fornix_StriaterminalisR	568839	13114.2	0	0
DTI.DTI.RD_SuperiorlongitudinalfasciculusR	DTI.DTI.RD_SuperiorlongitudinalfasciculusR	226648	4357.69	0	0
DTI.DTI.RD_SuperiorfrontooccipitalfasciculusR	DTI.DTI.RD_SuperiorfrontooccipitalfasciculusR	200848	3813.9	0	0
DTI.DTI.RD_UncinatefasciculusR	DTI.DTI.RD_UncinatefasciculusR	67857	1211.34	1.85172e-261	3.11088e-258
DTI.DTI.RD_TapetumR	DTI.DTI.RD_TapetumR	359424	7386.38	0	0
DTI.DTI.RD_CINGR	DTI.DTI.RD_CINGR	268351	5266.07	0	0
DTI.DTI.AD_ATRR	DTI.DTI.AD_ATRR	293588	5834.22	0	0
DTI.DTI.AD_CSTR	DTI.DTI.AD_CSTR	23079.4	403.852	2.23095e-89	3.748e-86
DTI.DTI.AD_CGR	DTI.DTI.AD_CGR	7303.3	126.912	2.15268e-29	3.6165e-26
DTI.DTI.AD_IFOFR	DTI.DTI.AD_IFOFR	134497	2475.26	0	0
DTI.DTI.AD_ILFR	DTI.DTI.AD_ILFR	21190.3	370.487	3.4824e-82	5.85043e-79
DTI.DTI.AD_SLFR	DTI.DTI.AD_SLFR	181698	3418.89	0	0
DTI.DTI.AD_UFR	DTI.DTI.AD_UFR	57987	1030.56	2.99694e-223	5.03486e-220
DTI.DTI.AD_SLTFR	DTI.DTI.AD_SLTFR	10736.7	186.856	1.92745e-42	3.23811e-39
DTI.DTI.AD_CorticospinaltractR	DTI.DTI.AD_CorticospinaltractR	12873	224.246	1.47484e-50	2.47773e-47
DTI.DTI.AD_MediallemniscusR	DTI.DTI.AD_MediallemniscusR	156.287	2.70737	0.0998935	167.821
DTI.DTI.AD_InferiorcerebellarpeduncleR	DTI.DTI.AD_InferiorcerebellarpeduncleR	29963	525.902	1.24859e-115	2.09763e-112
DTI.DTI.AD_SuperiorcerebellarpeduncleR	DTI.DTI.AD_SuperiorcerebellarpeduncleR	5031	87.3383	9.60657e-21	1.6139e-17
DTI.DTI.AD_CerebralpeduncleR	DTI.DTI.AD_CerebralpeduncleR	14808	258.174	6.5436e-58	1.09933e-54
DTI.DTI.AD_AnteriorlimbofinternalcapsuleR	DTI.DTI.AD_AnteriorlimbofinternalcapsuleR	224979	4322.11	0	0
DTI.DTI.AD_.PosteriorlimbofinternalcapsuleR	DTI.DTI.AD_.PosteriorlimbofinternalcapsuleR	52598.6	932.548	1.85125e-202	3.11011e-199
DTI.DTI.AD_RetrolenticularpartofinternalcapsuleR	DTI.DTI.AD_RetrolenticularpartofinternalcapsuleR	89679.6	1616.8	0	0
DTI.DTI.AD_AnteriorcoronaradiataR	DTI.DTI.AD_AnteriorcoronaradiataR	123609	2263.43	0	0
DTI.DTI.AD_SuperiorcoronaradiataR	DTI.DTI.AD_SuperiorcoronaradiataR	226822	4361.41	0	0
DTI.DTI.AD_PosteriorcoronaradiataR	DTI.DTI.AD_PosteriorcoronaradiataR	398722	8364.44	0	0
DTI.DTI.AD_PosteriorthalamicradiationR	DTI.DTI.AD_PosteriorthalamicradiationR	536.492	9.29522	0.00229903	3.86238
DTI.DTI.AD_SagittalstratumR	DTI.DTI.AD_SagittalstratumR	47956.7	848.486	1.38067e-184	2.31952e-181
DTI.DTI.AD_ExternalcapsuleR	DTI.DTI.AD_ExternalcapsuleR	193639	3664.35	0	0
DTI.DTI.AD_CingulumcingulategyrusR	DTI.DTI.AD_CingulumcingulategyrusR	0.122655	0.00212461	0.963236	1618.24
DTI.DTI.AD_CingulumhippocampusR	DTI.DTI.AD_CingulumhippocampusR	1309.08	22.6887	1.91154e-06	0.00321139
DTI.DTI.AD_Fornix_StriaterminalisR	DTI.DTI.AD_Fornix_StriaterminalisR	17184.4	299.919	6.05611e-67	1.01743e-63
DTI.DTI.AD_SuperiorlongitudinalfasciculusR	DTI.DTI.AD_SuperiorlongitudinalfasciculusR	174700	3276.33	0	0
DTI.DTI.AD_SuperiorfrontooccipitalfasciculusR	DTI.DTI.AD_SuperiorfrontooccipitalfasciculusR	302626	6041.22	0	0
DTI.DTI.AD_UncinatefasciculusR	DTI.DTI.AD_UncinatefasciculusR	10846.7	188.78	7.36323e-43	1.23702e-39
DTI.DTI.AD_TapetumR	DTI.DTI.AD_TapetumR	295189	5870.75	0	0
DTI.DTI.AD_CINGR	DTI.DTI.AD_CINGR	46504.4	822.259	5.30176e-179	8.90696e-176
SMT.SMT.smt_fa_ATRR	SMT.SMT.smt_fa_ATRR	98483	1782.65	0	0
SMT.SMT.smt_fa_CSTR	SMT.SMT.smt_fa_CSTR	41063.1	724.29	4.14732e-158	6.96749e-155
SMT.SMT.smt_fa_CGR	SMT.SMT.smt_fa_CGR	74510.1	1334.11	2.62255e-287	4.40589e-284
SMT.SMT.smt_fa_IFOFR	SMT.SMT.smt_fa_IFOFR	100365	1818.29	0	0
SMT.SMT.smt_fa_ILFR	SMT.SMT.smt_fa_ILFR	65876.9	1174.94	8.83551e-254	1.48437e-250
SMT.SMT.smt_fa_SLFR	SMT.SMT.smt_fa_SLFR	67715.3	1208.73	6.56731e-261	1.10331e-257
SMT.SMT.smt_fa_UFR	SMT.SMT.smt_fa_UFR	44995.2	795.038	3.3431e-173	5.61641e-170
SMT.SMT.smt_fa_SLTFR	SMT.SMT.smt_fa_SLTFR	119072	2175.8	0	0
SMT.SMT.smt_fa_CorticospinaltractR	SMT.SMT.smt_fa_CorticospinaltractR	1180.44	20.4581	6.11291e-06	0.0102697
SMT.SMT.smt_fa_MediallemniscusR	SMT.SMT.smt_fa_MediallemniscusR	8418.71	146.366	1.23759e-33	2.07915e-30
SMT.SMT.smt_fa_InferiorcerebellarpeduncleR	SMT.SMT.smt_fa_InferiorcerebellarpeduncleR	51239.4	907.897	3.1952e-197	5.36793e-194
SMT.SMT.smt_fa_SuperiorcerebellarpeduncleR	SMT.SMT.smt_fa_SuperiorcerebellarpeduncleR	5533.46	96.0823	1.16944e-22	1.96465e-19
SMT.SMT.smt_fa_CerebralpeduncleR	SMT.SMT.smt_fa_CerebralpeduncleR	4926.96	85.5283	2.39435e-20	4.02251e-17
SMT.SMT.smt_fa_AnteriorlimbofinternalcapsuleR	SMT.SMT.smt_fa_AnteriorlimbofinternalcapsuleR	19158.7	334.666	1.87696e-74	3.15329e-71
SMT.SMT.smt_fa_.PosteriorlimbofinternalcapsuleR	SMT.SMT.smt_fa_.PosteriorlimbofinternalcapsuleR	23610.8	413.249	2.10809e-91	3.54159e-88
SMT.SMT.smt_fa_RetrolenticularpartofinternalcapsuleR	SMT.SMT.smt_fa_RetrolenticularpartofinternalcapsuleR	50536	895.153	1.63455e-194	2.74604e-191
SMT.SMT.smt_fa_AnteriorcoronaradiataR	SMT.SMT.smt_fa_AnteriorcoronaradiataR	143636	2654.73	0	0
SMT.SMT.smt_fa_SuperiorcoronaradiataR	SMT.SMT.smt_fa_SuperiorcoronaradiataR	53461.6	948.214	8.72715e-206	1.46616e-202
SMT.SMT.smt_fa_PosteriorcoronaradiataR	SMT.SMT.smt_fa_PosteriorcoronaradiataR	129984	2387.21	0	0
SMT.SMT.smt_fa_PosteriorthalamicradiationR	SMT.SMT.smt_fa_PosteriorthalamicradiationR	101054	1831.35	0	0
SMT.SMT.smt_fa_SagittalstratumR	SMT.SMT.smt_fa_SagittalstratumR	91417.8	1649.44	0	0
SMT.SMT.smt_fa_ExternalcapsuleR	SMT.SMT.smt_fa_ExternalcapsuleR	1019.88	17.6742	2.62736e-05	0.0441396
SMT.SMT.smt_fa_CingulumcingulategyrusR	SMT.SMT.smt_fa_CingulumcingulategyrusR	88048.2	1586.21	0	0
SMT.SMT.smt_fa_CingulumhippocampusR	SMT.SMT.smt_fa_CingulumhippocampusR	82778.2	1487.7	1.54573377957892e-319	2.59683274969259e-316
SMT.SMT.smt_fa_Fornix_StriaterminalisR	SMT.SMT.smt_fa_Fornix_StriaterminalisR	158896	2957.82	0	0
SMT.SMT.smt_fa_SuperiorlongitudinalfasciculusR	SMT.SMT.smt_fa_SuperiorlongitudinalfasciculusR	37137.8	653.912	4.57948e-143	7.69352e-140
SMT.SMT.smt_fa_SuperiorfrontooccipitalfasciculusR	SMT.SMT.smt_fa_SuperiorfrontooccipitalfasciculusR	7397.33	128.551	9.44969e-30	1.58755e-26
SMT.SMT.smt_fa_UncinatefasciculusR	SMT.SMT.smt_fa_UncinatefasciculusR	46480.5	821.826	6.55435e-179	1.10113e-175
SMT.SMT.smt_fa_TapetumR	SMT.SMT.smt_fa_TapetumR	291058	5776.62	0	0
SMT.SMT.smt_fa_CINGR	SMT.SMT.smt_fa_CINGR	154962	2879.26	0	0
SMT.SMT.smt_long_ATRR	SMT.SMT.smt_long_ATRR	198611	3767.39	0	0
SMT.SMT.smt_long_CSTR	SMT.SMT.smt_long_CSTR	91185.6	1645.08	0	0
SMT.SMT.smt_long_CGR	SMT.SMT.smt_long_CGR	85812.5	1544.36	0	0
SMT.SMT.smt_long_IFOFR	SMT.SMT.smt_long_IFOFR	243755	4725.83	0	0
SMT.SMT.smt_long_ILFR	SMT.SMT.smt_long_ILFR	74978.6	1342.78	3.94038e-289	6.61984e-286
SMT.SMT.smt_long_SLFR	SMT.SMT.smt_long_SLFR	253517	4938.68	0	0
SMT.SMT.smt_long_UFR	SMT.SMT.smt_long_UFR	103237	1872.77	0	0
SMT.SMT.smt_long_SLTFR	SMT.SMT.smt_long_SLTFR	31717.9	557.137	2.47188e-122	4.15275e-119
SMT.SMT.smt_long_CorticospinaltractR	SMT.SMT.smt_long_CorticospinaltractR	1908.19	33.0811	8.90442e-09	1.49594e-05
SMT.SMT.smt_long_MediallemniscusR	SMT.SMT.smt_long_MediallemniscusR	880.844	15.2637	9.36494e-05	0.157331
SMT.SMT.smt_long_InferiorcerebellarpeduncleR	SMT.SMT.smt_long_InferiorcerebellarpeduncleR	2709.52	46.9896	7.24089e-12	1.21647e-08
SMT.SMT.smt_long_SuperiorcerebellarpeduncleR	SMT.SMT.smt_long_SuperiorcerebellarpeduncleR	1614.51	27.986	1.22842e-07	0.000206374
SMT.SMT.smt_long_CerebralpeduncleR	SMT.SMT.smt_long_CerebralpeduncleR	4311	74.8156	5.35846e-18	9.00221e-15
SMT.SMT.smt_long_AnteriorlimbofinternalcapsuleR	SMT.SMT.smt_long_AnteriorlimbofinternalcapsuleR	226543	4355.45	0	0
SMT.SMT.smt_long_.PosteriorlimbofinternalcapsuleR	SMT.SMT.smt_long_.PosteriorlimbofinternalcapsuleR	65121.6	1161.08	7.46984e-251	1.25493e-247
SMT.SMT.smt_long_RetrolenticularpartofinternalcapsuleR	SMT.SMT.smt_long_RetrolenticularpartofinternalcapsuleR	119898	2191.73	0	0
SMT.SMT.smt_long_AnteriorcoronaradiataR	SMT.SMT.smt_long_AnteriorcoronaradiataR	303522	6061.83	0	0
SMT.SMT.smt_long_SuperiorcoronaradiataR	SMT.SMT.smt_long_SuperiorcoronaradiataR	292472	5808.8	0	0
SMT.SMT.smt_long_PosteriorcoronaradiataR	SMT.SMT.smt_long_PosteriorcoronaradiataR	258527	5048.71	0	0
SMT.SMT.smt_long_PosteriorthalamicradiationR	SMT.SMT.smt_long_PosteriorthalamicradiationR	83828	1507.29	9.88131291682493e-324	1.66006057002659e-320
SMT.SMT.smt_long_SagittalstratumR	SMT.SMT.smt_long_SagittalstratumR	81796.2	1469.4	1.05412639688381e-315	1.7709323467648e-312
SMT.SMT.smt_long_ExternalcapsuleR	SMT.SMT.smt_long_ExternalcapsuleR	289210	5734.63	0	0
SMT.SMT.smt_long_CingulumcingulategyrusR	SMT.SMT.smt_long_CingulumcingulategyrusR	34472.4	606.262	7.27653e-133	1.22246e-129
SMT.SMT.smt_long_CingulumhippocampusR	SMT.SMT.smt_long_CingulumhippocampusR	4595.44	79.7618	4.4009e-19	7.39351e-16
SMT.SMT.smt_long_Fornix_StriaterminalisR	SMT.SMT.smt_long_Fornix_StriaterminalisR	56548.7	1004.36	1.07371e-217	1.80383e-214
SMT.SMT.smt_long_SuperiorlongitudinalfasciculusR	SMT.SMT.smt_long_SuperiorlongitudinalfasciculusR	249860	4858.72	0	0
SMT.SMT.smt_long_SuperiorfrontooccipitalfasciculusR	SMT.SMT.smt_long_SuperiorfrontooccipitalfasciculusR	276894	5456.8	0	0
SMT.SMT.smt_long_UncinatefasciculusR	SMT.SMT.smt_long_UncinatefasciculusR	5235.54	90.8973	1.59589e-21	2.68109e-18
SMT.SMT.smt_long_TapetumR	SMT.SMT.smt_long_TapetumR	142060	2623.67	0	0
SMT.SMT.smt_long_CINGR	SMT.SMT.smt_long_CINGR	22693.8	397.037	6.56264e-88	1.10252e-84
SMT.SMT.smt_md_ATRR	SMT.SMT.smt_md_ATRR	351443	7192.61	0	0
SMT.SMT.smt_md_CSTR	SMT.SMT.smt_md_CSTR	140015	2583.43	0	0
SMT.SMT.smt_md_CGR	SMT.SMT.smt_md_CGR	159514	2970.18	0	0
SMT.SMT.smt_md_IFOFR	SMT.SMT.smt_md_IFOFR	340766	6935.84	0	0
SMT.SMT.smt_md_ILFR	SMT.SMT.smt_md_ILFR	139911	2581.4	0	0
SMT.SMT.smt_md_SLFR	SMT.SMT.smt_md_SLFR	325114	6564.5	0	0
SMT.SMT.smt_md_UFR	SMT.SMT.smt_md_UFR	205283	3906.41	0	0
SMT.SMT.smt_md_SLTFR	SMT.SMT.smt_md_SLTFR	84444.1	1518.79	0	0
SMT.SMT.smt_md_CorticospinaltractR	SMT.SMT.smt_md_CorticospinaltractR	3237.25	56.1546	6.8382e-14	1.14882e-10
SMT.SMT.smt_md_MediallemniscusR	SMT.SMT.smt_md_MediallemniscusR	3959.01	68.6963	1.18424e-16	1.98952e-13
SMT.SMT.smt_md_InferiorcerebellarpeduncleR	SMT.SMT.smt_md_InferiorcerebellarpeduncleR	1253.7	21.7284	3.15134e-06	0.00529425
SMT.SMT.smt_md_SuperiorcerebellarpeduncleR	SMT.SMT.smt_md_SuperiorcerebellarpeduncleR	509.743	8.83167	0.00296226	4.97659
SMT.SMT.smt_md_CerebralpeduncleR	SMT.SMT.smt_md_CerebralpeduncleR	10892.3	189.578	4.93964e-43	8.2986e-40
SMT.SMT.smt_md_AnteriorlimbofinternalcapsuleR	SMT.SMT.smt_md_AnteriorlimbofinternalcapsuleR	299724	5974.55	0	0
SMT.SMT.smt_md_.PosteriorlimbofinternalcapsuleR	SMT.SMT.smt_md_.PosteriorlimbofinternalcapsuleR	98456.2	1782.14	0	0
SMT.SMT.smt_md_RetrolenticularpartofinternalcapsuleR	SMT.SMT.smt_md_RetrolenticularpartofinternalcapsuleR	168370	3148.19	0	0
SMT.SMT.smt_md_AnteriorcoronaradiataR	SMT.SMT.smt_md_AnteriorcoronaradiataR	404852	8520.71	0	0
SMT.SMT.smt_md_SuperiorcoronaradiataR	SMT.SMT.smt_md_SuperiorcoronaradiataR	340991	6941.22	0	0
SMT.SMT.smt_md_PosteriorcoronaradiataR	SMT.SMT.smt_md_PosteriorcoronaradiataR	301616	6017.98	0	0
SMT.SMT.smt_md_PosteriorthalamicradiationR	SMT.SMT.smt_md_PosteriorthalamicradiationR	139266	2568.71	0	0
SMT.SMT.smt_md_SagittalstratumR	SMT.SMT.smt_md_SagittalstratumR	149232	2765.36	0	0
SMT.SMT.smt_md_ExternalcapsuleR	SMT.SMT.smt_md_ExternalcapsuleR	370088	7647.85	0	0
SMT.SMT.smt_md_CingulumcingulategyrusR	SMT.SMT.smt_md_CingulumcingulategyrusR	101235	1834.78	0	0
SMT.SMT.smt_md_CingulumhippocampusR	SMT.SMT.smt_md_CingulumhippocampusR	3297.71	57.2049	4.01165e-14	6.73957e-11
SMT.SMT.smt_md_Fornix_StriaterminalisR	SMT.SMT.smt_md_Fornix_StriaterminalisR	193016	3651.48	0	0
SMT.SMT.smt_md_SuperiorlongitudinalfasciculusR	SMT.SMT.smt_md_SuperiorlongitudinalfasciculusR	264389	5178.15	0	0
SMT.SMT.smt_md_SuperiorfrontooccipitalfasciculusR	SMT.SMT.smt_md_SuperiorfrontooccipitalfasciculusR	317018	6374.72	0	0
SMT.SMT.smt_md_UncinatefasciculusR	SMT.SMT.smt_md_UncinatefasciculusR	43157.9	761.949	3.80167e-166	6.3868e-163
SMT.SMT.smt_md_TapetumR	SMT.SMT.smt_md_TapetumR	336960	6845	0	0
SMT.SMT.smt_md_CINGR	SMT.SMT.smt_md_CINGR	109691	1995.75	0	0
SMT.SMT.smt_trans_ATRR	SMT.SMT.smt_trans_ATRR	273124	5372.42	0	0
SMT.SMT.smt_trans_CSTR	SMT.SMT.smt_trans_CSTR	122667	2245.22	0	0
SMT.SMT.smt_trans_CGR	SMT.SMT.smt_trans_CGR	193922	3670.21	0	0
SMT.SMT.smt_trans_IFOFR	SMT.SMT.smt_trans_IFOFR	265262	5197.5	0	0
SMT.SMT.smt_trans_ILFR	SMT.SMT.smt_trans_ILFR	172990	3241.63	0	0
SMT.SMT.smt_trans_SLFR	SMT.SMT.smt_trans_SLFR	223627	4293.33	0	0
SMT.SMT.smt_trans_UFR	SMT.SMT.smt_trans_UFR	206950	3941.3	0	0
SMT.SMT.smt_trans_SLTFR	SMT.SMT.smt_trans_SLTFR	191960	3629.68	0	0
SMT.SMT.smt_trans_CorticospinaltractR	SMT.SMT.smt_trans_CorticospinaltractR	2398.06	41.5825	1.14298e-10	1.9202e-07
SMT.SMT.smt_trans_MediallemniscusR	SMT.SMT.smt_trans_MediallemniscusR	23190.9	405.824	8.38418e-90	1.40854e-86
SMT.SMT.smt_trans_InferiorcerebellarpeduncleR	SMT.SMT.smt_trans_InferiorcerebellarpeduncleR	89518.9	1613.78	0	0
SMT.SMT.smt_trans_SuperiorcerebellarpeduncleR	SMT.SMT.smt_trans_SuperiorcerebellarpeduncleR	9662.15	168.076	2.33026e-38	3.91484e-35
SMT.SMT.smt_trans_CerebralpeduncleR	SMT.SMT.smt_trans_CerebralpeduncleR	19842.1	346.71	4.70946e-77	7.91189e-74
SMT.SMT.smt_trans_AnteriorlimbofinternalcapsuleR	SMT.SMT.smt_trans_AnteriorlimbofinternalcapsuleR	144717	2676.05	0	0
SMT.SMT.smt_trans_.PosteriorlimbofinternalcapsuleR	SMT.SMT.smt_trans_.PosteriorlimbofinternalcapsuleR	82628.6	1484.92	5.92893596978871e-319	9.96061242924503e-316
SMT.SMT.smt_trans_RetrolenticularpartofinternalcapsuleR	SMT.SMT.smt_trans_RetrolenticularpartofinternalcapsuleR	128365	2355.7	0	0
SMT.SMT.smt_trans_AnteriorcoronaradiataR	SMT.SMT.smt_trans_AnteriorcoronaradiataR	332305	6734.37	0	0
SMT.SMT.smt_trans_SuperiorcoronaradiataR	SMT.SMT.smt_trans_SuperiorcoronaradiataR	198551	3766.15	0	0
SMT.SMT.smt_trans_PosteriorcoronaradiataR	SMT.SMT.smt_trans_PosteriorcoronaradiataR	190969	3609.23	0	0
SMT.SMT.smt_trans_PosteriorthalamicradiationR	SMT.SMT.smt_trans_PosteriorthalamicradiationR	136370	2511.93	0	0
SMT.SMT.smt_trans_SagittalstratumR	SMT.SMT.smt_trans_SagittalstratumR	195654	3706.05	0	0
SMT.SMT.smt_trans_ExternalcapsuleR	SMT.SMT.smt_trans_ExternalcapsuleR	168311	3147	0	0
SMT.SMT.smt_trans_CingulumcingulategyrusR	SMT.SMT.smt_trans_CingulumcingulategyrusR	208280	3969.17	0	0
SMT.SMT.smt_trans_CingulumhippocampusR	SMT.SMT.smt_trans_CingulumhippocampusR	142986	2641.92	0	0
SMT.SMT.smt_trans_Fornix_StriaterminalisR	SMT.SMT.smt_trans_Fornix_StriaterminalisR	295595	5880.03	0	0
SMT.SMT.smt_trans_SuperiorlongitudinalfasciculusR	SMT.SMT.smt_trans_SuperiorlongitudinalfasciculusR	112163	2043.05	0	0
SMT.SMT.smt_trans_SuperiorfrontooccipitalfasciculusR	SMT.SMT.smt_trans_SuperiorfrontooccipitalfasciculusR	69091.4	1234.06	3.00088e-266	5.04148e-263
SMT.SMT.smt_trans_UncinatefasciculusR	SMT.SMT.smt_trans_UncinatefasciculusR	129829	2384.2	0	0
SMT.SMT.smt_trans_TapetumR	SMT.SMT.smt_trans_TapetumR	306179	6123.1	0	0
SMT.SMT.smt_trans_CINGR	SMT.SMT.smt_trans_CINGR	236413	4567.09	0	0
SMT_mc.SMT_mc.smt_mc_intra_ATRR	SMT_mc.SMT_mc.smt_mc_intra_ATRR	157151	2922.94	0	0
SMT_mc.SMT_mc.smt_mc_intra_CSTR	SMT_mc.SMT_mc.smt_mc_intra_CSTR	94094.2	1699.8	0	0
SMT_mc.SMT_mc.smt_mc_intra_CGR	SMT_mc.SMT_mc.smt_mc_intra_CGR	140279	2588.63	0	0
SMT_mc.SMT_mc.smt_mc_intra_IFOFR	SMT_mc.SMT_mc.smt_mc_intra_IFOFR	183011	3445.74	0	0
SMT_mc.SMT_mc.smt_mc_intra_ILFR	SMT_mc.SMT_mc.smt_mc_intra_ILFR	133798	2461.6	0	0
SMT_mc.SMT_mc.smt_mc_intra_SLFR	SMT_mc.SMT_mc.smt_mc_intra_SLFR	159633	2972.57	0	0
SMT_mc.SMT_mc.smt_mc_intra_UFR	SMT_mc.SMT_mc.smt_mc_intra_UFR	167609	3132.83	0	0
SMT_mc.SMT_mc.smt_mc_intra_SLTFR	SMT_mc.SMT_mc.smt_mc_intra_SLTFR	187256	3532.79	0	0
SMT_mc.SMT_mc.smt_mc_intra_CorticospinaltractR	SMT_mc.SMT_mc.smt_mc_intra_CorticospinaltractR	627.941	10.8801	0.000972886	1.63445
SMT_mc.SMT_mc.smt_mc_intra_MediallemniscusR	SMT_mc.SMT_mc.smt_mc_intra_MediallemniscusR	15183.6	264.766	2.44544e-59	4.10834e-56
SMT_mc.SMT_mc.smt_mc_intra_InferiorcerebellarpeduncleR	SMT_mc.SMT_mc.smt_mc_intra_InferiorcerebellarpeduncleR	40877.5	720.956	2.13648e-157	3.58928e-154
SMT_mc.SMT_mc.smt_mc_intra_SuperiorcerebellarpeduncleR	SMT_mc.SMT_mc.smt_mc_intra_SuperiorcerebellarpeduncleR	7679.87	133.478	7.96433e-31	1.33801e-27
SMT_mc.SMT_mc.smt_mc_intra_CerebralpeduncleR	SMT_mc.SMT_mc.smt_mc_intra_CerebralpeduncleR	10406.4	181.082	3.46567e-41	5.82233e-38
SMT_mc.SMT_mc.smt_mc_intra_AnteriorlimbofinternalcapsuleR	SMT_mc.SMT_mc.smt_mc_intra_AnteriorlimbofinternalcapsuleR	93493.4	1688.49	0	0
SMT_mc.SMT_mc.smt_mc_intra_.PosteriorlimbofinternalcapsuleR	SMT_mc.SMT_mc.smt_mc_intra_.PosteriorlimbofinternalcapsuleR	70863.9	1266.73	3.93045e-273	6.60316e-270
SMT_mc.SMT_mc.smt_mc_intra_RetrolenticularpartofinternalcapsuleR	SMT_mc.SMT_mc.smt_mc_intra_RetrolenticularpartofinternalcapsuleR	80989.5	1454.38	1.484426367506e-312	2.49383629741008e-309
SMT_mc.SMT_mc.smt_mc_intra_AnteriorcoronaradiataR	SMT_mc.SMT_mc.smt_mc_intra_AnteriorcoronaradiataR	282433	5581.32	0	0
SMT_mc.SMT_mc.smt_mc_intra_SuperiorcoronaradiataR	SMT_mc.SMT_mc.smt_mc_intra_SuperiorcoronaradiataR	155332	2886.64	0	0
SMT_mc.SMT_mc.smt_mc_intra_PosteriorcoronaradiataR	SMT_mc.SMT_mc.smt_mc_intra_PosteriorcoronaradiataR	137258	2529.31	0	0
SMT_mc.SMT_mc.smt_mc_intra_PosteriorthalamicradiationR	SMT_mc.SMT_mc.smt_mc_intra_PosteriorthalamicradiationR	88633.8	1597.18	0	0
SMT_mc.SMT_mc.smt_mc_intra_SagittalstratumR	SMT_mc.SMT_mc.smt_mc_intra_SagittalstratumR	120212	2197.78	0	0
SMT_mc.SMT_mc.smt_mc_intra_ExternalcapsuleR	SMT_mc.SMT_mc.smt_mc_intra_ExternalcapsuleR	78516.5	1408.39	6.54841e-303	1.10013e-299
SMT_mc.SMT_mc.smt_mc_intra_CingulumcingulategyrusR	SMT_mc.SMT_mc.smt_mc_intra_CingulumcingulategyrusR	167456	3129.74	0	0
SMT_mc.SMT_mc.smt_mc_intra_CingulumhippocampusR	SMT_mc.SMT_mc.smt_mc_intra_CingulumhippocampusR	121115	2215.21	0	0
SMT_mc.SMT_mc.smt_mc_intra_Fornix_StriaterminalisR	SMT_mc.SMT_mc.smt_mc_intra_Fornix_StriaterminalisR	152098	2822.26	0	0
SMT_mc.SMT_mc.smt_mc_intra_SuperiorlongitudinalfasciculusR	SMT_mc.SMT_mc.smt_mc_intra_SuperiorlongitudinalfasciculusR	76777.2	1376.11	3.91747e-296	6.58134e-293
SMT_mc.SMT_mc.smt_mc_intra_SuperiorfrontooccipitalfasciculusR	SMT_mc.SMT_mc.smt_mc_intra_SuperiorfrontooccipitalfasciculusR	48580.5	859.763	5.49845e-187	9.23739e-184
SMT_mc.SMT_mc.smt_mc_intra_UncinatefasciculusR	SMT_mc.SMT_mc.smt_mc_intra_UncinatefasciculusR	99435.9	1800.68	0	0
SMT_mc.SMT_mc.smt_mc_intra_TapetumR	SMT_mc.SMT_mc.smt_mc_intra_TapetumR	314429	6314.36	0	0
SMT_mc.SMT_mc.smt_mc_intra_CINGR	SMT_mc.SMT_mc.smt_mc_intra_CINGR	170039	3181.89	0	0
SMT_mc.SMT_mc.smt_mc_extramd_ATRR	SMT_mc.SMT_mc.smt_mc_extramd_ATRR	319553	6433.99	0	0
SMT_mc.SMT_mc.smt_mc_extramd_CSTR	SMT_mc.SMT_mc.smt_mc_extramd_CSTR	126485	2319.18	0	0
SMT_mc.SMT_mc.smt_mc_extramd_CGR	SMT_mc.SMT_mc.smt_mc_extramd_CGR	112887	2056.92	0	0
SMT_mc.SMT_mc.smt_mc_extramd_IFOFR	SMT_mc.SMT_mc.smt_mc_extramd_IFOFR	303160	6053.5	0	0
SMT_mc.SMT_mc.smt_mc_extramd_ILFR	SMT_mc.SMT_mc.smt_mc_extramd_ILFR	103893	1885.23	0	0
SMT_mc.SMT_mc.smt_mc_extramd_SLFR	SMT_mc.SMT_mc.smt_mc_extramd_SLFR	288628	5721.43	0	0
SMT_mc.SMT_mc.smt_mc_extramd_UFR	SMT_mc.SMT_mc.smt_mc_extramd_UFR	95285.3	1722.25	0	0
SMT_mc.SMT_mc.smt_mc_extramd_SLTFR	SMT_mc.SMT_mc.smt_mc_extramd_SLTFR	49527.5	876.894	1.24692e-190	2.09483e-187
SMT_mc.SMT_mc.smt_mc_extramd_CorticospinaltractR	SMT_mc.SMT_mc.smt_mc_extramd_CorticospinaltractR	1223.62	21.2067	4.13601e-06	0.0069485
SMT_mc.SMT_mc.smt_mc_extramd_MediallemniscusR	SMT_mc.SMT_mc.smt_mc_extramd_MediallemniscusR	4245.4	73.6749	9.53935e-18	1.60261e-14
SMT_mc.SMT_mc.smt_mc_extramd_InferiorcerebellarpeduncleR	SMT_mc.SMT_mc.smt_mc_extramd_InferiorcerebellarpeduncleR	14863.9	259.155	4.01221e-58	6.74051e-55
SMT_mc.SMT_mc.smt_mc_extramd_SuperiorcerebellarpeduncleR	SMT_mc.SMT_mc.smt_mc_extramd_SuperiorcerebellarpeduncleR	186.638	3.23319	0.0721677	121.242
SMT_mc.SMT_mc.smt_mc_extramd_CerebralpeduncleR	SMT_mc.SMT_mc.smt_mc_extramd_CerebralpeduncleR	27442.8	481.131	5.19197e-106	8.72251e-103
SMT_mc.SMT_mc.smt_mc_extramd_AnteriorlimbofinternalcapsuleR	SMT_mc.SMT_mc.smt_mc_extramd_AnteriorlimbofinternalcapsuleR	306794	6137.31	0	0
SMT_mc.SMT_mc.smt_mc_extramd_.PosteriorlimbofinternalcapsuleR	SMT_mc.SMT_mc.smt_mc_extramd_.PosteriorlimbofinternalcapsuleR	128927	2366.64	0	0
SMT_mc.SMT_mc.smt_mc_extramd_RetrolenticularpartofinternalcapsuleR	SMT_mc.SMT_mc.smt_mc_extramd_RetrolenticularpartofinternalcapsuleR	170161	3184.36	0	0
SMT_mc.SMT_mc.smt_mc_extramd_AnteriorcoronaradiataR	SMT_mc.SMT_mc.smt_mc_extramd_AnteriorcoronaradiataR	324264	6544.49	0	0
SMT_mc.SMT_mc.smt_mc_extramd_SuperiorcoronaradiataR	SMT_mc.SMT_mc.smt_mc_extramd_SuperiorcoronaradiataR	322332	6499.12	0	0
SMT_mc.SMT_mc.smt_mc_extramd_PosteriorcoronaradiataR	SMT_mc.SMT_mc.smt_mc_extramd_PosteriorcoronaradiataR	348177	7113.77	0	0
SMT_mc.SMT_mc.smt_mc_extramd_PosteriorthalamicradiationR	SMT_mc.SMT_mc.smt_mc_extramd_PosteriorthalamicradiationR	175099	3284.44	0	0
SMT_mc.SMT_mc.smt_mc_extramd_SagittalstratumR	SMT_mc.SMT_mc.smt_mc_extramd_SagittalstratumR	186863	3524.72	0	0
SMT_mc.SMT_mc.smt_mc_extramd_ExternalcapsuleR	SMT_mc.SMT_mc.smt_mc_extramd_ExternalcapsuleR	263998	5169.5	0	0
SMT_mc.SMT_mc.smt_mc_extramd_CingulumcingulategyrusR	SMT_mc.SMT_mc.smt_mc_extramd_CingulumcingulategyrusR	48010.9	849.466	8.53955e-185	1.43464e-181
SMT_mc.SMT_mc.smt_mc_extramd_CingulumhippocampusR	SMT_mc.SMT_mc.smt_mc_extramd_CingulumhippocampusR	851.541	14.7558	0.000122562	0.205905
SMT_mc.SMT_mc.smt_mc_extramd_Fornix_StriaterminalisR	SMT_mc.SMT_mc.smt_mc_extramd_Fornix_StriaterminalisR	288670	5722.39	0	0
SMT_mc.SMT_mc.smt_mc_extramd_SuperiorlongitudinalfasciculusR	SMT_mc.SMT_mc.smt_mc_extramd_SuperiorlongitudinalfasciculusR	252203	4909.91	0	0
SMT_mc.SMT_mc.smt_mc_extramd_SuperiorfrontooccipitalfasciculusR	SMT_mc.SMT_mc.smt_mc_extramd_SuperiorfrontooccipitalfasciculusR	315817	6346.7	0	0
SMT_mc.SMT_mc.smt_mc_extramd_UncinatefasciculusR	SMT_mc.SMT_mc.smt_mc_extramd_UncinatefasciculusR	5138.32	89.2056	3.74555e-21	6.29253e-18
SMT_mc.SMT_mc.smt_mc_extramd_TapetumR	SMT_mc.SMT_mc.smt_mc_extramd_TapetumR	334554	6787.76	0	0
SMT_mc.SMT_mc.smt_mc_extramd_CINGR	SMT_mc.SMT_mc.smt_mc_extramd_CINGR	104729	1901.13	0	0
SMT_mc.SMT_mc.smt_mc_extratrans_ATRR	SMT_mc.SMT_mc.smt_mc_extratrans_ATRR	366968	7571.04	0	0
SMT_mc.SMT_mc.smt_mc_extratrans_CSTR	SMT_mc.SMT_mc.smt_mc_extratrans_CSTR	152685	2833.94	0	0
SMT_mc.SMT_mc.smt_mc_extratrans_CGR	SMT_mc.SMT_mc.smt_mc_extratrans_CGR	220770	4232.62	0	0
SMT_mc.SMT_mc.smt_mc_extratrans_IFOFR	SMT_mc.SMT_mc.smt_mc_extratrans_IFOFR	358394	7361.28	0	0
SMT_mc.SMT_mc.smt_mc_extratrans_ILFR	SMT_mc.SMT_mc.smt_mc_extratrans_ILFR	197922	3753.09	0	0
SMT_mc.SMT_mc.smt_mc_extratrans_SLFR	SMT_mc.SMT_mc.smt_mc_extratrans_SLFR	306541	6131.45	0	0
SMT_mc.SMT_mc.smt_mc_extratrans_UFR	SMT_mc.SMT_mc.smt_mc_extratrans_UFR	250958	4882.69	0	0
SMT_mc.SMT_mc.smt_mc_extratrans_SLTFR	SMT_mc.SMT_mc.smt_mc_extratrans_SLTFR	167804	3136.77	0	0
SMT_mc.SMT_mc.smt_mc_extratrans_CorticospinaltractR	SMT_mc.SMT_mc.smt_mc_extratrans_CorticospinaltractR	610.661	10.5806	0.00114376	1.92151
SMT_mc.SMT_mc.smt_mc_extratrans_MediallemniscusR	SMT_mc.SMT_mc.smt_mc_extratrans_MediallemniscusR	16729.6	291.922	3.24822e-65	5.457e-62
SMT_mc.SMT_mc.smt_mc_extratrans_InferiorcerebellarpeduncleR	SMT_mc.SMT_mc.smt_mc_extratrans_InferiorcerebellarpeduncleR	49333.7	873.385	6.95196e-190	1.16793e-186
SMT_mc.SMT_mc.smt_mc_extratrans_SuperiorcerebellarpeduncleR	SMT_mc.SMT_mc.smt_mc_extratrans_SuperiorcerebellarpeduncleR	5100.83	88.5533	5.20461e-21	8.74374e-18
SMT_mc.SMT_mc.smt_mc_extratrans_CerebralpeduncleR	SMT_mc.SMT_mc.smt_mc_extratrans_CerebralpeduncleR	23487.4	411.065	6.22682e-91	1.04611e-87
SMT_mc.SMT_mc.smt_mc_extratrans_AnteriorlimbofinternalcapsuleR	SMT_mc.SMT_mc.smt_mc_extratrans_AnteriorlimbofinternalcapsuleR	346048	7062.51	0	0
SMT_mc.SMT_mc.smt_mc_extratrans_.PosteriorlimbofinternalcapsuleR	SMT_mc.SMT_mc.smt_mc_extratrans_.PosteriorlimbofinternalcapsuleR	140704	2596.98	0	0
SMT_mc.SMT_mc.smt_mc_extratrans_RetrolenticularpartofinternalcapsuleR	SMT_mc.SMT_mc.smt_mc_extratrans_RetrolenticularpartofinternalcapsuleR	191445	3619.04	0	0
SMT_mc.SMT_mc.smt_mc_extratrans_AnteriorcoronaradiataR	SMT_mc.SMT_mc.smt_mc_extratrans_AnteriorcoronaradiataR	428046	9121.21	0	0
SMT_mc.SMT_mc.smt_mc_extratrans_SuperiorcoronaradiataR	SMT_mc.SMT_mc.smt_mc_extratrans_SuperiorcoronaradiataR	304655	6087.93	0	0
SMT_mc.SMT_mc.smt_mc_extratrans_PosteriorcoronaradiataR	SMT_mc.SMT_mc.smt_mc_extratrans_PosteriorcoronaradiataR	289889	5750.06	0	0
SMT_mc.SMT_mc.smt_mc_extratrans_PosteriorthalamicradiationR	SMT_mc.SMT_mc.smt_mc_extratrans_PosteriorthalamicradiationR	173768	3257.42	0	0
SMT_mc.SMT_mc.smt_mc_extratrans_SagittalstratumR	SMT_mc.SMT_mc.smt_mc_extratrans_SagittalstratumR	235716	4552.06	0	0
SMT_mc.SMT_mc.smt_mc_extratrans_ExternalcapsuleR	SMT_mc.SMT_mc.smt_mc_extratrans_ExternalcapsuleR	375766	7788.23	0	0
SMT_mc.SMT_mc.smt_mc_extratrans_CingulumcingulategyrusR	SMT_mc.SMT_mc.smt_mc_extratrans_CingulumcingulategyrusR	209282	3990.18	0	0
SMT_mc.SMT_mc.smt_mc_extratrans_CingulumhippocampusR	SMT_mc.SMT_mc.smt_mc_extratrans_CingulumhippocampusR	21760.8	380.557	2.34443e-84	3.93865e-81
SMT_mc.SMT_mc.smt_mc_extratrans_Fornix_StriaterminalisR	SMT_mc.SMT_mc.smt_mc_extratrans_Fornix_StriaterminalisR	385866	8040.05	0	0
SMT_mc.SMT_mc.smt_mc_extratrans_SuperiorlongitudinalfasciculusR	SMT_mc.SMT_mc.smt_mc_extratrans_SuperiorlongitudinalfasciculusR	170626	3193.77	0	0
SMT_mc.SMT_mc.smt_mc_extratrans_SuperiorfrontooccipitalfasciculusR	SMT_mc.SMT_mc.smt_mc_extratrans_SuperiorfrontooccipitalfasciculusR	223584	4292.4	0	0
SMT_mc.SMT_mc.smt_mc_extratrans_UncinatefasciculusR	SMT_mc.SMT_mc.smt_mc_extratrans_UncinatefasciculusR	89958.2	1622.03	0	0
SMT_mc.SMT_mc.smt_mc_extratrans_TapetumR	SMT_mc.SMT_mc.smt_mc_extratrans_TapetumR	389749	8137.57	0	0
SMT_mc.SMT_mc.smt_mc_extratrans_CINGR	SMT_mc.SMT_mc.smt_mc_extratrans_CINGR	207240	3947.38	0	0
SMT_mc.SMT_mc.smt_mc_diff_ATRR	SMT_mc.SMT_mc.smt_mc_diff_ATRR	33879.8	595.684	1.3443e-130	2.25843e-127
SMT_mc.SMT_mc.smt_mc_diff_CSTR	SMT_mc.SMT_mc.smt_mc_diff_CSTR	5995.52	104.127	2.03476e-24	3.4184e-21
SMT_mc.SMT_mc.smt_mc_diff_CGR	SMT_mc.SMT_mc.smt_mc_diff_CGR	1.17936	0.0204288	0.886347	1489.06
SMT_mc.SMT_mc.smt_mc_diff_IFOFR	SMT_mc.SMT_mc.smt_mc_diff_IFOFR	9467.22	164.671	1.2826e-37	2.15477e-34
SMT_mc.SMT_mc.smt_mc_diff_ILFR	SMT_mc.SMT_mc.smt_mc_diff_ILFR	273.623	4.74023	0.029471	49.5113
SMT_mc.SMT_mc.smt_mc_diff_SLFR	SMT_mc.SMT_mc.smt_mc_diff_SLFR	31768.6	558.04	1.58225e-122	2.65818e-119
SMT_mc.SMT_mc.smt_mc_diff_UFR	SMT_mc.SMT_mc.smt_mc_diff_UFR	1333.89	23.119	1.52837e-06	0.00256766
SMT_mc.SMT_mc.smt_mc_diff_SLTFR	SMT_mc.SMT_mc.smt_mc_diff_SLTFR	21920.1	383.371	5.79713e-85	9.73918e-82
SMT_mc.SMT_mc.smt_mc_diff_CorticospinaltractR	SMT_mc.SMT_mc.smt_mc_diff_CorticospinaltractR	837.032	14.5043	0.000140053	0.235289
SMT_mc.SMT_mc.smt_mc_diff_MediallemniscusR	SMT_mc.SMT_mc.smt_mc_diff_MediallemniscusR	2.31744	0.0401424	0.841203	1413.22
SMT_mc.SMT_mc.smt_mc_diff_InferiorcerebellarpeduncleR	SMT_mc.SMT_mc.smt_mc_diff_InferiorcerebellarpeduncleR	258.821	4.48378	0.0342242	57.4967
SMT_mc.SMT_mc.smt_mc_diff_SuperiorcerebellarpeduncleR	SMT_mc.SMT_mc.smt_mc_diff_SuperiorcerebellarpeduncleR	8957.55	155.771	1.1086e-35	1.86245e-32
SMT_mc.SMT_mc.smt_mc_diff_CerebralpeduncleR	SMT_mc.SMT_mc.smt_mc_diff_CerebralpeduncleR	2480.21	43.0086	5.51692e-11	9.26842e-08
SMT_mc.SMT_mc.smt_mc_diff_AnteriorlimbofinternalcapsuleR	SMT_mc.SMT_mc.smt_mc_diff_AnteriorlimbofinternalcapsuleR	71558.7	1279.56	7.84662e-276	1.31823e-272
SMT_mc.SMT_mc.smt_mc_diff_.PosteriorlimbofinternalcapsuleR	SMT_mc.SMT_mc.smt_mc_diff_.PosteriorlimbofinternalcapsuleR	11451.5	199.359	3.71021e-45	6.23315e-42
SMT_mc.SMT_mc.smt_mc_diff_RetrolenticularpartofinternalcapsuleR	SMT_mc.SMT_mc.smt_mc_diff_RetrolenticularpartofinternalcapsuleR	19862	347.061	3.9557e-77	6.64558e-74
SMT_mc.SMT_mc.smt_mc_diff_AnteriorcoronaradiataR	SMT_mc.SMT_mc.smt_mc_diff_AnteriorcoronaradiataR	405.459	7.02455	0.00804315	13.5125
SMT_mc.SMT_mc.smt_mc_diff_SuperiorcoronaradiataR	SMT_mc.SMT_mc.smt_mc_diff_SuperiorcoronaradiataR	53101.5	941.675	2.13414e-204	3.58535e-201
SMT_mc.SMT_mc.smt_mc_diff_PosteriorcoronaradiataR	SMT_mc.SMT_mc.smt_mc_diff_PosteriorcoronaradiataR	54639.6	969.619	2.50042e-210	4.20071e-207
SMT_mc.SMT_mc.smt_mc_diff_PosteriorthalamicradiationR	SMT_mc.SMT_mc.smt_mc_diff_PosteriorthalamicradiationR	3578.46	62.0827	3.377e-15	5.67337e-12
SMT_mc.SMT_mc.smt_mc_diff_SagittalstratumR	SMT_mc.SMT_mc.smt_mc_diff_SagittalstratumR	3714.46	64.446	1.01925e-15	1.71235e-12
SMT_mc.SMT_mc.smt_mc_diff_ExternalcapsuleR	SMT_mc.SMT_mc.smt_mc_diff_ExternalcapsuleR	76113.3	1363.8	1.50862e-293	2.53448e-290
SMT_mc.SMT_mc.smt_mc_diff_CingulumcingulategyrusR	SMT_mc.SMT_mc.smt_mc_diff_CingulumcingulategyrusR	12560.7	218.776	2.26533e-49	3.80575e-46
SMT_mc.SMT_mc.smt_mc_diff_CingulumhippocampusR	SMT_mc.SMT_mc.smt_mc_diff_CingulumhippocampusR	33172.6	583.066	6.80459e-128	1.14317e-124
SMT_mc.SMT_mc.smt_mc_diff_Fornix_StriaterminalisR	SMT_mc.SMT_mc.smt_mc_diff_Fornix_StriaterminalisR	37961.9	668.667	3.1951e-146	5.36776e-143
SMT_mc.SMT_mc.smt_mc_diff_SuperiorlongitudinalfasciculusR	SMT_mc.SMT_mc.smt_mc_diff_SuperiorlongitudinalfasciculusR	59313.2	1054.76	2.24997e-228	3.77994e-225
SMT_mc.SMT_mc.smt_mc_diff_SuperiorfrontooccipitalfasciculusR	SMT_mc.SMT_mc.smt_mc_diff_SuperiorfrontooccipitalfasciculusR	106521	1935.26	0	0
SMT_mc.SMT_mc.smt_mc_diff_UncinatefasciculusR	SMT_mc.SMT_mc.smt_mc_diff_UncinatefasciculusR	15151	264.194	3.25261e-59	5.46439e-56
SMT_mc.SMT_mc.smt_mc_diff_TapetumR	SMT_mc.SMT_mc.smt_mc_diff_TapetumR	11824	205.878	1.42604e-46	2.39574e-43
SMT_mc.SMT_mc.smt_mc_diff_CINGR	SMT_mc.SMT_mc.smt_mc_diff_CINGR	135.289	2.34361	0.125806	211.354
WMTI.WMTI.axEAD_ATRR	WMTI.WMTI.axEAD_ATRR	216.131	3.74414	0.0530001	89.0402
WMTI.WMTI.axEAD_CSTR	WMTI.WMTI.axEAD_CSTR	207.289	3.59096	0.0581021	97.6115
WMTI.WMTI.axEAD_CGR	WMTI.WMTI.axEAD_CGR	0.303275	0.00525329	0.942221	1582.93
WMTI.WMTI.axEAD_IFOFR	WMTI.WMTI.axEAD_IFOFR	237.707	4.11796	0.0424368	71.2938
WMTI.WMTI.axEAD_ILFR	WMTI.WMTI.axEAD_ILFR	15.6474	0.271043	0.602636	1012.43
WMTI.WMTI.axEAD_SLFR	WMTI.WMTI.axEAD_SLFR	11735.2	204.323	3.10115e-46	5.20993e-43
WMTI.WMTI.axEAD_UFR	WMTI.WMTI.axEAD_UFR	912.657	15.8152	6.9962e-05	0.117536
WMTI.WMTI.axEAD_SLTFR	WMTI.WMTI.axEAD_SLTFR	580.109	10.0511	0.00152372	2.55985
WMTI.WMTI.axEAD_CorticospinaltractR	WMTI.WMTI.axEAD_CorticospinaltractR	6214.59	107.941	2.98313e-25	5.01166e-22
WMTI.WMTI.axEAD_MediallemniscusR	WMTI.WMTI.axEAD_MediallemniscusR	17.1918	0.297796	0.58527	983.254
WMTI.WMTI.axEAD_InferiorcerebellarpeduncleR	WMTI.WMTI.axEAD_InferiorcerebellarpeduncleR	30979.4	543.988	1.63806e-119	2.75193e-116
WMTI.WMTI.axEAD_SuperiorcerebellarpeduncleR	WMTI.WMTI.axEAD_SuperiorcerebellarpeduncleR	1150.03	19.9307	8.05199e-06	0.0135273
WMTI.WMTI.axEAD_CerebralpeduncleR	WMTI.WMTI.axEAD_CerebralpeduncleR	899.528	15.5876	7.89044e-05	0.132559
WMTI.WMTI.axEAD_AnteriorlimbofinternalcapsuleR	WMTI.WMTI.axEAD_AnteriorlimbofinternalcapsuleR	178.986	3.10062	0.0782701	131.494
WMTI.WMTI.axEAD_.PosteriorlimbofinternalcapsuleR	WMTI.WMTI.axEAD_.PosteriorlimbofinternalcapsuleR	1223.96	21.2127	4.12316e-06	0.00692692
WMTI.WMTI.axEAD_RetrolenticularpartofinternalcapsuleR	WMTI.WMTI.axEAD_RetrolenticularpartofinternalcapsuleR	4630.08	80.3643	3.24627e-19	5.45374e-16
WMTI.WMTI.axEAD_AnteriorcoronaradiataR	WMTI.WMTI.axEAD_AnteriorcoronaradiataR	198.878	3.44524	0.0634414	106.582
WMTI.WMTI.axEAD_SuperiorcoronaradiataR	WMTI.WMTI.axEAD_SuperiorcoronaradiataR	98476.8	1782.53	0	0
WMTI.WMTI.axEAD_PosteriorcoronaradiataR	WMTI.WMTI.axEAD_PosteriorcoronaradiataR	122058	2233.43	0	0
WMTI.WMTI.axEAD_PosteriorthalamicradiationR	WMTI.WMTI.axEAD_PosteriorthalamicradiationR	27857.1	488.485	1.3635e-107	2.29068e-104
WMTI.WMTI.axEAD_SagittalstratumR	WMTI.WMTI.axEAD_SagittalstratumR	578.479	10.0229	0.00154726	2.5994
WMTI.WMTI.axEAD_ExternalcapsuleR	WMTI.WMTI.axEAD_ExternalcapsuleR	103487	1877.52	0	0
WMTI.WMTI.axEAD_CingulumcingulategyrusR	WMTI.WMTI.axEAD_CingulumcingulategyrusR	133.13	2.30619	0.128867	216.497
WMTI.WMTI.axEAD_CingulumhippocampusR	WMTI.WMTI.axEAD_CingulumhippocampusR	196.929	3.41147	0.0647522	108.784
WMTI.WMTI.axEAD_Fornix_StriaterminalisR	WMTI.WMTI.axEAD_Fornix_StriaterminalisR	50.9451	0.882484	0.347528	583.847
WMTI.WMTI.axEAD_SuperiorlongitudinalfasciculusR	WMTI.WMTI.axEAD_SuperiorlongitudinalfasciculusR	6530.55	113.445	1.87194e-26	3.14486e-23
WMTI.WMTI.axEAD_SuperiorfrontooccipitalfasciculusR	WMTI.WMTI.axEAD_SuperiorfrontooccipitalfasciculusR	166001	3100.43	0	0
WMTI.WMTI.axEAD_UncinatefasciculusR	WMTI.WMTI.axEAD_UncinatefasciculusR	21.6563	0.375131	0.540224	907.577
WMTI.WMTI.axEAD_TapetumR	WMTI.WMTI.axEAD_TapetumR	51381	910.464	9.09862e-198	1.52857e-194
WMTI.WMTI.axEAD_CINGR	WMTI.WMTI.axEAD_CINGR	206.76	3.58179	0.0584236	98.1517
WMTI.WMTI.awf_ATRR	WMTI.WMTI.awf_ATRR	239389	4631.3	0	0
WMTI.WMTI.awf_CSTR	WMTI.WMTI.awf_CSTR	127433	2337.59	0	0
WMTI.WMTI.awf_CGR	WMTI.WMTI.awf_CGR	193524	3661.98	0	0
WMTI.WMTI.awf_IFOFR	WMTI.WMTI.awf_IFOFR	265238	5196.97	0	0
WMTI.WMTI.awf_ILFR	WMTI.WMTI.awf_ILFR	182362	3432.47	0	0
WMTI.WMTI.awf_SLFR	WMTI.WMTI.awf_SLFR	246606	4787.79	0	0
WMTI.WMTI.awf_UFR	WMTI.WMTI.awf_UFR	208400	3971.68	0	0
WMTI.WMTI.awf_SLTFR	WMTI.WMTI.awf_SLTFR	185913	3505.22	0	0
WMTI.WMTI.awf_CorticospinaltractR	WMTI.WMTI.awf_CorticospinaltractR	1841.22	31.919	1.61835e-08	2.71882e-05
WMTI.WMTI.awf_MediallemniscusR	WMTI.WMTI.awf_MediallemniscusR	9198.86	159.985	1.34217e-36	2.25484e-33
WMTI.WMTI.awf_InferiorcerebellarpeduncleR	WMTI.WMTI.awf_InferiorcerebellarpeduncleR	46272.4	818.071	4.13508e-178	6.94694e-175
WMTI.WMTI.awf_SuperiorcerebellarpeduncleR	WMTI.WMTI.awf_SuperiorcerebellarpeduncleR	11838.1	206.125	1.26049e-46	2.11762e-43
WMTI.WMTI.awf_CerebralpeduncleR	WMTI.WMTI.awf_CerebralpeduncleR	28842.2	505.979	2.37288e-111	3.98644e-108
WMTI.WMTI.awf_AnteriorlimbofinternalcapsuleR	WMTI.WMTI.awf_AnteriorlimbofinternalcapsuleR	278019	5482.04	0	0
WMTI.WMTI.awf_.PosteriorlimbofinternalcapsuleR	WMTI.WMTI.awf_.PosteriorlimbofinternalcapsuleR	47067.5	832.424	3.62759e-181	6.09435e-178
WMTI.WMTI.awf_RetrolenticularpartofinternalcapsuleR	WMTI.WMTI.awf_RetrolenticularpartofinternalcapsuleR	80249.5	1440.61	1.14444277369561e-309	1.92266e-306
WMTI.WMTI.awf_AnteriorcoronaradiataR	WMTI.WMTI.awf_AnteriorcoronaradiataR	379459	7880.01	0	0
WMTI.WMTI.awf_SuperiorcoronaradiataR	WMTI.WMTI.awf_SuperiorcoronaradiataR	241732	4681.97	0	0
WMTI.WMTI.awf_PosteriorcoronaradiataR	WMTI.WMTI.awf_PosteriorcoronaradiataR	206193	3925.46	0	0
WMTI.WMTI.awf_PosteriorthalamicradiationR	WMTI.WMTI.awf_PosteriorthalamicradiationR	161700	3013.99	0	0
WMTI.WMTI.awf_SagittalstratumR	WMTI.WMTI.awf_SagittalstratumR	165308	3086.47	0	0
WMTI.WMTI.awf_ExternalcapsuleR	WMTI.WMTI.awf_ExternalcapsuleR	127204	2333.14	0	0
WMTI.WMTI.awf_CingulumcingulategyrusR	WMTI.WMTI.awf_CingulumcingulategyrusR	161116	3002.28	0	0
WMTI.WMTI.awf_CingulumhippocampusR	WMTI.WMTI.awf_CingulumhippocampusR	112837	2055.96	0	0
WMTI.WMTI.awf_Fornix_StriaterminalisR	WMTI.WMTI.awf_Fornix_StriaterminalisR	226225	4348.67	0	0
WMTI.WMTI.awf_SuperiorlongitudinalfasciculusR	WMTI.WMTI.awf_SuperiorlongitudinalfasciculusR	120373	2200.89	0	0
WMTI.WMTI.awf_SuperiorfrontooccipitalfasciculusR	WMTI.WMTI.awf_SuperiorfrontooccipitalfasciculusR	168922	3159.33	0	0
WMTI.WMTI.awf_UncinatefasciculusR	WMTI.WMTI.awf_UncinatefasciculusR	67869.2	1211.57	1.65983e-261	2.78851e-258
WMTI.WMTI.awf_TapetumR	WMTI.WMTI.awf_TapetumR	394597	8259.88	0	0
WMTI.WMTI.awf_CINGR	WMTI.WMTI.awf_CINGR	197301	3740.19	0	0
WMTI.WMTI.radEAD_ATRR	WMTI.WMTI.radEAD_ATRR	267.259	4.62997	0.0314242	52.7927
WMTI.WMTI.radEAD_CSTR	WMTI.WMTI.radEAD_CSTR	93497.6	1688.56	0	0
WMTI.WMTI.radEAD_CGR	WMTI.WMTI.radEAD_CGR	21661.8	378.809	5.58474e-84	9.38237e-81
WMTI.WMTI.radEAD_IFOFR	WMTI.WMTI.radEAD_IFOFR	985.636	17.0804	3.59033e-05	0.0603176
WMTI.WMTI.radEAD_ILFR	WMTI.WMTI.radEAD_ILFR	74170.8	1327.83	5.4786e-286	9.20405e-283
WMTI.WMTI.radEAD_SLFR	WMTI.WMTI.radEAD_SLFR	211299	4032.55	0	0
WMTI.WMTI.radEAD_UFR	WMTI.WMTI.radEAD_UFR	100258	1816.25	0	0
WMTI.WMTI.radEAD_SLTFR	WMTI.WMTI.radEAD_SLTFR	63169.2	1125.28	2.72602e-243	4.57971e-240
WMTI.WMTI.radEAD_CorticospinaltractR	WMTI.WMTI.radEAD_CorticospinaltractR	5644.86	98.0214	4.40237e-23	7.39598e-20
WMTI.WMTI.radEAD_MediallemniscusR	WMTI.WMTI.radEAD_MediallemniscusR	22410.6	392.033	7.8653e-87	1.32137e-83
WMTI.WMTI.radEAD_InferiorcerebellarpeduncleR	WMTI.WMTI.radEAD_InferiorcerebellarpeduncleR	96442.5	1744.09	0	0
WMTI.WMTI.radEAD_SuperiorcerebellarpeduncleR	WMTI.WMTI.radEAD_SuperiorcerebellarpeduncleR	1335.2	23.1417	1.51046e-06	0.00253757
WMTI.WMTI.radEAD_CerebralpeduncleR	WMTI.WMTI.radEAD_CerebralpeduncleR	22942.2	401.427	7.43081e-89	1.24838e-85
WMTI.WMTI.radEAD_AnteriorlimbofinternalcapsuleR	WMTI.WMTI.radEAD_AnteriorlimbofinternalcapsuleR	1834.46	31.8018	1.71895e-08	2.88784e-05
WMTI.WMTI.radEAD_.PosteriorlimbofinternalcapsuleR	WMTI.WMTI.radEAD_.PosteriorlimbofinternalcapsuleR	18243.3	318.549	5.69128e-71	9.56135e-68
WMTI.WMTI.radEAD_RetrolenticularpartofinternalcapsuleR	WMTI.WMTI.radEAD_RetrolenticularpartofinternalcapsuleR	93351.1	1685.81	0	0
WMTI.WMTI.radEAD_AnteriorcoronaradiataR	WMTI.WMTI.radEAD_AnteriorcoronaradiataR	233.468	4.04452	0.0443218	74.4606
WMTI.WMTI.radEAD_SuperiorcoronaradiataR	WMTI.WMTI.radEAD_SuperiorcoronaradiataR	261142	5106.36	0	0
WMTI.WMTI.radEAD_PosteriorcoronaradiataR	WMTI.WMTI.radEAD_PosteriorcoronaradiataR	223241	4285.1	0	0
WMTI.WMTI.radEAD_PosteriorthalamicradiationR	WMTI.WMTI.radEAD_PosteriorthalamicradiationR	310361	6219.85	0	0
WMTI.WMTI.radEAD_SagittalstratumR	WMTI.WMTI.radEAD_SagittalstratumR	217961	4173.08	0	0
WMTI.WMTI.radEAD_ExternalcapsuleR	WMTI.WMTI.radEAD_ExternalcapsuleR	340310	6924.94	0	0
WMTI.WMTI.radEAD_CingulumcingulategyrusR	WMTI.WMTI.radEAD_CingulumcingulategyrusR	19044.3	332.652	5.1111e-74	8.58665e-71
WMTI.WMTI.radEAD_CingulumhippocampusR	WMTI.WMTI.radEAD_CingulumhippocampusR	216.101	3.74362	0.0530166	89.0678
WMTI.WMTI.radEAD_Fornix_StriaterminalisR	WMTI.WMTI.radEAD_Fornix_StriaterminalisR	196306	3719.57	0	0
WMTI.WMTI.radEAD_SuperiorlongitudinalfasciculusR	WMTI.WMTI.radEAD_SuperiorlongitudinalfasciculusR	90665.2	1635.3	0	0
WMTI.WMTI.radEAD_SuperiorfrontooccipitalfasciculusR	WMTI.WMTI.radEAD_SuperiorfrontooccipitalfasciculusR	169584	3172.7	0	0
WMTI.WMTI.radEAD_UncinatefasciculusR	WMTI.WMTI.radEAD_UncinatefasciculusR	20358	355.806	5.12454e-79	8.60922e-76
WMTI.WMTI.radEAD_TapetumR	WMTI.WMTI.radEAD_TapetumR	320696	6460.75	0	0
WMTI.WMTI.radEAD_CINGR	WMTI.WMTI.radEAD_CINGR	461.732	7.99968	0.0046809	7.86392
