# Supplementary material for: Brain asymmetries from mid- to late life and hemispheric brain age
Source: Nat Commun. 2024 Feb 1;15:956. doi: 10.1038/s41467-024-45282-3 (PMC10834516; doi:10.1038/s41467-024-45282-3)
Supplement: Supplementary file 4 — Source Data [file 41467_2024_45282_MOESM4_ESM.zip › SourceData/Source_Data_File_10.xls]

## Sheet: T1
	Region	p_male	Cohensd_male	p_female	Cohensd_female
1	Left.Accumbens.area	0	0.570684	0	0.492033
2	Left.Amygdala	0	0.357376	0	0.330309
3	Left.Caudate	0	0.711359	0	0.644692
4	Left.Cerebellum.Cortex	0	0.828691	0	0.867515
5	Left.Cerebellum.White.Matter	1.73867e-44	0.0923409	0.102393	0.0103346
6	Left.Hippocampus	0	0.518329	0	0.568449
7	Left.Inf.Lat.Vent	0	0.324248	2.53067e-208	0.196745
8	Left.Lateral.Ventricle	0	0.298579	0	0.297211
9	Left.Pallidum	0	0.851168	0	0.883405
10	Left.Putamen	0	0.573037	0	0.63327
11	Left.Thalamus.Proper	0	1.40111	0	1.3441
12	lh_bankssts_area	0	0.466028	0	0.473382
13	lh_bankssts_thickness	0	0.755153	0	0.734099
14	lh_bankssts_volume	1.69669e-212	0.20705	3.15421e-176	0.18052
15	lh_caudalanteriorcingulate_area	0	0.628592	0	0.63467
16	lh_caudalanteriorcingulate_thickness	0	0.553851	0	0.537488
17	lh_caudalanteriorcingulate_volume	0	0.410204	0	0.417606
18	lh_caudalmiddlefrontal_area	0	0.538604	0	0.575928
19	lh_caudalmiddlefrontal_thickness	0	0.315224	0	0.302289
20	lh_caudalmiddlefrontal_volume	0	0.502651	0	0.526872
21	lh_cuneus_area	0	0.425198	0	0.354651
22	lh_cuneus_thickness	1.42456e-93	0.135753	3.62258e-213	0.199087
23	lh_cuneus_volume	0	0.467556	0	0.470845
24	lh_entorhinal_area	0	0.54593	0	0.664801
25	lh_entorhinal_thickness	0	0.53336	0	0.643764
26	lh_entorhinal_volume	2.3746e-282	0.239808	0	0.253452
27	lh_frontalpole_area	0	1.81815	0	1.72789
28	lh_frontalpole_thickness	1.9667e-169	0.184253	4.62894e-107	0.139733
29	lh_frontalpole_volume	0	1.57773	0	1.5356
30	lh_fusiform_area	3.23578e-76	0.122123	0	0.31333
31	lh_fusiform_thickness	0	0.454469	0	0.340703
32	lh_fusiform_volume	1.46769e-10	0.0422229	0	0.259493
33	lh_inferiorparietal_area	0	1.70681	0	1.71601
34	lh_inferiorparietal_thickness	0	0.42446	0	0.416244
35	lh_inferiorparietal_volume	0	1.61692	0	1.64181
36	lh_inferiortemporal_area	2.42575e-194	0.197735	0	0.26714
37	lh_inferiortemporal_thickness	0	0.470006	0	0.448383
38	lh_inferiortemporal_volume	0.0334179	0.0140081	7.53756e-21	0.0593106
39	lh_insula_area	0	0.479451	0	0.367741
40	lh_insula_thickness	2.97694e-121	0.155122	1.78918e-211	0.198271
41	lh_insula_volume	0	0.476409	0	0.349098
42	lh_isthmuscingulate_area	0	0.6312	0	0.52715
43	lh_isthmuscingulate_thickness	0	0.276878	6.87165e-266	0.223114
44	lh_isthmuscingulate_volume	0	0.685005	0	0.548306
45	lh_lateraloccipital_area	1.58199e-117	0.152652	1.70816e-213	0.199244
46	lh_lateraloccipital_thickness	0	0.840251	0	0.698609
47	lh_lateraloccipital_volume	2.19689e-93	0.135612	2.93856e-09	0.0375641
48	lh_lateralorbitofrontal_area	4.50039e-291	0.243619	0	0.364606
49	lh_lateralorbitofrontal_thickness	0	0.272571	2.34437e-301	0.238036
50	lh_lateralorbitofrontal_volume	0	0.32432	0	0.411565
51	lh_lingual_area	2.17279e-110	0.14781	1.89446e-186	0.18583
52	lh_lingual_thickness	0	0.484433	0	0.478889
53	lh_lingual_volume	0	0.298631	0	0.331584
54	lh_MeanThickness_thickness	3.53316e-53	0.101346	3.28657e-131	0.155132
55	lh_medialorbitofrontal_area	3.41306e-16	0.0537612	5.03985e-105	0.13836
56	lh_medialorbitofrontal_thickness	5.20725e-145	0.170074	7.71751e-157	0.170024
57	lh_medialorbitofrontal_volume	3.59068e-06	0.0305225	5.84851e-169	0.176654
58	lh_middletemporal_area	0	1.31357	0	1.41936
59	lh_middletemporal_thickness	0	0.331388	0	0.293006
60	lh_middletemporal_volume	0	1.11938	0	1.18682
61	lh_paracentral_area	0	1.02298	0	0.995927
62	lh_paracentral_thickness	4.99574e-273	0.235674	1.26737e-204	0.194938
63	lh_paracentral_volume	0	0.834142	0	0.79896
64	lh_parahippocampal_area	5.61131e-64	0.111553	0	0.313759
65	lh_parahippocampal_thickness	9.25771e-16	0.0529597	1.24838e-16	0.0524136
66	lh_parahippocampal_volume	0	0.355157	0	0.423572
67	lh_parsopercularis_area	0	0.956268	0	1.08491
68	lh_parsopercularis_thickness	6.05211e-105	0.144012	2.75643e-187	0.186259
69	lh_parsopercularis_volume	0	1.07944	0	1.23223
70	lh_parsorbitalis_area	0	1.77921	0	1.71804
71	lh_parsorbitalis_thickness	1.95861e-307	0.250629	1.34377e-196	0.190966
72	lh_parsorbitalis_volume	0	1.27229	0	1.29443
73	lh_parstriangularis_area	0	1.01986	0	1.01018
74	lh_parstriangularis_thickness	9.75013e-104	0.143157	8.90686e-116	0.14547
75	lh_parstriangularis_volume	0	0.928135	0	0.91214
76	lh_pericalcarine_area	0	0.918811	0	0.976594
77	lh_pericalcarine_thickness	0.0395752	0.0135545	0.0823702	0.010991
78	lh_pericalcarine_volume	0	0.893658	0	0.955873
79	lh_postcentral_area	0	0.415253	0	0.456264
80	lh_postcentral_thickness	0	0.33724	0	0.307097
81	lh_postcentral_volume	0	0.556033	0	0.5528
82	lh_posteriorcingulate_area	3.19631e-180	0.190202	3.28909e-132	0.155738
83	lh_posteriorcingulate_thickness	0	0.317531	4.21493e-266	0.223206
84	lh_posteriorcingulate_volume	3.7805e-41	0.0886475	8.02926e-35	0.0780022
85	lh_precentral_area	1.95448e-98	0.139342	1.98288e-45	0.0896803
86	lh_precentral_thickness	0	0.509769	0	0.457469
87	lh_precentral_volume	2.09199e-164	0.181419	2.13813e-220	0.202535
88	lh_precuneus_area	0	0.657902	0	0.546984
89	lh_precuneus_thickness	0	0.264257	0	0.274828
90	lh_precuneus_volume	0	0.628529	0	0.555587
91	lh_rostralanteriorcingulate_area	0	1.07701	0	0.972077
92	lh_rostralanteriorcingulate_thickness	1.2744e-66	0.113916	0	0.280369
93	lh_rostralanteriorcingulate_volume	0	1.11663	0	1.06375
94	lh_rostralmiddlefrontal_area	0	0.513412	0	0.560659
95	lh_rostralmiddlefrontal_thickness	0	0.737128	0	0.794789
96	lh_rostralmiddlefrontal_volume	0	0.27595	0	0.259693
97	lh_superiorfrontal_area	0	0.389482	0	0.401862
98	lh_superiorfrontal_thickness	0	0.428334	0	0.521044
99	lh_superiorfrontal_volume	0	0.509294	0	0.527335
100	lh_superiorparietal_area	1.22621e-30	0.0758829	3.37717e-13	0.0460753
101	lh_superiorparietal_thickness	0	0.29182	4.78376e-209	0.197096
102	lh_superiorparietal_volume	5.74108e-27	0.0709016	1.68535e-13	0.046666
103	lh_superiortemporal_area	0	0.603917	0	0.393442
104	lh_superiortemporal_thickness	4.9246e-195	0.198098	9.55442e-114	0.144153
105	lh_superiortemporal_volume	0	0.428339	0	0.265884
106	lh_supramarginal_area	0	0.410084	0	0.298648
107	lh_supramarginal_thickness	1.76584e-162	0.180322	1.75114e-34	0.0776012
108	lh_supramarginal_volume	0	0.479797	0	0.400431
109	lh_temporalpole_area	0	0.734809	0	0.680988
110	lh_temporalpole_thickness	0	0.415311	0	0.429603
111	lh_temporalpole_volume	0	0.473315	0	0.388386
112	lh_transversetemporal_area	0	1.76824	0	1.8855
113	lh_transversetemporal_thickness	0	0.312464	0	0.256643
114	lh_transversetemporal_volume	0	1.28923	0	1.38157
115	lh_WhiteSurfArea_area	0	0.810871	0	0.749557
116	lhCortexVol	0	0.612955	0	0.518679
117	lhCorticalWhiteMatterVol	0	0.674076	0	0.626579

## Sheet: dMRI
	Region	p_male	Cohensd_male	p_female	Cohensd_female
1	BRIA.BRIA.Dax_extra_AnteriorcoronaradiataL	0	0.958189	0	0.975526
2	BRIA.BRIA.Dax_extra_AnteriorlimbofinternalcapsuleL	5.87439e-60	0.119059	1.00687e-134	0.173041
3	BRIA.BRIA.Dax_extra_ATRL	1.02581e-05	0.0320564	7.95644e-62	0.115756
4	BRIA.BRIA.Dax_extra_CerebralpeduncleL	0	0.364643	0	0.517593
5	BRIA.BRIA.Dax_extra_CGL	7.90803e-06	0.0324635	3.49426e-05	0.0287834
6	BRIA.BRIA.Dax_extra_CINGL	0	0.984023	0	1.17899
7	BRIA.BRIA.Dax_extra_CingulumcingulategyrusL	2.87085e-244	0.246079	6.86486e-161	0.189611
8	BRIA.BRIA.Dax_extra_CingulumhippocampusL	0	0.599318	0	0.836876
9	BRIA.BRIA.Dax_extra_CorticospinaltractL	1.69386e-276	0.262464	1.36568e-240	0.23341
10	BRIA.BRIA.Dax_extra_CSTL	0	0.337309	0	0.779331
11	BRIA.BRIA.Dax_extra_ExternalcapsuleL	0	1.27863	0	1.51012
12	BRIA.BRIA.Dax_extra_Fornix_StriaterminalisL	0	0.5842	0	0.927895
13	BRIA.BRIA.Dax_extra_IFOFL	0	1.2527	0	1.51244
14	BRIA.BRIA.Dax_extra_ILFL	4.32847e-192	0.217267	0	0.519149
15	BRIA.BRIA.Dax_extra_InferiorcerebellarpeduncleL	0	0.626906	0	0.346117
16	BRIA.BRIA.Dax_extra_MediallemniscusL	2.41526e-142	0.186111	1.72904e-23	0.069531
17	BRIA.BRIA.Dax_extra_PosteriorcoronaradiataL	0	1.11312	0	1.01003
18	BRIA.BRIA.Dax_extra_PosteriorlimbofinternalcapsuleL	3.91854e-76	0.134746	0	0.448661
19	BRIA.BRIA.Dax_extra_PosteriorthalamicradiationL	4.32126e-77	0.13562	0	0.366452
20	BRIA.BRIA.Dax_extra_RetrolenticularpartofinternalcapsuleL	2.92555e-63	0.122419	0	0.591126
21	BRIA.BRIA.Dax_extra_SagittalstratumL	0	1.15146	0	1.51402
22	BRIA.BRIA.Dax_extra_SLFL	0	0.814088	0	1.07995
23	BRIA.BRIA.Dax_extra_SLFTL	0	1.33006	0	1.74242
24	BRIA.BRIA.Dax_extra_SuperiorcerebellarpeduncleL	0	0.908773	0	0.903281
25	BRIA.BRIA.Dax_extra_SuperiorcoronaradiataL	5.41812e-142	0.185874	8.49354e-66	0.119553
26	BRIA.BRIA.Dax_extra_SuperiorfrontooccipitalfasciculusL	0	0.560235	0	0.427772
27	BRIA.BRIA.Dax_extra_SuperiorlongitudinalfasciculusL	0	1.0751	0	1.20165
28	BRIA.BRIA.Dax_extra_TapetumL	0	0.752756	0	0.779574
29	BRIA.BRIA.Dax_extra_UFL	0	0.750154	0	0.500409
30	BRIA.BRIA.Dax_extra_UncinatefasciculusL	0	0.811826	0	0.722075
31	BRIA.BRIA.Dax_intra_AnteriorcoronaradiataL	0	0.340505	0	0.337031
32	BRIA.BRIA.Dax_intra_AnteriorlimbofinternalcapsuleL	0	0.568274	0	0.310559
33	BRIA.BRIA.Dax_intra_ATRL	2.66638e-263	0.255866	0	0.358211
34	BRIA.BRIA.Dax_intra_CerebralpeduncleL	0	1.07181	0	1.20412
35	BRIA.BRIA.Dax_intra_CGL	0	0.303053	0	0.311995
36	BRIA.BRIA.Dax_intra_CINGL	0	0.877793	0	0.967242
37	BRIA.BRIA.Dax_intra_CingulumcingulategyrusL	0	0.506822	0	0.444631
38	BRIA.BRIA.Dax_intra_CingulumhippocampusL	0	0.818776	0	1.05349
39	BRIA.BRIA.Dax_intra_CorticospinaltractL	0	0.289339	7.33862e-200	0.212061
40	BRIA.BRIA.Dax_intra_CSTL	0	0.949053	0	1.30599
41	BRIA.BRIA.Dax_intra_ExternalcapsuleL	0	1.24879	0	1.45832
42	BRIA.BRIA.Dax_intra_Fornix_StriaterminalisL	0	0.647116	0	1.03972
43	BRIA.BRIA.Dax_intra_IFOFL	0	1.44356	0	1.67158
44	BRIA.BRIA.Dax_intra_ILFL	0	0.619635	0	0.900391
45	BRIA.BRIA.Dax_intra_InferiorcerebellarpeduncleL	0	0.307475	0.00564121	0.0192484
46	BRIA.BRIA.Dax_intra_MediallemniscusL	1.17615e-52	0.111284	0.965575	0.000300105
47	BRIA.BRIA.Dax_intra_PosteriorcoronaradiataL	0	1.01506	0	0.820376
48	BRIA.BRIA.Dax_intra_PosteriorlimbofinternalcapsuleL	0	0.621918	0	1.02561
49	BRIA.BRIA.Dax_intra_PosteriorthalamicradiationL	0	0.601169	0	0.709829
50	BRIA.BRIA.Dax_intra_RetrolenticularpartofinternalcapsuleL	0.00447555	0.0206516	0	0.493217
51	BRIA.BRIA.Dax_intra_SagittalstratumL	0	1.18775	0	1.59373
52	BRIA.BRIA.Dax_intra_SLFL	0	0.982833	0	1.16468
53	BRIA.BRIA.Dax_intra_SLFTL	0	1.24527	0	1.56244
54	BRIA.BRIA.Dax_intra_SuperiorcerebellarpeduncleL	0	0.455613	0	0.549881
55	BRIA.BRIA.Dax_intra_SuperiorcoronaradiataL	3.53349e-42	0.0991047	2.45531e-68	0.121921
56	BRIA.BRIA.Dax_intra_SuperiorfrontooccipitalfasciculusL	0	0.739569	0	0.606543
57	BRIA.BRIA.Dax_intra_SuperiorlongitudinalfasciculusL	0	1.09169	0	1.1848
58	BRIA.BRIA.Dax_intra_TapetumL	0	0.803513	0	0.802868
59	BRIA.BRIA.Dax_intra_UFL	0	0.669875	0	0.398995
60	BRIA.BRIA.Dax_intra_UncinatefasciculusL	0	0.881573	0	0.804202
61	BRIA.BRIA.Drad_extra_AnteriorcoronaradiataL	0	0.299207	0	0.322852
62	BRIA.BRIA.Drad_extra_AnteriorlimbofinternalcapsuleL	0	0.404294	8.341e-179	0.200219
63	BRIA.BRIA.Drad_extra_ATRL	1.95198e-116	0.167793	1.34304e-39	0.0917541
64	BRIA.BRIA.Drad_extra_CerebralpeduncleL	0	0.943225	0	1.02815
65	BRIA.BRIA.Drad_extra_CGL	0.00104455	0.0238179	2.31278e-11	0.0465072
66	BRIA.BRIA.Drad_extra_CINGL	0	0.524257	0	0.628083
67	BRIA.BRIA.Drad_extra_CingulumcingulategyrusL	0	0.399831	0	0.363418
68	BRIA.BRIA.Drad_extra_CingulumhippocampusL	0	0.304325	0	0.504233
69	BRIA.BRIA.Drad_extra_CorticospinaltractL	4.07516e-84	0.141874	2.29771e-27	0.0754616
70	BRIA.BRIA.Drad_extra_CSTL	0	0.651209	0	0.921967
71	BRIA.BRIA.Drad_extra_ExternalcapsuleL	0	0.998217	0	1.17695
72	BRIA.BRIA.Drad_extra_Fornix_StriaterminalisL	0	0.358825	0	0.691154
73	BRIA.BRIA.Drad_extra_IFOFL	0	1.2122	0	1.41704
74	BRIA.BRIA.Drad_extra_ILFL	0	0.410841	0	0.633894
75	BRIA.BRIA.Drad_extra_InferiorcerebellarpeduncleL	0	0.337248	2.29786e-105	0.152463
76	BRIA.BRIA.Drad_extra_MediallemniscusL	3.12766e-101	0.156109	0.0849034	0.0119806
77	BRIA.BRIA.Drad_extra_PosteriorcoronaradiataL	0	0.763389	0	0.713328
78	BRIA.BRIA.Drad_extra_PosteriorlimbofinternalcapsuleL	0	0.530667	0	1.01767
79	BRIA.BRIA.Drad_extra_PosteriorthalamicradiationL	7.94612e-151	0.191753	0	0.296494
80	BRIA.BRIA.Drad_extra_RetrolenticularpartofinternalcapsuleL	0	0.389524	0	0.811295
81	BRIA.BRIA.Drad_extra_SagittalstratumL	0	0.979594	0	1.34931
82	BRIA.BRIA.Drad_extra_SLFL	0	0.691221	0	0.913388
83	BRIA.BRIA.Drad_extra_SLFTL	0	0.863169	0	1.0636
84	BRIA.BRIA.Drad_extra_SuperiorcerebellarpeduncleL	0	0.349019	0	0.48232
85	BRIA.BRIA.Drad_extra_SuperiorcoronaradiataL	3.24506e-103	0.15768	1.49608e-33	0.0840854
86	BRIA.BRIA.Drad_extra_SuperiorfrontooccipitalfasciculusL	0	0.678651	0	0.547204
87	BRIA.BRIA.Drad_extra_SuperiorlongitudinalfasciculusL	0	0.828723	0	0.990208
88	BRIA.BRIA.Drad_extra_TapetumL	0	0.866338	0	0.826188
89	BRIA.BRIA.Drad_extra_UFL	0	0.731155	0	0.460851
90	BRIA.BRIA.Drad_extra_UncinatefasciculusL	0	0.719234	0	0.634795
91	BRIA.BRIA.micro_ADC_AnteriorcoronaradiataL	0	0.536545	0	0.531906
92	BRIA.BRIA.micro_ADC_AnteriorlimbofinternalcapsuleL	0.00958652	0.0188194	2.28019e-134	0.172806
93	BRIA.BRIA.micro_ADC_ATRL	3.9174e-32	0.0858757	6.80407e-95	0.144455
94	BRIA.BRIA.micro_ADC_CerebralpeduncleL	3.55023e-289	0.268669	5.97575e-26	0.0733508
95	BRIA.BRIA.micro_ADC_CGL	0	0.760029	0	0.794575
96	BRIA.BRIA.micro_ADC_CINGL	4.58926e-307	0.27722	0	0.408583
97	BRIA.BRIA.micro_ADC_CingulumcingulategyrusL	1.02663e-104	0.158858	1.8327e-103	0.151038
98	BRIA.BRIA.micro_ADC_CingulumhippocampusL	1.73982e-29	0.0820454	1.40234e-22	0.0680678
99	BRIA.BRIA.micro_ADC_CorticospinaltractL	0	0.397906	0	0.301328
100	BRIA.BRIA.micro_ADC_CSTL	4.04469e-08	0.0398895	0	0.527156
101	BRIA.BRIA.micro_ADC_ExternalcapsuleL	0	0.893269	0	0.984948
102	BRIA.BRIA.micro_ADC_Fornix_StriaterminalisL	0	0.669685	0	0.928565
103	BRIA.BRIA.micro_ADC_IFOFL	0	1.08013	0	1.35683
104	BRIA.BRIA.micro_ADC_ILFL	0.168087	0.0100134	3.41279e-299	0.261378
105	BRIA.BRIA.micro_ADC_InferiorcerebellarpeduncleL	0	0.687309	0	0.56158
106	BRIA.BRIA.micro_ADC_MediallemniscusL	0	0.437989	0	0.296582
107	BRIA.BRIA.micro_ADC_PosteriorcoronaradiataL	0	0.689791	0	0.702383
108	BRIA.BRIA.micro_ADC_PosteriorlimbofinternalcapsuleL	3.50522e-45	0.102739	4.17865e-118	0.161697
109	BRIA.BRIA.micro_ADC_PosteriorthalamicradiationL	1.79203e-43	0.100687	0	0.278147
110	BRIA.BRIA.micro_ADC_RetrolenticularpartofinternalcapsuleL	0	0.35278	0	0.764382
111	BRIA.BRIA.micro_ADC_SagittalstratumL	0	0.863862	0	1.15825
112	BRIA.BRIA.micro_ADC_SLFL	0	0.736701	0	0.952768
113	BRIA.BRIA.micro_ADC_SLFTL	0	1.14551	0	1.45059
114	BRIA.BRIA.micro_ADC_SuperiorcerebellarpeduncleL	0	0.994929	0	0.868147
115	BRIA.BRIA.micro_ADC_SuperiorcoronaradiataL	0.318179	0.00725149	8.55125e-285	0.254757
116	BRIA.BRIA.micro_ADC_SuperiorfrontooccipitalfasciculusL	0	0.353915	3.96054e-217	0.221339
117	BRIA.BRIA.micro_ADC_SuperiorlongitudinalfasciculusL	0	0.975475	0	1.09034
118	BRIA.BRIA.micro_ADC_TapetumL	0	0.408249	0	0.354316
119	BRIA.BRIA.micro_ADC_UFL	0	0.59341	0	0.424004
120	BRIA.BRIA.micro_ADC_UncinatefasciculusL	0	0.488689	0	0.363846
121	BRIA.BRIA.micro_Ax_AnteriorcoronaradiataL	0	0.869688	0	0.872972
122	BRIA.BRIA.micro_Ax_AnteriorlimbofinternalcapsuleL	0.131729	0.0109501	3.542e-190	0.206692
123	BRIA.BRIA.micro_Ax_ATRL	0.0055352	0.0201544	0.988443	0.000100719
124	BRIA.BRIA.micro_Ax_CerebralpeduncleL	0	0.478434	0	0.312517
125	BRIA.BRIA.micro_Ax_CGL	0	0.53004	0	0.576851
126	BRIA.BRIA.micro_Ax_CINGL	0	1.05029	0	1.31355
127	BRIA.BRIA.micro_Ax_CingulumcingulategyrusL	9.66872e-228	0.237292	0	0.278188
128	BRIA.BRIA.micro_Ax_CingulumhippocampusL	0	0.399965	0	0.59944
129	BRIA.BRIA.micro_Ax_CorticospinaltractL	4.98128e-248	0.24804	2.92164e-144	0.179247
130	BRIA.BRIA.micro_Ax_CSTL	0	0.427009	8.4318e-05	0.0273445
131	BRIA.BRIA.micro_Ax_ExternalcapsuleL	0	1.1602	0	1.32123
132	BRIA.BRIA.micro_Ax_Fornix_StriaterminalisL	0	0.3583	0	0.636172
133	BRIA.BRIA.micro_Ax_IFOFL	0	1.11865	0	1.41442
134	BRIA.BRIA.micro_Ax_ILFL	4.40391e-106	0.159925	3.28315e-30	0.0795406
135	BRIA.BRIA.micro_Ax_InferiorcerebellarpeduncleL	0	0.65586	0	0.42482
136	BRIA.BRIA.micro_Ax_MediallemniscusL	0	0.453745	0	0.358376
137	BRIA.BRIA.micro_Ax_PosteriorcoronaradiataL	0	0.730126	0	0.707367
138	BRIA.BRIA.micro_Ax_PosteriorlimbofinternalcapsuleL	0	0.360978	3.25656e-40	0.0924998
139	BRIA.BRIA.micro_Ax_PosteriorthalamicradiationL	1.44929e-146	0.188938	0	0.441569
140	BRIA.BRIA.micro_Ax_RetrolenticularpartofinternalcapsuleL	1.16742e-36	0.0920648	0	0.383257
141	BRIA.BRIA.micro_Ax_SagittalstratumL	0	0.937934	0	1.22998
142	BRIA.BRIA.micro_Ax_SLFL	0	0.651886	0	0.843693
143	BRIA.BRIA.micro_Ax_SLFTL	0	1.48174	0	1.92003
144	BRIA.BRIA.micro_Ax_SuperiorcerebellarpeduncleL	0	0.935355	0	0.782936
145	BRIA.BRIA.micro_Ax_SuperiorcoronaradiataL	0.348656	0.00680829	1.0843e-263	0.244772
146	BRIA.BRIA.micro_Ax_SuperiorfrontooccipitalfasciculusL	0.00350068	0.0212143	2.30061e-94	0.144039
147	BRIA.BRIA.micro_Ax_SuperiorlongitudinalfasciculusL	0	0.84541	0	0.906604
148	BRIA.BRIA.micro_Ax_TapetumL	0	0.297684	0	0.301575
149	BRIA.BRIA.micro_Ax_UFL	4.53089e-105	0.159136	8.26884e-75	0.127765
150	BRIA.BRIA.micro_Ax_UncinatefasciculusL	0	0.906413	0	0.780957
151	BRIA.BRIA.micro_FA_AnteriorcoronaradiataL	7.24026e-122	0.171784	5.43373e-227	0.226484
152	BRIA.BRIA.micro_FA_AnteriorlimbofinternalcapsuleL	1.12209e-212	0.229023	6.1078e-148	0.181588
153	BRIA.BRIA.micro_FA_ATRL	8.52038e-136	0.181645	0	0.288991
154	BRIA.BRIA.micro_FA_CerebralpeduncleL	6.63524e-91	0.147677	0	0.474183
155	BRIA.BRIA.micro_FA_CGL	0	0.446133	0	0.305233
156	BRIA.BRIA.micro_FA_CINGL	0	1.02093	0	1.1771
157	BRIA.BRIA.micro_FA_CingulumcingulategyrusL	0	0.821703	0	0.89778
158	BRIA.BRIA.micro_FA_CingulumhippocampusL	0	0.832923	0	0.9544
159	BRIA.BRIA.micro_FA_CorticospinaltractL	0	0.43349	0	0.310646
160	BRIA.BRIA.micro_FA_CSTL	0	0.86732	0	1.14542
161	BRIA.BRIA.micro_FA_ExternalcapsuleL	0	0.72326	0	0.844942
162	BRIA.BRIA.micro_FA_Fornix_StriaterminalisL	0	0.834569	0	0.846036
163	BRIA.BRIA.micro_FA_IFOFL	0	0.434149	0	0.431497
164	BRIA.BRIA.micro_FA_ILFL	0	0.410529	0	0.57183
165	BRIA.BRIA.micro_FA_InferiorcerebellarpeduncleL	0	0.487667	0	0.50432
166	BRIA.BRIA.micro_FA_MediallemniscusL	1.19182e-241	0.244706	2.89584e-79	0.131642
167	BRIA.BRIA.micro_FA_PosteriorcoronaradiataL	0	0.639315	0	0.606524
168	BRIA.BRIA.micro_FA_PosteriorlimbofinternalcapsuleL	0	0.63249	0	0.851908
169	BRIA.BRIA.micro_FA_PosteriorthalamicradiationL	3.45878e-12	0.050576	1.2419e-63	0.117498
170	BRIA.BRIA.micro_FA_RetrolenticularpartofinternalcapsuleL	0	1.00474	0	1.11228
171	BRIA.BRIA.micro_FA_SagittalstratumL	0	0.364148	0	0.502043
172	BRIA.BRIA.micro_FA_SLFL	0	0.568474	0	0.688078
173	BRIA.BRIA.micro_FA_SLFTL	0	0.567275	0	0.695449
174	BRIA.BRIA.micro_FA_SuperiorcerebellarpeduncleL	0	0.799666	0	0.710691
175	BRIA.BRIA.micro_FA_SuperiorcoronaradiataL	3.23712e-22	0.0704996	3.58624e-299	0.261368
176	BRIA.BRIA.micro_FA_SuperiorfrontooccipitalfasciculusL	0	0.634209	0	0.527088
177	BRIA.BRIA.micro_FA_SuperiorlongitudinalfasciculusL	0	0.860991	0	0.997838
178	BRIA.BRIA.micro_FA_TapetumL	0	0.545664	0	0.448482
179	BRIA.BRIA.micro_FA_UFL	0	0.878654	0	0.977578
180	BRIA.BRIA.micro_FA_UncinatefasciculusL	0	1.0257	0	0.966751
181	BRIA.BRIA.micro_Rd_AnteriorcoronaradiataL	5.69176e-210	0.227509	6.36172e-231	0.228506
182	BRIA.BRIA.micro_Rd_AnteriorlimbofinternalcapsuleL	1.21194e-19	0.0659455	5.85303e-12	0.0478891
183	BRIA.BRIA.micro_Rd_ATRL	4.7889e-153	0.193204	3.17194e-302	0.262753
184	BRIA.BRIA.micro_Rd_CerebralpeduncleL	1.15576e-12	0.0516886	9.01825e-182	0.201926
185	BRIA.BRIA.micro_Rd_CGL	0	0.687634	0	0.621796
186	BRIA.BRIA.micro_Rd_CINGL	7.82548e-287	0.267532	0	0.283701
187	BRIA.BRIA.micro_Rd_CingulumcingulategyrusL	0	0.351342	0	0.342172
188	BRIA.BRIA.micro_Rd_CingulumhippocampusL	0	0.633318	0	0.609405
189	BRIA.BRIA.micro_Rd_CorticospinaltractL	0	0.376644	0	0.283766
190	BRIA.BRIA.micro_Rd_CSTL	1.18575755001899e-322	0.284486	0	0.559246
191	BRIA.BRIA.micro_Rd_ExternalcapsuleL	1.83786e-274	0.261456	1.2894e-246	0.23642
192	BRIA.BRIA.micro_Rd_Fornix_StriaterminalisL	0	0.82123	0	0.99303
193	BRIA.BRIA.micro_Rd_IFOFL	0	0.811129	0	0.952945
194	BRIA.BRIA.micro_Rd_ILFL	2.99766e-32	0.08604	0	0.307705
195	BRIA.BRIA.micro_Rd_InferiorcerebellarpeduncleL	0	0.584437	0	0.540751
196	BRIA.BRIA.micro_Rd_MediallemniscusL	0	0.36127	8.35796e-233	0.229467
197	BRIA.BRIA.micro_Rd_PosteriorcoronaradiataL	0	0.567177	0	0.5712
198	BRIA.BRIA.micro_Rd_PosteriorlimbofinternalcapsuleL	1.24247e-82	0.140575	0	0.403942
199	BRIA.BRIA.micro_Rd_PosteriorthalamicradiationL	9.6031e-15	0.0563032	2.36248e-133	0.172132
200	BRIA.BRIA.micro_Rd_RetrolenticularpartofinternalcapsuleL	0	0.632017	0	0.90691
201	BRIA.BRIA.micro_Rd_SagittalstratumL	0	0.665677	0	0.872796
202	BRIA.BRIA.micro_Rd_SLFL	0	0.62075	0	0.790137
203	BRIA.BRIA.micro_Rd_SLFTL	0	0.364549	0	0.400177
204	BRIA.BRIA.micro_Rd_SuperiorcerebellarpeduncleL	0	0.873542	0	0.765135
205	BRIA.BRIA.micro_Rd_SuperiorcoronaradiataL	0.0119937	0.0182521	1.51919e-223	0.224698
206	BRIA.BRIA.micro_Rd_SuperiorfrontooccipitalfasciculusL	0	0.47414	0	0.377661
207	BRIA.BRIA.micro_Rd_SuperiorlongitudinalfasciculusL	0	0.746189	0	0.850885
208	BRIA.BRIA.micro_Rd_TapetumL	0	0.414597	0	0.346431
209	BRIA.BRIA.micro_Rd_UFL	0	0.689842	0	0.633579
210	BRIA.BRIA.micro_Rd_UncinatefasciculusL	2.28633908471199e-310	0.278774	0	0.319335
211	BRIA.BRIA.v_csf_AnteriorcoronaradiataL	3.54083203269415e-315	0.281025	1.17835e-260	0.243305
212	BRIA.BRIA.v_csf_AnteriorlimbofinternalcapsuleL	7.74393e-42	0.0986841	2.14522e-40	0.0927184
213	BRIA.BRIA.v_csf_ATRL	0.00722918	0.0195148	5.50527e-05	0.0280492
214	BRIA.BRIA.v_csf_CerebralpeduncleL	0	0.459635	0	0.370703
215	BRIA.BRIA.v_csf_CGL	0	0.618734	0	0.608896
216	BRIA.BRIA.v_csf_CINGL	2.92678e-11	0.0483381	1.42064e-43	0.0964731
217	BRIA.BRIA.v_csf_CingulumcingulategyrusL	3.3757e-22	0.0704683	8.75707e-15	0.0539708
218	BRIA.BRIA.v_csf_CingulumhippocampusL	1.51223e-248	0.248309	1.57826e-201	0.212973
219	BRIA.BRIA.v_csf_CorticospinaltractL	0	0.301365	1.13195e-231	0.228889
220	BRIA.BRIA.v_csf_CSTL	2.36332e-206	0.22547	4.22314e-42	0.0947511
221	BRIA.BRIA.v_csf_ExternalcapsuleL	1.86351e-289	0.268805	2.98055e-296	0.260037
222	BRIA.BRIA.v_csf_Fornix_StriaterminalisL	0	0.354674	0	0.383218
223	BRIA.BRIA.v_csf_IFOFL	0	0.340973	0	0.437854
224	BRIA.BRIA.v_csf_ILFL	2.52915e-202	0.22318	5.21027e-57	0.110984
225	BRIA.BRIA.v_csf_InferiorcerebellarpeduncleL	0	0.463784	0	0.412991
226	BRIA.BRIA.v_csf_MediallemniscusL	0	0.303733	4.01338e-197	0.210556
227	BRIA.BRIA.v_csf_PosteriorcoronaradiataL	0	0.291812	6.32092468880528e-317	0.269336
228	BRIA.BRIA.v_csf_PosteriorlimbofinternalcapsuleL	1.06404e-225	0.236187	4.14716e-71	0.124456
229	BRIA.BRIA.v_csf_PosteriorthalamicradiationL	0.00180155	0.0226762	1.12996e-15	0.055753
230	BRIA.BRIA.v_csf_RetrolenticularpartofinternalcapsuleL	6.2988e-125	0.173996	0	0.351953
231	BRIA.BRIA.v_csf_SagittalstratumL	1.7618e-304	0.275999	0	0.346697
232	BRIA.BRIA.v_csf_SLFL	0	0.317283	0	0.36113
233	BRIA.BRIA.v_csf_SLFTL	0	0.541858	0	0.608794
234	BRIA.BRIA.v_csf_SuperiorcerebellarpeduncleL	0	0.660926	0	0.517645
235	BRIA.BRIA.v_csf_SuperiorcoronaradiataL	0.0260071	0.0161724	7.81619e-44	0.0967733
236	BRIA.BRIA.v_csf_SuperiorfrontooccipitalfasciculusL	2.18105e-07	0.0376663	6.23998e-08	0.0376437
237	BRIA.BRIA.v_csf_SuperiorlongitudinalfasciculusL	0	0.335743	0	0.307724
238	BRIA.BRIA.v_csf_TapetumL	9.74698e-246	0.246847	1.3533e-186	0.204674
239	BRIA.BRIA.v_csf_UFL	1.93142e-28	0.0804843	0.00442654	0.0197917
240	BRIA.BRIA.v_csf_UncinatefasciculusL	3.44128e-20	0.0669382	4.28543e-13	0.0504181
241	BRIA.BRIA.v_extra_AnteriorcoronaradiataL	0	0.340989	0	0.363637
242	BRIA.BRIA.v_extra_AnteriorlimbofinternalcapsuleL	3.19409e-207	0.225962	1.39092e-243	0.234909
243	BRIA.BRIA.v_extra_ATRL	1.31126e-51	0.110126	5.0905e-132	0.171244
244	BRIA.BRIA.v_extra_CerebralpeduncleL	0	1.27909	0	1.3252
245	BRIA.BRIA.v_extra_CGL	0	0.552446	0	0.599156
246	BRIA.BRIA.v_extra_CINGL	0	1.17826	0	1.39086
247	BRIA.BRIA.v_extra_CingulumcingulategyrusL	0	0.617673	0	0.579682
248	BRIA.BRIA.v_extra_CingulumhippocampusL	0	0.378496	0	0.479871
249	BRIA.BRIA.v_extra_CorticospinaltractL	1.66108e-172	0.20552	1.58542e-185	0.204068
250	BRIA.BRIA.v_extra_CSTL	0	0.897998	0	0.802527
251	BRIA.BRIA.v_extra_ExternalcapsuleL	0	0.657423	0	0.778558
252	BRIA.BRIA.v_extra_Fornix_StriaterminalisL	5.36695e-37	0.0925103	1.35849e-14	0.0535812
253	BRIA.BRIA.v_extra_IFOFL	0	0.527857	0	0.730027
254	BRIA.BRIA.v_extra_ILFL	0	0.61654	0	0.513793
255	BRIA.BRIA.v_extra_InferiorcerebellarpeduncleL	1.79426e-305	0.276469	2.26949e-102	0.150214
256	BRIA.BRIA.v_extra_MediallemniscusL	0	0.489203	0	0.487072
257	BRIA.BRIA.v_extra_PosteriorcoronaradiataL	4.18924e-133	0.179779	1.6005e-85	0.13691
258	BRIA.BRIA.v_extra_PosteriorlimbofinternalcapsuleL	0	0.961627	0	1.15605
259	BRIA.BRIA.v_extra_PosteriorthalamicradiationL	8.59983e-85	0.142462	0	0.278982
260	BRIA.BRIA.v_extra_RetrolenticularpartofinternalcapsuleL	0	0.572968	0	0.284013
261	BRIA.BRIA.v_extra_SagittalstratumL	0	0.407914	0	0.505089
262	BRIA.BRIA.v_extra_SLFL	2.10087e-18	0.0636406	1.10077e-47	0.101127
263	BRIA.BRIA.v_extra_SLFTL	0	1.06302	0	1.21149
264	BRIA.BRIA.v_extra_SuperiorcerebellarpeduncleL	0	0.496031	0	0.343064
265	BRIA.BRIA.v_extra_SuperiorcoronaradiataL	3.35408e-28	0.0801222	5.72712e-15	0.054345
266	BRIA.BRIA.v_extra_SuperiorfrontooccipitalfasciculusL	0	0.811562	0	0.747117
267	BRIA.BRIA.v_extra_SuperiorlongitudinalfasciculusL	3.71961e-23	0.0720929	7.69554e-81	0.132988
268	BRIA.BRIA.v_extra_TapetumL	1.30034e-197	0.220476	6.69939e-174	0.197368
269	BRIA.BRIA.v_extra_UFL	0	0.699369	0	0.938852
270	BRIA.BRIA.v_extra_UncinatefasciculusL	0	0.881382	0	0.780205
271	BRIA.BRIA.v_intra_AnteriorcoronaradiataL	2.86284e-194	0.218538	1.53492e-273	0.249476
272	BRIA.BRIA.v_intra_AnteriorlimbofinternalcapsuleL	0	0.353829	0	0.301073
273	BRIA.BRIA.v_intra_ATRL	7.6086e-207	0.225749	0	0.326647
274	BRIA.BRIA.v_intra_CerebralpeduncleL	0	1.40153	0	1.50467
275	BRIA.BRIA.v_intra_CGL	9.31214929281581e-320	0.283153	0	0.417295
276	BRIA.BRIA.v_intra_CINGL	0	1.56915	0	1.81073
277	BRIA.BRIA.v_intra_CingulumcingulategyrusL	0	0.923978	0	0.938663
278	BRIA.BRIA.v_intra_CingulumhippocampusL	0	0.644611	0	0.755406
279	BRIA.BRIA.v_intra_CorticospinaltractL	1.18669e-10	0.046816	0.0307611	0.0150213
280	BRIA.BRIA.v_intra_CSTL	0	1.38502	0	1.45424
281	BRIA.BRIA.v_intra_ExternalcapsuleL	0	0.718943	0	0.83409
282	BRIA.BRIA.v_intra_Fornix_StriaterminalisL	0	0.619644	0	0.454035
283	BRIA.BRIA.v_intra_IFOFL	3.08198e-145	0.188053	0	0.439189
284	BRIA.BRIA.v_intra_ILFL	0	0.71205	0	0.748646
285	BRIA.BRIA.v_intra_InferiorcerebellarpeduncleL	6.97041e-128	0.176107	2.40334e-283	0.254083
286	BRIA.BRIA.v_intra_MediallemniscusL	0	0.31962	0	0.378305
287	BRIA.BRIA.v_intra_PosteriorcoronaradiataL	0	0.631296	0	0.555345
288	BRIA.BRIA.v_intra_PosteriorlimbofinternalcapsuleL	0	1.50501	0	1.60937
289	BRIA.BRIA.v_intra_PosteriorthalamicradiationL	1.13129e-59	0.118765	1.38537e-137	0.174925
290	BRIA.BRIA.v_intra_RetrolenticularpartofinternalcapsuleL	0	0.964737	0	0.83194
291	BRIA.BRIA.v_intra_SagittalstratumL	3.63354e-22	0.0704135	7.37233e-43	0.0956409
292	BRIA.BRIA.v_intra_SLFL	1.83435e-127	0.175808	2.29393e-165	0.192312
293	BRIA.BRIA.v_intra_SLFTL	0	1.19716	0	1.39802
294	BRIA.BRIA.v_intra_SuperiorcerebellarpeduncleL	6.89399e-111	0.163621	0	0.272521
295	BRIA.BRIA.v_intra_SuperiorcoronaradiataL	1.28179e-12	0.0515845	1.2778e-31	0.0814883
296	BRIA.BRIA.v_intra_SuperiorfrontooccipitalfasciculusL	0	0.897065	0	0.779043
297	BRIA.BRIA.v_intra_SuperiorlongitudinalfasciculusL	0	0.548404	0	0.685423
298	BRIA.BRIA.v_intra_TapetumL	0	0.678015	0	0.56267
299	BRIA.BRIA.v_intra_UFL	0	1.17162	0	1.4053
300	BRIA.BRIA.v_intra_UncinatefasciculusL	0	1.11304	0	0.995462
301	DKI.DKI.AK_AnteriorcoronaradiataL	0	0.694257	0	0.520281
302	DKI.DKI.AK_AnteriorlimbofinternalcapsuleL	0	0.497577	1.51745e-238	0.23238
303	DKI.DKI.AK_ATRL	0	0.356891	0	0.312497
304	DKI.DKI.AK_CerebralpeduncleL	4.0434e-210	0.227592	1.04583e-155	0.186438
305	DKI.DKI.AK_CGL	0	1.65055	0	1.58378
306	DKI.DKI.AK_CINGL	1.19802e-137	0.182918	1.458e-43	0.09646
307	DKI.DKI.AK_CingulumcingulategyrusL	0	0.507324	0	0.348274
308	DKI.DKI.AK_CingulumhippocampusL	2.34453e-236	0.241908	2.13118e-157	0.187479
309	DKI.DKI.AK_CorticospinaltractL	0	0.683553	0	0.721421
310	DKI.DKI.AK_CSTL	8.16655e-06	0.0324134	2.22351e-29	0.0783709
311	DKI.DKI.AK_ExternalcapsuleL	0	0.314872	0	0.296322
312	DKI.DKI.AK_Fornix_StriaterminalisL	0	0.304668	0	0.276207
313	DKI.DKI.AK_IFOFL	0	1.29875	0	1.04121
314	DKI.DKI.AK_ILFL	0	0.426532	0	0.311456
315	DKI.DKI.AK_InferiorcerebellarpeduncleL	0	0.370026	0	0.279225
316	DKI.DKI.AK_MediallemniscusL	0	0.513142	0	0.551424
317	DKI.DKI.AK_PosteriorcoronaradiataL	0	0.991856	0	0.848288
318	DKI.DKI.AK_PosteriorlimbofinternalcapsuleL	1.02509e-288	0.268446	0	0.368568
319	DKI.DKI.AK_PosteriorthalamicradiationL	0	0.333649	0	0.307117
320	DKI.DKI.AK_RetrolenticularpartofinternalcapsuleL	1.10075e-186	0.214083	2.26657e-107	0.153951
321	DKI.DKI.AK_SagittalstratumL	0	0.994139	0	0.990795
322	DKI.DKI.AK_SLFL	2.30441e-123	0.172869	1.97641e-12	0.0489545
323	DKI.DKI.AK_SLFTL	0	0.693754	0	0.763363
324	DKI.DKI.AK_SuperiorcerebellarpeduncleL	3.04569e-67	0.126356	6.94636e-12	0.0477189
325	DKI.DKI.AK_SuperiorcoronaradiataL	0	0.375808	2.25776e-59	0.11335
326	DKI.DKI.AK_SuperiorfrontooccipitalfasciculusL	0	0.634183	0	0.725458
327	DKI.DKI.AK_SuperiorlongitudinalfasciculusL	0	0.457407	0	0.329076
328	DKI.DKI.AK_TapetumL	0	0.348321	1.47528001848196e-320	0.270941
329	DKI.DKI.AK_UFL	0	1.41212	0	1.36336
330	DKI.DKI.AK_UncinatefasciculusL	1.21817e-11	0.0492684	1.93275e-70	0.12385
331	DKI.DKI.MK_AnteriorcoronaradiataL	4.67564e-60	0.119161	1.82638e-23	0.0694931
332	DKI.DKI.MK_AnteriorlimbofinternalcapsuleL	0	0.445749	0	0.35641
333	DKI.DKI.MK_ATRL	1.18574e-15	0.0582076	1.07863e-19	0.063205
334	DKI.DKI.MK_CerebralpeduncleL	0	0.426377	0	0.513691
335	DKI.DKI.MK_CGL	0	0.629473	0	0.620509
336	DKI.DKI.MK_CINGL	0	1.28333	0	1.44821
337	DKI.DKI.MK_CingulumcingulategyrusL	0	0.997062	0	0.965135
338	DKI.DKI.MK_CingulumhippocampusL	1.76602e-182	0.211577	0	0.327091
339	DKI.DKI.MK_CorticospinaltractL	0.000138789	0.0276851	2.651e-17	0.0588838
340	DKI.DKI.MK_CSTL	0	0.903071	0	0.852623
341	DKI.DKI.MK_ExternalcapsuleL	0	0.311718	0	0.374039
342	DKI.DKI.MK_Fornix_StriaterminalisL	0	0.492618	0	0.316611
343	DKI.DKI.MK_IFOFL	2.76676761671098e-322	0.284317	0	0.356392
344	DKI.DKI.MK_ILFL	0	0.433808	0	0.526262
345	DKI.DKI.MK_InferiorcerebellarpeduncleL	5.06911e-110	0.16296	8.11613e-178	0.199648
346	DKI.DKI.MK_MediallemniscusL	7.91141e-42	0.0986726	3.45262e-80	0.132433
347	DKI.DKI.MK_PosteriorcoronaradiataL	0	0.725124	0	0.598752
348	DKI.DKI.MK_PosteriorlimbofinternalcapsuleL	1.38721e-25	0.0760606	2.23138e-07	0.0360231
349	DKI.DKI.MK_PosteriorthalamicradiationL	3.00364e-97	0.152909	0.0162896	0.0167058
350	DKI.DKI.MK_RetrolenticularpartofinternalcapsuleL	0	0.650745	0	0.427833
351	DKI.DKI.MK_SagittalstratumL	6.775e-19	0.0645645	2.62562e-12	0.0486779
352	DKI.DKI.MK_SLFL	0.237863	0.00857467	3.25947e-11	0.0461559
353	DKI.DKI.MK_SLFTL	0	1.15938	0	1.23678
354	DKI.DKI.MK_SuperiorcerebellarpeduncleL	2.25479e-227	0.237094	0	0.294368
355	DKI.DKI.MK_SuperiorcoronaradiataL	2.5059e-137	0.182699	1.09793e-44	0.0977532
356	DKI.DKI.MK_SuperiorfrontooccipitalfasciculusL	0	1.02719	0	0.882545
357	DKI.DKI.MK_SuperiorlongitudinalfasciculusL	0	0.470686	0	0.544229
358	DKI.DKI.MK_TapetumL	0	0.783938	0	0.734223
359	DKI.DKI.MK_UFL	0	1.24807	0	1.3033
360	DKI.DKI.MK_UncinatefasciculusL	0	0.379095	7.82308e-281	0.252909
361	DKI.DKI.RK_AnteriorcoronaradiataL	0	0.458202	0	0.433426
362	DKI.DKI.RK_AnteriorlimbofinternalcapsuleL	0	0.583447	0	0.464557
363	DKI.DKI.RK_ATRL	0	0.694248	0	0.483352
364	DKI.DKI.RK_CerebralpeduncleL	7.14452e-307	0.27713	0	0.363291
365	DKI.DKI.RK_CGL	0	0.691304	0	0.793518
366	DKI.DKI.RK_CINGL	0	1.22699	0	1.34813
367	DKI.DKI.RK_CingulumcingulategyrusL	0	1.90476	0	1.87925
368	DKI.DKI.RK_CingulumhippocampusL	0	0.392917	0	0.503951
369	DKI.DKI.RK_CorticospinaltractL	4.37875e-183	0.211939	1.9769e-139	0.176129
370	DKI.DKI.RK_CSTL	0	0.458278	0	0.398295
371	DKI.DKI.RK_ExternalcapsuleL	1.1063e-163	0.200022	0	0.382328
372	DKI.DKI.RK_Fornix_StriaterminalisL	0	0.469397	0	0.3518
373	DKI.DKI.RK_IFOFL	0	0.494071	0	0.516671
374	DKI.DKI.RK_ILFL	0	1.26685	0	1.29506
375	DKI.DKI.RK_InferiorcerebellarpeduncleL	0.0201775	0.0168767	7.37383e-33	0.083163
376	DKI.DKI.RK_MediallemniscusL	8.86158e-59	0.117838	2.81507e-32	0.0823806
377	DKI.DKI.RK_PosteriorcoronaradiataL	0.100185	0.0119428	0.150281	0.010003
378	DKI.DKI.RK_PosteriorlimbofinternalcapsuleL	0	0.325736	0	0.392403
379	DKI.DKI.RK_PosteriorthalamicradiationL	0.736061	0.00244865	1.00447e-115	0.16001
380	DKI.DKI.RK_RetrolenticularpartofinternalcapsuleL	0	0.609751	0	0.407732
381	DKI.DKI.RK_SagittalstratumL	2.45017e-39	0.0955437	2.21304e-59	0.113359
382	DKI.DKI.RK_SLFL	0	0.315538	1.06418e-175	0.198418
383	DKI.DKI.RK_SLFTL	0	1.7484	0	1.91417
384	DKI.DKI.RK_SuperiorcerebellarpeduncleL	1.70213e-23	0.0726603	1.07216e-42	0.0954507
385	DKI.DKI.RK_SuperiorcoronaradiataL	1.67676e-44	0.101927	5.38967e-36	0.0872631
386	DKI.DKI.RK_SuperiorfrontooccipitalfasciculusL	0	1.44748	0	1.29516
387	DKI.DKI.RK_SuperiorlongitudinalfasciculusL	3.46887e-245	0.246559	0	0.383234
388	DKI.DKI.RK_TapetumL	0	1.08247	0	0.922361
389	DKI.DKI.RK_UFL	0	0.55369	0	0.567952
390	DKI.DKI.RK_UncinatefasciculusL	0	0.764275	0	0.653572
391	DTI.DTI.AD_AnteriorcoronaradiataL	0	0.484264	0	0.470688
392	DTI.DTI.AD_AnteriorlimbofinternalcapsuleL	0	0.94574	0	0.703573
393	DTI.DTI.AD_ATRL	0	1.14004	0	1.10436
394	DTI.DTI.AD_CerebralpeduncleL	0	0.652058	0	0.762072
395	DTI.DTI.AD_CGL	0	1.31445	0	1.4701
396	DTI.DTI.AD_CINGL	0	0.440708	0	0.525821
397	DTI.DTI.AD_CingulumcingulategyrusL	0	1.41109	0	1.43573
398	DTI.DTI.AD_CingulumhippocampusL	4.80635e-188	0.214888	0	0.275132
399	DTI.DTI.AD_CorticospinaltractL	0	0.45653	0	0.407549
400	DTI.DTI.AD_CSTL	0	0.314405	3.7809e-53	0.10701
401	DTI.DTI.AD_ExternalcapsuleL	0	0.475731	0	0.56837
402	DTI.DTI.AD_Fornix_StriaterminalisL	0	0.745999	0	0.849763
403	DTI.DTI.AD_IFOFL	0	1.52705	0	1.62951
404	DTI.DTI.AD_ILFL	0	1.80737	0	1.75369
405	DTI.DTI.AD_InferiorcerebellarpeduncleL	0	0.573512	0	0.376547
406	DTI.DTI.AD_MediallemniscusL	3.09015e-17	0.061392	6.21573e-10	0.0430258
407	DTI.DTI.AD_PosteriorcoronaradiataL	0	1.11053	0	1.04558
408	DTI.DTI.AD_PosteriorlimbofinternalcapsuleL	0	0.313161	0	0.58922
409	DTI.DTI.AD_PosteriorthalamicradiationL	1.96042e-05	0.0310218	1.96073e-22	0.0678306
410	DTI.DTI.AD_RetrolenticularpartofinternalcapsuleL	0.118345	0.0113456	8.35887e-285	0.254762
411	DTI.DTI.AD_SagittalstratumL	0	0.509723	0	0.671393
412	DTI.DTI.AD_SLFL	0	0.61405	0	0.669599
413	DTI.DTI.AD_SLFTL	0	2.08753	0	2.39804
414	DTI.DTI.AD_SuperiorcerebellarpeduncleL	0	0.546397	0	0.572632
415	DTI.DTI.AD_SuperiorcoronaradiataL	0	0.287047	1.20673e-15	0.0556967
416	DTI.DTI.AD_SuperiorfrontooccipitalfasciculusL	0	0.709786	0	0.808962
417	DTI.DTI.AD_SuperiorlongitudinalfasciculusL	0	0.743079	0	0.752822
418	DTI.DTI.AD_TapetumL	3.27893e-269	0.258839	1.0858e-238	0.232453
419	DTI.DTI.AD_UFL	0	1.07372	0	0.982014
420	DTI.DTI.AD_UncinatefasciculusL	0	0.897115	0	0.691837
421	DTI.DTI.FA_AnteriorcoronaradiataL	0	0.934928	0	0.908495
422	DTI.DTI.FA_AnteriorlimbofinternalcapsuleL	0	0.828226	0	1.0134
423	DTI.DTI.FA_ATRL	0	1.07971	0	0.773194
424	DTI.DTI.FA_CerebralpeduncleL	0.433743	0.00568666	7.38742873978663e-313	0.267528
425	DTI.DTI.FA_CGL	0	0.624329	0	0.87905
426	DTI.DTI.FA_CINGL	0	0.574213	0	0.617403
427	DTI.DTI.FA_CingulumcingulategyrusL	0	1.93396	0	1.97568
428	DTI.DTI.FA_CingulumhippocampusL	8.05481e-257	0.252571	7.1401e-82	0.133862
429	DTI.DTI.FA_CorticospinaltractL	3.70907e-22	0.0703982	8.81628e-106	0.152773
430	DTI.DTI.FA_CSTL	0	1.227	0	1.49192
431	DTI.DTI.FA_ExternalcapsuleL	0	0.832599	0	0.882105
432	DTI.DTI.FA_Fornix_StriaterminalisL	1.02127e-209	0.227367	0	0.520887
433	DTI.DTI.FA_IFOFL	0	0.301467	3.51052e-44	0.0971741
434	DTI.DTI.FA_ILFL	0	3.44075	0	3.90765
435	DTI.DTI.FA_InferiorcerebellarpeduncleL	8.4373e-258	0.253072	0	0.273342
436	DTI.DTI.FA_MediallemniscusL	0	0.287663	3.02672e-144	0.179237
437	DTI.DTI.FA_PosteriorcoronaradiataL	0	0.658881	0	0.646404
438	DTI.DTI.FA_PosteriorlimbofinternalcapsuleL	0	0.39041	0	0.593976
439	DTI.DTI.FA_PosteriorthalamicradiationL	7.62875e-221	0.233539	3.2937e-231	0.228652
440	DTI.DTI.FA_RetrolenticularpartofinternalcapsuleL	0	0.497952	0	0.868909
441	DTI.DTI.FA_SagittalstratumL	0	0.547925	0	0.63809
442	DTI.DTI.FA_SLFL	0	0.817752	0	1.19839
443	DTI.DTI.FA_SLFTL	0	1.40579	0	1.6247
444	DTI.DTI.FA_SuperiorcerebellarpeduncleL	0	0.806794	0	0.671451
445	DTI.DTI.FA_SuperiorcoronaradiataL	0	0.622501	0	0.675529
446	DTI.DTI.FA_SuperiorfrontooccipitalfasciculusL	0	1.77317	0	1.78009
447	DTI.DTI.FA_SuperiorlongitudinalfasciculusL	0	0.501428	0	0.64738
448	DTI.DTI.FA_TapetumL	0	1.39676	0	1.18075
449	DTI.DTI.FA_UFL	2.58024e-221	0.233797	0	0.344051
450	DTI.DTI.FA_UncinatefasciculusL	0	0.700936	0	0.608489
451	DTI.DTI.MD_AnteriorcoronaradiataL	0	0.316768	0	0.302202
452	DTI.DTI.MD_AnteriorlimbofinternalcapsuleL	0	0.397212	2.29479e-123	0.165367
453	DTI.DTI.MD_ATRL	0	0.362806	0	0.423688
454	DTI.DTI.MD_CerebralpeduncleL	0	0.594966	0	0.855262
455	DTI.DTI.MD_CGL	0	0.666539	0	0.668203
456	DTI.DTI.MD_CINGL	1.99714e-134	0.180697	3.99170369300833e-315	0.268537
457	DTI.DTI.MD_CingulumcingulategyrusL	4.68287e-08	0.0397008	1.01134e-19	0.0632539
458	DTI.DTI.MD_CingulumhippocampusL	0.000152175	0.0275192	1.31104e-164	0.191858
459	DTI.DTI.MD_CorticospinaltractL	0	0.302869	8.2096e-218	0.221699
460	DTI.DTI.MD_CSTL	0	0.383593	0	0.879367
461	DTI.DTI.MD_ExternalcapsuleL	0	0.789745	0	0.907203
462	DTI.DTI.MD_Fornix_StriaterminalisL	0	0.7546	0	1.0563
463	DTI.DTI.MD_IFOFL	0	1.14689	0	1.36834
464	DTI.DTI.MD_ILFL	3.67286e-07	0.0369535	1.86892e-151	0.183797
465	DTI.DTI.MD_InferiorcerebellarpeduncleL	0	0.610037	0	0.470554
466	DTI.DTI.MD_MediallemniscusL	5.67567e-148	0.189872	7.75558e-57	0.110809
467	DTI.DTI.MD_PosteriorcoronaradiataL	0	0.677339	0	0.657465
468	DTI.DTI.MD_PosteriorlimbofinternalcapsuleL	0	0.511989	0	0.798913
469	DTI.DTI.MD_PosteriorthalamicradiationL	9.77002e-26	0.0763027	8.92312e-147	0.18085
470	DTI.DTI.MD_RetrolenticularpartofinternalcapsuleL	0	0.391413	0	0.774856
471	DTI.DTI.MD_SagittalstratumL	0	0.762987	0	1.03245
472	DTI.DTI.MD_SLFL	0	0.744887	0	0.968263
473	DTI.DTI.MD_SLFTL	0	1.18499	0	1.4179
474	DTI.DTI.MD_SuperiorcerebellarpeduncleL	0	0.87211	0	0.824429
475	DTI.DTI.MD_SuperiorcoronaradiataL	7.67292e-09	0.0419741	9.25959e-227	0.226364
476	DTI.DTI.MD_SuperiorfrontooccipitalfasciculusL	0	0.361676	2.47102e-258	0.242179
477	DTI.DTI.MD_SuperiorlongitudinalfasciculusL	0	0.934777	0	1.07375
478	DTI.DTI.MD_TapetumL	0	0.293077	2.54532e-243	0.234778
479	DTI.DTI.MD_UFL	0	0.629684	0	0.502541
480	DTI.DTI.MD_UncinatefasciculusL	5.41817e-259	0.25368	9.40979e-76	0.128596
481	DTI.DTI.RD_AnteriorcoronaradiataL	0	0.774199	0	0.755732
482	DTI.DTI.RD_AnteriorlimbofinternalcapsuleL	0.0338303	0.0154167	3.85726e-197	0.210565
483	DTI.DTI.RD_ATRL	1.22581e-181	0.211072	7.99519e-48	0.101281
484	DTI.DTI.RD_CerebralpeduncleL	0	0.341986	0	0.65352
485	DTI.DTI.RD_CGL	0.0402813	0.0148991	4.12649e-145	0.17979
486	DTI.DTI.RD_CINGL	0.0437614	0.0146485	9.27986e-09	0.0399521
487	DTI.DTI.RD_CingulumcingulategyrusL	0	1.2909	0	1.58899
488	DTI.DTI.RD_CingulumhippocampusL	4.27257e-55	0.113939	8.76044e-11	0.0451293
489	DTI.DTI.RD_CorticospinaltractL	4.05505e-84	0.141876	1.66163e-18	0.0610952
490	DTI.DTI.RD_CSTL	0	0.795054	0	1.21161
491	DTI.DTI.RD_ExternalcapsuleL	0	0.905795	0	1.01795
492	DTI.DTI.RD_Fornix_StriaterminalisL	0	0.634626	0	0.959947
493	DTI.DTI.RD_IFOFL	0	0.743348	0	0.992592
494	DTI.DTI.RD_ILFL	0	1.06962	0	1.3996
495	DTI.DTI.RD_InferiorcerebellarpeduncleL	0	0.541171	0	0.456602
496	DTI.DTI.RD_MediallemniscusL	1.97041e-276	0.262431	1.70076e-105	0.15256
497	DTI.DTI.RD_PosteriorcoronaradiataL	1.69044e-239	0.243572	3.5991e-243	0.234703
498	DTI.DTI.RD_PosteriorlimbofinternalcapsuleL	0	0.478564	0	0.705863
499	DTI.DTI.RD_PosteriorthalamicradiationL	1.4541e-69	0.128598	1.97921e-201	0.212919
500	DTI.DTI.RD_RetrolenticularpartofinternalcapsuleL	0	0.564487	0	0.962043
501	DTI.DTI.RD_SagittalstratumL	0	0.747545	0	0.984815
502	DTI.DTI.RD_SLFL	0	0.756755	0	1.0639
503	DTI.DTI.RD_SLFTL	3.35959e-155	0.194603	1.29041e-292	0.258372
504	DTI.DTI.RD_SuperiorcerebellarpeduncleL	0	0.97364	0	0.889853
505	DTI.DTI.RD_SuperiorcoronaradiataL	1.5223e-136	0.18216	0	0.367596
506	DTI.DTI.RD_SuperiorfrontooccipitalfasciculusL	0	0.98384	0	0.886238
507	DTI.DTI.RD_SuperiorlongitudinalfasciculusL	0	0.791728	0	0.967417
508	DTI.DTI.RD_TapetumL	0	0.651961	0	0.556484
509	DTI.DTI.RD_UFL	2.03877e-295	0.271679	4.84109e-67	0.120719
510	DTI.DTI.RD_UncinatefasciculusL	8.15369e-276	0.262126	0	0.276324
511	SMT_mc.SMT_mc.smt_mc_diff_AnteriorcoronaradiataL	0	0.404988	0	0.397476
512	SMT_mc.SMT_mc.smt_mc_diff_AnteriorlimbofinternalcapsuleL	0.434772	0.00567394	3.873e-96	0.145428
513	SMT_mc.SMT_mc.smt_mc_diff_ATRL	5.69023e-11	0.047621	4.90252e-22	0.067178
514	SMT_mc.SMT_mc.smt_mc_diff_CerebralpeduncleL	0	0.470086	0	0.406775
515	SMT_mc.SMT_mc.smt_mc_diff_CGL	0	0.720588	0	0.825602
516	SMT_mc.SMT_mc.smt_mc_diff_CINGL	0	1.26399	0	1.56203
517	SMT_mc.SMT_mc.smt_mc_diff_CingulumcingulategyrusL	0	0.494297	0	0.519207
518	SMT_mc.SMT_mc.smt_mc_diff_CingulumhippocampusL	0	0.343607	0	0.480855
519	SMT_mc.SMT_mc.smt_mc_diff_CorticospinaltractL	0	0.54542	0	0.479271
520	SMT_mc.SMT_mc.smt_mc_diff_CSTL	0	0.645826	3.03082e-256	0.241161
521	SMT_mc.SMT_mc.smt_mc_diff_ExternalcapsuleL	0	0.952045	0	1.04582
522	SMT_mc.SMT_mc.smt_mc_diff_Fornix_StriaterminalisL	2.90562e-201	0.222574	0	0.476102
523	SMT_mc.SMT_mc.smt_mc_diff_IFOFL	0	1.01193	0	1.3368
524	SMT_mc.SMT_mc.smt_mc_diff_ILFL	0	0.326791	1.83907e-80	0.132666
525	SMT_mc.SMT_mc.smt_mc_diff_InferiorcerebellarpeduncleL	0	0.525366	0	0.342353
526	SMT_mc.SMT_mc.smt_mc_diff_MediallemniscusL	0	0.641345	0	0.583611
527	SMT_mc.SMT_mc.smt_mc_diff_PosteriorcoronaradiataL	0	0.360002	0	0.395677
528	SMT_mc.SMT_mc.smt_mc_diff_PosteriorlimbofinternalcapsuleL	0	0.55712	0	0.326474
529	SMT_mc.SMT_mc.smt_mc_diff_PosteriorthalamicradiationL	0	0.415575	0	0.647853
530	SMT_mc.SMT_mc.smt_mc_diff_RetrolenticularpartofinternalcapsuleL	0	0.334263	8.07297e-78	0.130397
531	SMT_mc.SMT_mc.smt_mc_diff_SagittalstratumL	0	0.729168	0	0.970791
532	SMT_mc.SMT_mc.smt_mc_diff_SLFL	0	0.653588	0	0.746615
533	SMT_mc.SMT_mc.smt_mc_diff_SLFTL	0	1.67639	0	2.05708
534	SMT_mc.SMT_mc.smt_mc_diff_SuperiorcerebellarpeduncleL	0	0.777952	0	0.642226
535	SMT_mc.SMT_mc.smt_mc_diff_SuperiorcoronaradiataL	1.86975e-196	0.219806	0	0.32323
536	SMT_mc.SMT_mc.smt_mc_diff_SuperiorfrontooccipitalfasciculusL	0	0.424288	0	0.507688
537	SMT_mc.SMT_mc.smt_mc_diff_SuperiorlongitudinalfasciculusL	0	0.68178	0	0.6742
538	SMT_mc.SMT_mc.smt_mc_diff_TapetumL	1.44619e-14	0.0559231	9.63491e-64	0.117604
539	SMT_mc.SMT_mc.smt_mc_diff_UFL	0	0.520008	0	0.822943
540	SMT_mc.SMT_mc.smt_mc_diff_UncinatefasciculusL	0	0.952057	0	0.781692
541	SMT_mc.SMT_mc.smt_mc_extramd_AnteriorcoronaradiataL	0	0.486809	0	0.457257
542	SMT_mc.SMT_mc.smt_mc_extramd_AnteriorlimbofinternalcapsuleL	0	0.39426	6.66791e-163	0.19083
543	SMT_mc.SMT_mc.smt_mc_extramd_ATRL	3.30587e-149	0.190688	0	0.282352
544	SMT_mc.SMT_mc.smt_mc_extramd_CerebralpeduncleL	0	1.17439	0	1.40587
545	SMT_mc.SMT_mc.smt_mc_extramd_CGL	0	0.679009	0	0.702952
546	SMT_mc.SMT_mc.smt_mc_extramd_CINGL	0	0.603501	0	0.778844
547	SMT_mc.SMT_mc.smt_mc_extramd_CingulumcingulategyrusL	3.29656e-17	0.061337	0.49794	0.0047126
548	SMT_mc.SMT_mc.smt_mc_extramd_CingulumhippocampusL	7.39638e-256	0.252078	0	0.424428
549	SMT_mc.SMT_mc.smt_mc_extramd_CorticospinaltractL	1.10343e-81	0.139739	1.03665e-70	0.124095
550	SMT_mc.SMT_mc.smt_mc_extramd_CSTL	0	0.672718	0	1.16912
551	SMT_mc.SMT_mc.smt_mc_extramd_ExternalcapsuleL	0	1.00375	0	1.11768
552	SMT_mc.SMT_mc.smt_mc_extramd_Fornix_StriaterminalisL	0	0.689453	0	0.953172
553	SMT_mc.SMT_mc.smt_mc_extramd_IFOFL	0	1.26156	0	1.54217
554	SMT_mc.SMT_mc.smt_mc_extramd_ILFL	2.21606e-07	0.0376448	2.53124e-233	0.229732
555	SMT_mc.SMT_mc.smt_mc_extramd_InferiorcerebellarpeduncleL	0	0.638326	0	0.44736
556	SMT_mc.SMT_mc.smt_mc_extramd_MediallemniscusL	0	0.395563	0	0.286575
557	SMT_mc.SMT_mc.smt_mc_extramd_PosteriorcoronaradiataL	0	0.746002	0	0.763028
558	SMT_mc.SMT_mc.smt_mc_extramd_PosteriorlimbofinternalcapsuleL	0	0.684298	0	0.97092
559	SMT_mc.SMT_mc.smt_mc_extramd_PosteriorthalamicradiationL	7.15971745141465e-312	0.27948	0	0.482128
560	SMT_mc.SMT_mc.smt_mc_extramd_RetrolenticularpartofinternalcapsuleL	6.20974e-158	0.196364	0	0.646267
561	SMT_mc.SMT_mc.smt_mc_extramd_SagittalstratumL	0	0.923561	0	1.24616
562	SMT_mc.SMT_mc.smt_mc_extramd_SLFL	0	0.826132	0	1.00069
563	SMT_mc.SMT_mc.smt_mc_extramd_SLFTL	0	1.56646	0	1.93434
564	SMT_mc.SMT_mc.smt_mc_extramd_SuperiorcerebellarpeduncleL	0	0.889405	0	0.882556
565	SMT_mc.SMT_mc.smt_mc_extramd_SuperiorcoronaradiataL	3.03881e-22	0.0705466	0	0.325065
566	SMT_mc.SMT_mc.smt_mc_extramd_SuperiorfrontooccipitalfasciculusL	0	0.39784	3.61516e-290	0.257246
567	SMT_mc.SMT_mc.smt_mc_extramd_SuperiorlongitudinalfasciculusL	0	1.07676	0	1.17462
568	SMT_mc.SMT_mc.smt_mc_extramd_TapetumL	0	0.348993	0	0.340023
569	SMT_mc.SMT_mc.smt_mc_extramd_UFL	1.08285e-219	0.232906	0.333197	0.00672887
570	SMT_mc.SMT_mc.smt_mc_extramd_UncinatefasciculusL	0	0.791243	0	0.639279
571	SMT_mc.SMT_mc.smt_mc_extratrans_AnteriorcoronaradiataL	0	0.29185	2.15753e-292	0.258269
572	SMT_mc.SMT_mc.smt_mc_extratrans_AnteriorlimbofinternalcapsuleL	0	0.745427	0	0.559669
573	SMT_mc.SMT_mc.smt_mc_extratrans_ATRL	6.25882e-278	0.263171	0	0.42345
574	SMT_mc.SMT_mc.smt_mc_extratrans_CerebralpeduncleL	0	1.74477	0	1.95675
575	SMT_mc.SMT_mc.smt_mc_extratrans_CGL	9.37773e-212	0.228508	5.63364e-23	0.068709
576	SMT_mc.SMT_mc.smt_mc_extratrans_CINGL	2.83126e-144	0.187409	4.82014e-234	0.230099
577	SMT_mc.SMT_mc.smt_mc_extratrans_CingulumcingulategyrusL	0	0.893337	0	0.970692
578	SMT_mc.SMT_mc.smt_mc_extratrans_CingulumhippocampusL	5.48632e-29	0.0813042	5.26026e-307	0.264909
579	SMT_mc.SMT_mc.smt_mc_extratrans_CorticospinaltractL	5.05278e-130	0.17762	2.89455e-141	0.177319
580	SMT_mc.SMT_mc.smt_mc_extratrans_CSTL	0	1.57325	0	1.81227
581	SMT_mc.SMT_mc.smt_mc_extratrans_ExternalcapsuleL	0	0.872795	0	0.980899
582	SMT_mc.SMT_mc.smt_mc_extratrans_Fornix_StriaterminalisL	0	1.08923	0	1.28763
583	SMT_mc.SMT_mc.smt_mc_extratrans_IFOFL	0	1.09683	0	1.21823
584	SMT_mc.SMT_mc.smt_mc_extratrans_ILFL	0	0.364133	0	0.649827
585	SMT_mc.SMT_mc.smt_mc_extratrans_InferiorcerebellarpeduncleL	0	0.467549	0	0.344252
586	SMT_mc.SMT_mc.smt_mc_extratrans_MediallemniscusL	7.53232e-98	0.153396	2.90948e-175	0.198163
587	SMT_mc.SMT_mc.smt_mc_extratrans_PosteriorcoronaradiataL	0	0.749417	0	0.749459
588	SMT_mc.SMT_mc.smt_mc_extratrans_PosteriorlimbofinternalcapsuleL	0	1.69267	0	1.84584
589	SMT_mc.SMT_mc.smt_mc_extratrans_PosteriorthalamicradiationL	0.40743	0.00601808	2.02148e-22	0.067809
590	SMT_mc.SMT_mc.smt_mc_extratrans_RetrolenticularpartofinternalcapsuleL	0	0.926087	0	1.17108
591	SMT_mc.SMT_mc.smt_mc_extratrans_SagittalstratumL	0	0.848256	0	1.09873
592	SMT_mc.SMT_mc.smt_mc_extratrans_SLFL	0	0.609979	0	0.821316
593	SMT_mc.SMT_mc.smt_mc_extratrans_SLFTL	0	0.456499	0	0.491474
594	SMT_mc.SMT_mc.smt_mc_extratrans_SuperiorcerebellarpeduncleL	0	0.432565	0	0.578159
595	SMT_mc.SMT_mc.smt_mc_extratrans_SuperiorcoronaradiataL	8.40212e-85	0.142471	1.30155e-21	0.0664759
596	SMT_mc.SMT_mc.smt_mc_extratrans_SuperiorfrontooccipitalfasciculusL	0	0.933991	0	0.826476
597	SMT_mc.SMT_mc.smt_mc_extratrans_SuperiorlongitudinalfasciculusL	0	0.822089	0	1.0009
598	SMT_mc.SMT_mc.smt_mc_extratrans_TapetumL	0	0.465896	0	0.412662
599	SMT_mc.SMT_mc.smt_mc_extratrans_UFL	0	1.04871	0	0.963991
600	SMT_mc.SMT_mc.smt_mc_extratrans_UncinatefasciculusL	9.9155e-281	0.26455	6.66179e-161	0.189619
601	SMT_mc.SMT_mc.smt_mc_intra_AnteriorcoronaradiataL	3.94591e-26	0.0769253	8.58918e-53	0.106636
602	SMT_mc.SMT_mc.smt_mc_intra_AnteriorlimbofinternalcapsuleL	4.39373e-215	0.230362	7.61616e-167	0.193197
603	SMT_mc.SMT_mc.smt_mc_intra_ATRL	1.53119e-125	0.174436	7.27962e-285	0.25479
604	SMT_mc.SMT_mc.smt_mc_intra_CerebralpeduncleL	0	1.55559	0	1.6142
605	SMT_mc.SMT_mc.smt_mc_intra_CGL	0	0.505552	0	0.642837
606	SMT_mc.SMT_mc.smt_mc_intra_CINGL	0	1.62074	0	1.8883
607	SMT_mc.SMT_mc.smt_mc_intra_CingulumcingulategyrusL	0	0.946214	0	0.955831
608	SMT_mc.SMT_mc.smt_mc_intra_CingulumhippocampusL	0	0.43361	0	0.498223
609	SMT_mc.SMT_mc.smt_mc_intra_CorticospinaltractL	0	0.328045	0	0.337782
610	SMT_mc.SMT_mc.smt_mc_intra_CSTL	0	1.4121	0	1.37238
611	SMT_mc.SMT_mc.smt_mc_intra_ExternalcapsuleL	0	0.580708	0	0.63773
612	SMT_mc.SMT_mc.smt_mc_intra_Fornix_StriaterminalisL	0	0.485863	0	0.292096
613	SMT_mc.SMT_mc.smt_mc_intra_IFOFL	0	0.366989	0	0.607039
614	SMT_mc.SMT_mc.smt_mc_intra_ILFL	0	0.70677	0	0.726427
615	SMT_mc.SMT_mc.smt_mc_intra_InferiorcerebellarpeduncleL	3.69081e-26	0.076971	4.35975e-81	0.133197
616	SMT_mc.SMT_mc.smt_mc_intra_MediallemniscusL	0	0.582572	0	0.636784
617	SMT_mc.SMT_mc.smt_mc_intra_PosteriorcoronaradiataL	0	0.503012	0	0.422396
618	SMT_mc.SMT_mc.smt_mc_intra_PosteriorlimbofinternalcapsuleL	0	1.46169	0	1.49017
619	SMT_mc.SMT_mc.smt_mc_intra_PosteriorthalamicradiationL	0	0.302862	0	0.409691
620	SMT_mc.SMT_mc.smt_mc_intra_RetrolenticularpartofinternalcapsuleL	0	0.934952	0	0.699768
621	SMT_mc.SMT_mc.smt_mc_intra_SagittalstratumL	4.09169e-77	0.135642	6.74896e-178	0.199694
622	SMT_mc.SMT_mc.smt_mc_intra_SLFL	0.000287306	0.0263489	0.0810003	0.0121336
623	SMT_mc.SMT_mc.smt_mc_intra_SLFTL	0	1.3093	0	1.53017
624	SMT_mc.SMT_mc.smt_mc_intra_SuperiorcerebellarpeduncleL	0.103008	0.0118447	1.36315e-55	0.109541
625	SMT_mc.SMT_mc.smt_mc_intra_SuperiorcoronaradiataL	6.09327e-183	0.211853	5.46698e-47	0.100354
626	SMT_mc.SMT_mc.smt_mc_intra_SuperiorfrontooccipitalfasciculusL	0	0.924285	0	0.837222
627	SMT_mc.SMT_mc.smt_mc_intra_SuperiorlongitudinalfasciculusL	9.41797e-258	0.253047	0	0.360929
628	SMT_mc.SMT_mc.smt_mc_intra_TapetumL	0	0.605187	0	0.477706
629	SMT_mc.SMT_mc.smt_mc_intra_UFL	0	1.34638	0	1.59446
630	SMT_mc.SMT_mc.smt_mc_intra_UncinatefasciculusL	0	1.05098	0	0.911743
631	SMT.SMT.smt_fa_AnteriorcoronaradiataL	5.01218e-61	0.120156	3.06831e-146	0.180509
632	SMT.SMT.smt_fa_AnteriorlimbofinternalcapsuleL	6.98414e-190	0.215972	1.94082e-191	0.207399
633	SMT.SMT.smt_fa_ATRL	0	0.294418	0	0.321677
634	SMT.SMT.smt_fa_CerebralpeduncleL	0	1.00236	0	0.927626
635	SMT.SMT.smt_fa_CGL	0	0.341941	0	0.494108
636	SMT.SMT.smt_fa_CINGL	0	1.07733	0	1.30701
637	SMT.SMT.smt_fa_CingulumcingulategyrusL	0	0.594472	0	0.750859
638	SMT.SMT.smt_fa_CingulumhippocampusL	0	0.33144	0	0.44802
639	SMT.SMT.smt_fa_CorticospinaltractL	8.43347e-114	0.165824	7.22022e-153	0.184679
640	SMT.SMT.smt_fa_CSTL	0	1.01615	0	0.9374
641	SMT.SMT.smt_fa_ExternalcapsuleL	0	0.698973	0	0.789786
642	SMT.SMT.smt_fa_Fornix_StriaterminalisL	0	0.447044	3.10246e-257	0.241644
643	SMT.SMT.smt_fa_IFOFL	0	0.71873	0	0.944115
644	SMT.SMT.smt_fa_ILFL	1.97626258336499e-323	0.284892	2.00179e-233	0.229784
645	SMT.SMT.smt_fa_InferiorcerebellarpeduncleL	4.64537e-36	0.0912681	3.69691e-151	0.183612
646	SMT.SMT.smt_fa_MediallemniscusL	0	0.419539	0	0.388165
647	SMT.SMT.smt_fa_PosteriorcoronaradiataL	4.85541e-183	0.211912	2.14243e-138	0.175455
648	SMT.SMT.smt_fa_PosteriorlimbofinternalcapsuleL	0	0.998864	0	0.894216
649	SMT.SMT.smt_fa_PosteriorthalamicradiationL	0	0.320758	0	0.538431
650	SMT.SMT.smt_fa_RetrolenticularpartofinternalcapsuleL	0	0.579491	0	0.317324
651	SMT.SMT.smt_fa_SagittalstratumL	0	0.365321	0	0.603676
652	SMT.SMT.smt_fa_SLFL	5.59115e-119	0.169673	1.17677e-259	0.242821
653	SMT.SMT.smt_fa_SLFTL	0	1.14376	0	1.41612
654	SMT.SMT.smt_fa_SuperiorcerebellarpeduncleL	5.77901e-207	0.225816	0	0.289394
655	SMT.SMT.smt_fa_SuperiorcoronaradiataL	1.3328e-102	0.157196	3.65657e-62	0.116084
656	SMT.SMT.smt_fa_SuperiorfrontooccipitalfasciculusL	0	0.595021	0	0.638365
657	SMT.SMT.smt_fa_SuperiorlongitudinalfasciculusL	0.00268066	0.0218116	2.88019e-30	0.0796201
658	SMT.SMT.smt_fa_TapetumL	0	0.309208	2.26934e-278	0.251755
659	SMT.SMT.smt_fa_UFL	0	0.609646	0	0.740146
660	SMT.SMT.smt_fa_UncinatefasciculusL	0	0.947702	0	0.842083
661	SMT.SMT.smt_long_AnteriorcoronaradiataL	0	0.473842	0	0.478376
662	SMT.SMT.smt_long_AnteriorlimbofinternalcapsuleL	4.34657e-167	0.202161	0.241151	0.00815035
663	SMT.SMT.smt_long_ATRL	4.95492e-115	0.166746	6.14925e-49	0.102505
664	SMT.SMT.smt_long_CerebralpeduncleL	9.31017e-130	0.177433	0.324275	0.00685415
665	SMT.SMT.smt_long_CGL	0	0.422688	0	0.479245
666	SMT.SMT.smt_long_CINGL	0	1.14124	0	1.3904
667	SMT.SMT.smt_long_CingulumcingulategyrusL	2.23646e-28	0.0803882	6.53071e-63	0.116806
668	SMT.SMT.smt_long_CingulumhippocampusL	0	0.300814	0	0.476217
669	SMT.SMT.smt_long_CorticospinaltractL	0	0.484894	0	0.400626
670	SMT.SMT.smt_long_CSTL	5.39562e-05	0.0293386	0	0.46644
671	SMT.SMT.smt_long_ExternalcapsuleL	0	1.07676	0	1.19234
672	SMT.SMT.smt_long_Fornix_StriaterminalisL	0	0.347787	0	0.674748
673	SMT.SMT.smt_long_IFOFL	0	1.41336	0	1.70479
674	SMT.SMT.smt_long_ILFL	5.3567e-13	0.0524556	0	0.32537
675	SMT.SMT.smt_long_InferiorcerebellarpeduncleL	0	0.641327	0	0.408459
676	SMT.SMT.smt_long_MediallemniscusL	0	0.534487	0	0.412565
677	SMT.SMT.smt_long_PosteriorcoronaradiataL	0	1.01572	0	0.945143
678	SMT.SMT.smt_long_PosteriorlimbofinternalcapsuleL	5.86478e-146	0.188534	1.06641e-37	0.0894137
679	SMT.SMT.smt_long_PosteriorthalamicradiationL	0	0.587808	0	0.833657
680	SMT.SMT.smt_long_RetrolenticularpartofinternalcapsuleL	8.40743e-32	0.085405	0	0.579947
681	SMT.SMT.smt_long_SagittalstratumL	0	1.13721	0	1.49556
682	SMT.SMT.smt_long_SLFL	0	0.837444	0	1.00512
683	SMT.SMT.smt_long_SLFTL	0	1.6043	0	2.03723
684	SMT.SMT.smt_long_SuperiorcerebellarpeduncleL	0	0.686106	0	0.597429
685	SMT.SMT.smt_long_SuperiorcoronaradiataL	2.61591e-55	0.114168	0	0.334317
686	SMT.SMT.smt_long_SuperiorfrontooccipitalfasciculusL	3.91241e-95	0.151184	0.416889	0.00564504
687	SMT.SMT.smt_long_SuperiorlongitudinalfasciculusL	0	1.09887	0	1.16355
688	SMT.SMT.smt_long_TapetumL	0	0.708637	0	0.734431
689	SMT.SMT.smt_long_UFL	3.77282e-249	0.248622	9.96839e-09	0.0398677
690	SMT.SMT.smt_long_UncinatefasciculusL	0	0.879241	0	0.722084
691	SMT.SMT.smt_md_AnteriorcoronaradiataL	0	0.440239	0	0.43544
692	SMT.SMT.smt_md_AnteriorlimbofinternalcapsuleL	5.18171e-231	0.239054	0.409516	0.00573485
693	SMT.SMT.smt_md_ATRL	0.126989	0.0110865	2.88552e-16	0.0569112
694	SMT.SMT.smt_md_CerebralpeduncleL	3.95773e-76	0.134742	0	0.358375
695	SMT.SMT.smt_md_CGL	0	0.389873	0	0.406015
696	SMT.SMT.smt_md_CINGL	0	0.630806	0	0.818332
697	SMT.SMT.smt_md_CingulumcingulategyrusL	2.79329e-134	0.180596	1.09488e-124	0.166277
698	SMT.SMT.smt_md_CingulumhippocampusL	4.75342e-166	0.201511	0	0.389357
699	SMT.SMT.smt_md_CorticospinaltractL	0	0.397574	0	0.31332
700	SMT.SMT.smt_md_CSTL	0	0.342073	0	0.861467
701	SMT.SMT.smt_md_ExternalcapsuleL	0	1.05311	0	1.16991
702	SMT.SMT.smt_md_Fornix_StriaterminalisL	0	0.577897	0	0.914019
703	SMT.SMT.smt_md_IFOFL	0	1.38168	0	1.65692
704	SMT.SMT.smt_md_ILFL	2.19982e-140	0.184785	0	0.481653
705	SMT.SMT.smt_md_InferiorcerebellarpeduncleL	0	0.693065	0	0.489167
706	SMT.SMT.smt_md_MediallemniscusL	0	0.453598	0	0.308803
707	SMT.SMT.smt_md_PosteriorcoronaradiataL	0	0.906444	0	0.899729
708	SMT.SMT.smt_md_PosteriorlimbofinternalcapsuleL	1.72112e-08	0.0409735	0	0.332103
709	SMT.SMT.smt_md_PosteriorthalamicradiationL	0	0.387484	0	0.626482
710	SMT.SMT.smt_md_RetrolenticularpartofinternalcapsuleL	7.46551e-291	0.269481	0	0.736687
711	SMT.SMT.smt_md_SagittalstratumL	0	1.11584	0	1.47355
712	SMT.SMT.smt_md_SLFL	0	0.855398	0	1.05768
713	SMT.SMT.smt_md_SLFTL	0	1.37177	0	1.73117
714	SMT.SMT.smt_md_SuperiorcerebellarpeduncleL	0	0.823969	0	0.766313
715	SMT.SMT.smt_md_SuperiorcoronaradiataL	1.05271e-12	0.0517823	0	0.300887
716	SMT.SMT.smt_md_SuperiorfrontooccipitalfasciculusL	0	0.402987	1.84356e-270	0.248014
717	SMT.SMT.smt_md_SuperiorlongitudinalfasciculusL	0	1.1248	0	1.23384
718	SMT.SMT.smt_md_TapetumL	0	0.60996	0	0.604195
719	SMT.SMT.smt_md_UFL	0	0.595907	0	0.365293
720	SMT.SMT.smt_md_UncinatefasciculusL	0	0.675059	0	0.537704
721	SMT.SMT.smt_trans_AnteriorcoronaradiataL	0.0242846	0.0163649	0.000107859	0.0269299
722	SMT.SMT.smt_trans_AnteriorlimbofinternalcapsuleL	1.00472e-52	0.111359	6.34758e-12	0.0478086
723	SMT.SMT.smt_trans_ATRL	0	0.349744	0	0.443651
724	SMT.SMT.smt_trans_CerebralpeduncleL	0	1.34802	0	1.5351
725	SMT.SMT.smt_trans_CGL	4.8155e-27	0.0783513	0	0.283783
726	SMT.SMT.smt_trans_CINGL	0	0.86556	0	1.11992
727	SMT.SMT.smt_trans_CingulumcingulategyrusL	0	0.553936	0	0.985355
728	SMT.SMT.smt_trans_CingulumhippocampusL	0	0.371824	0	0.440275
729	SMT.SMT.smt_trans_CorticospinaltractL	2.61863e-43	0.100487	1.61881e-72	0.125726
730	SMT.SMT.smt_trans_CSTL	0	1.28072	0	1.37799
731	SMT.SMT.smt_trans_ExternalcapsuleL	4.53730591618285e-313	0.28004	0	0.324132
732	SMT.SMT.smt_trans_Fornix_StriaterminalisL	0	0.655628	0	0.810055
733	SMT.SMT.smt_trans_IFOFL	0.0042925	0.0207482	9.44816e-132	0.171064
734	SMT.SMT.smt_trans_ILFL	0	0.444548	0	0.515801
735	SMT.SMT.smt_trans_InferiorcerebellarpeduncleL	4.27311e-253	0.25066	0	0.277273
736	SMT.SMT.smt_trans_MediallemniscusL	0	0.30907	0	0.327688
737	SMT.SMT.smt_trans_PosteriorcoronaradiataL	0	0.33054	0	0.32165
738	SMT.SMT.smt_trans_PosteriorlimbofinternalcapsuleL	0	1.4272	0	1.0836
739	SMT.SMT.smt_trans_PosteriorthalamicradiationL	1.45888e-133	0.180098	0	0.305625
740	SMT.SMT.smt_trans_RetrolenticularpartofinternalcapsuleL	0	0.757246	0	0.709888
741	SMT.SMT.smt_trans_SagittalstratumL	4.8191e-17	0.0610126	2.35238e-08	0.0388416
742	SMT.SMT.smt_trans_SLFL	1.88759e-110	0.163288	2.03089e-204	0.214545
743	SMT.SMT.smt_trans_SLFTL	0	1.01503	0	1.10008
744	SMT.SMT.smt_trans_SuperiorcerebellarpeduncleL	0	0.393584	0	0.501295
745	SMT.SMT.smt_trans_SuperiorcoronaradiataL	1.17511e-106	0.16037	5.42951e-26	0.0734137
746	SMT.SMT.smt_trans_SuperiorfrontooccipitalfasciculusL	0	0.6523	0	0.64219
747	SMT.SMT.smt_trans_SuperiorlongitudinalfasciculusL	0	0.334162	0	0.46047
748	SMT.SMT.smt_trans_TapetumL	0	0.358612	0	0.303701
749	SMT.SMT.smt_trans_UFL	0	0.951041	0	1.23991
750	SMT.SMT.smt_trans_UncinatefasciculusL	0	0.974382	0	0.924179
751	WMTI.WMTI.awf_AnteriorcoronaradiataL	1.82922e-93	0.149809	9.77751565342144e-317	0.269252
752	WMTI.WMTI.awf_AnteriorlimbofinternalcapsuleL	1.49204e-128	0.176582	6.67237e-25	0.0717488
753	WMTI.WMTI.awf_ATRL	2.53042e-287	0.26777	0.510502	0.00457577
754	WMTI.WMTI.awf_CerebralpeduncleL	0	0.459257	0	0.653587
755	WMTI.WMTI.awf_CGL	0	0.408034	0	0.593138
756	WMTI.WMTI.awf_CINGL	0	1.11884	0	1.28977
757	WMTI.WMTI.awf_CingulumcingulategyrusL	0	1.83433	0	1.82902
758	WMTI.WMTI.awf_CingulumhippocampusL	8.71658e-163	0.199456	1.1028e-255	0.240887
759	WMTI.WMTI.awf_CorticospinaltractL	0	0.41515	0	0.385015
760	WMTI.WMTI.awf_CSTL	0	1.1039	0	1.20809
761	WMTI.WMTI.awf_ExternalcapsuleL	2.16098e-46	0.104169	2.93091e-09	0.0412891
762	WMTI.WMTI.awf_Fornix_StriaterminalisL	0	0.941494	0	0.915314
763	WMTI.WMTI.awf_IFOFL	0.62148	0.00358685	0.328569	0.00679357
764	WMTI.WMTI.awf_ILFL	0	1.66512	0	1.66194
765	WMTI.WMTI.awf_InferiorcerebellarpeduncleL	6.04538e-292	0.270008	4.98132e-131	0.170581
766	WMTI.WMTI.awf_MediallemniscusL	2.17974e-17	0.0616884	6.79825e-34	0.0845379
767	WMTI.WMTI.awf_PosteriorcoronaradiataL	0.00228384	0.0221636	4.38417e-39	0.0911269
768	WMTI.WMTI.awf_PosteriorlimbofinternalcapsuleL	1.89234e-07	0.0378584	1.21587e-111	0.157076
769	WMTI.WMTI.awf_PosteriorthalamicradiationL	4.96224e-34	0.0885215	4.62941e-145	0.179758
770	WMTI.WMTI.awf_RetrolenticularpartofinternalcapsuleL	0	0.873196	0	0.815373
771	WMTI.WMTI.awf_SagittalstratumL	0	0.292053	0	0.308194
772	WMTI.WMTI.awf_SLFL	3.69027e-123	0.172722	0	0.28844
773	WMTI.WMTI.awf_SLFTL	0	1.22579	0	1.46788
774	WMTI.WMTI.awf_SuperiorcerebellarpeduncleL	5.00279e-19	0.0648099	9.08841e-18	0.0597479
775	WMTI.WMTI.awf_SuperiorcoronaradiataL	0	0.651014	0	0.787679
776	WMTI.WMTI.awf_SuperiorfrontooccipitalfasciculusL	0	1.53554	0	1.47497
777	WMTI.WMTI.awf_SuperiorlongitudinalfasciculusL	0	0.660249	0	0.835185
778	WMTI.WMTI.awf_TapetumL	0	0.879565	0	0.792527
779	WMTI.WMTI.awf_UFL	0	1.20496	0	1.10582
780	WMTI.WMTI.awf_UncinatefasciculusL	6.38914e-210	0.227481	8.55103e-141	0.177015
781	WMTI.WMTI.axEAD_AnteriorcoronaradiataL	0	0.346293	0.311293	0.00704052
782	WMTI.WMTI.axEAD_AnteriorlimbofinternalcapsuleL	0	0.364497	0.129035	0.010555
783	WMTI.WMTI.axEAD_ATRL	2.88244e-30	0.0831927	0.28622	0.00741559
784	WMTI.WMTI.axEAD_CerebralpeduncleL	0.0134171	0.0179627	0.0331815	0.0148108
785	WMTI.WMTI.axEAD_CGL	0	1.16114	2.78829e-206	0.215553
786	WMTI.WMTI.axEAD_CINGL	0	0.306496	0.24262	0.00812494
787	WMTI.WMTI.axEAD_CingulumcingulategyrusL	0	1.57595	1.3844e-112	0.157759
788	WMTI.WMTI.axEAD_CingulumhippocampusL	2.9292e-35	0.090195	0.310879	0.00704654
789	WMTI.WMTI.axEAD_CorticospinaltractL	1.19639e-46	0.104469	4.70512e-90	0.140607
790	WMTI.WMTI.axEAD_CSTL	5.29729e-20	0.0665997	5.02999e-19	0.0620257
791	WMTI.WMTI.axEAD_ExternalcapsuleL	0	0.437008	3.19222e-12	0.0484868
792	WMTI.WMTI.axEAD_Fornix_StriaterminalisL	3.30795e-53	0.111889	8.76266e-96	0.145152
793	WMTI.WMTI.axEAD_IFOFL	0	0.614122	0.119482	0.0108265
794	WMTI.WMTI.axEAD_ILFL	0	0.701572	0.0386621	0.0143788
795	WMTI.WMTI.axEAD_InferiorcerebellarpeduncleL	0	0.322904	2.66147e-62	0.116217
796	WMTI.WMTI.axEAD_MediallemniscusL	1.96749e-22	0.0708693	0.000483259	0.0242701
797	WMTI.WMTI.axEAD_PosteriorcoronaradiataL	0	0.796746	2.49055e-115	0.159729
798	WMTI.WMTI.axEAD_PosteriorlimbofinternalcapsuleL	4.3046e-10	0.0453719	8.50052e-11	0.0451609
799	WMTI.WMTI.axEAD_PosteriorthalamicradiationL	1.49927e-59	0.118639	0.146734	0.0100908
800	WMTI.WMTI.axEAD_RetrolenticularpartofinternalcapsuleL	3.57363e-09	0.0429002	0.840107	0.0014029
801	WMTI.WMTI.axEAD_SagittalstratumL	0	0.2905	0.58984	0.00374838
802	WMTI.WMTI.axEAD_SLFL	0	0.343074	0.508716	0.00459511
803	WMTI.WMTI.axEAD_SLFTL	0	2.01385	0	0.394322
804	WMTI.WMTI.axEAD_SuperiorcerebellarpeduncleL	0	0.364901	1.5146e-19	0.0629469
805	WMTI.WMTI.axEAD_SuperiorcoronaradiataL	0	0.436253	1.78502e-06	0.0332212
806	WMTI.WMTI.axEAD_SuperiorfrontooccipitalfasciculusL	0	0.429677	0	1.17198
807	WMTI.WMTI.axEAD_SuperiorlongitudinalfasciculusL	0	0.503805	0.187917	0.00915621
808	WMTI.WMTI.axEAD_TapetumL	7.98812e-191	0.216525	1.67248e-95	0.144932
809	WMTI.WMTI.axEAD_UFL	0	0.673358	4.27869e-84	0.135726
810	WMTI.WMTI.axEAD_UncinatefasciculusL	0	0.711893	0	0.499761
811	WMTI.WMTI.radEAD_AnteriorcoronaradiataL	0	0.810324	0.348974	0.00651251
812	WMTI.WMTI.radEAD_AnteriorlimbofinternalcapsuleL	2.47361e-154	0.194041	0.321876	0.00688821
813	WMTI.WMTI.radEAD_ATRL	1.10745e-07	0.038575	0.315789	0.0069754
814	WMTI.WMTI.radEAD_CerebralpeduncleL	2.25531e-05	0.0307938	2.54659e-07	0.0358511
815	WMTI.WMTI.radEAD_CGL	7.42785e-154	0.193731	0.0015895	0.0219603
816	WMTI.WMTI.radEAD_CINGL	0	0.294945	0.115474	0.0109454
817	WMTI.WMTI.radEAD_CingulumcingulategyrusL	0	0.865524	6.98967e-10	0.0428967
818	WMTI.WMTI.radEAD_CingulumhippocampusL	0.615011	0.00365353	0.281639	0.00748647
819	WMTI.WMTI.radEAD_CorticospinaltractL	1.49439e-06	0.034967	7.49205e-05	0.0275414
820	WMTI.WMTI.radEAD_CSTL	2.32951e-07	0.037577	2.58195e-156	0.186813
821	WMTI.WMTI.radEAD_ExternalcapsuleL	0	0.920984	5.76753e-240	0.233095
822	WMTI.WMTI.radEAD_Fornix_StriaterminalisL	2.29402e-162	0.19919	0	0.338798
823	WMTI.WMTI.radEAD_IFOFL	0	0.761999	0.0360139	0.0145805
824	WMTI.WMTI.radEAD_ILFL	0	0.513445	0.72678	0.00242961
825	WMTI.WMTI.radEAD_InferiorcerebellarpeduncleL	0	0.492966	2.80523e-269	0.24745
826	WMTI.WMTI.radEAD_MediallemniscusL	4.49962e-131	0.178359	1.46277e-10	0.0445881
827	WMTI.WMTI.radEAD_PosteriorcoronaradiataL	0	0.321555	9.43938e-43	0.0955154
828	WMTI.WMTI.radEAD_PosteriorlimbofinternalcapsuleL	0	0.448625	1.86896e-217	0.221511
829	WMTI.WMTI.radEAD_PosteriorthalamicradiationL	3.63961e-164	0.200327	0.701409	0.00266608
830	WMTI.WMTI.radEAD_RetrolenticularpartofinternalcapsuleL	5.83167e-119	0.16966	0	0.657387
831	WMTI.WMTI.radEAD_SagittalstratumL	0	0.804449	0.451166	0.00523925
832	WMTI.WMTI.radEAD_SLFL	0	0.694998	0.731288	0.00238789
833	WMTI.WMTI.radEAD_SLFTL	0	0.767467	3.35964639172048e-322	0.271663
834	WMTI.WMTI.radEAD_SuperiorcerebellarpeduncleL	0	0.819061	1.02845e-211	0.218469
835	WMTI.WMTI.radEAD_SuperiorcoronaradiataL	2.87632e-44	0.101646	2.94984e-05	0.0290527
836	WMTI.WMTI.radEAD_SuperiorfrontooccipitalfasciculusL	0	0.576902	0	0.493955
837	WMTI.WMTI.radEAD_SuperiorlongitudinalfasciculusL	0	0.78125	2.4545e-17	0.0589464
838	WMTI.WMTI.radEAD_TapetumL	0	0.536632	0	0.301962
839	WMTI.WMTI.radEAD_UFL	0.00495539	0.0204146	2.00305e-58	0.112407
840	WMTI.WMTI.radEAD_UncinatefasciculusL	2.79876e-12	0.0507927	1.48859e-57	0.111533
