# Supplementary material for: Brain asymmetries from mid- to late life and hemispheric brain age
Source: Nat Commun. 2024 Feb 1;15:956. doi: 10.1038/s41467-024-45282-3 (PMC10834516; doi:10.1038/s41467-024-45282-3)
Supplement: Supplementary file 4 — Source Data [file 41467_2024_45282_MOESM4_ESM.zip › SourceData/Source_Data_File_9.csv]

Metric	Sum of Squares	F	p	Metric	Sum of Squares	F	p
\textit{BRIA vintra (lh)}	298222.11	1980.42	\textless .001	\textit{DTI MD (rh)}	420292.82	2975.29	\textless .001
\textit{BRIA vintra (rh)}	263814.46	1721.75	\textless .001	\textit{DTI FA (lh)}	454980.03	3284.21	\textless .001
\textit{BRIA vextra (lh)}	99954.26	601.06	\textless .001	\textit{DTI FA (rh)}	437831.65	3130.91	\textless .001
\textit{BRIA vextra (rh)}	68415.48	404.41	\textless .001	\textit{SMT FA (lh)}	231126.97	1481.17	\textless .001
\textit{BRIA vcsf (lh)}	389707.46	2715.85	\textless .001	\textit{SMT FA (rh)}	212502.18	1350	\textless .001
\textit{BRIA vcsf (rh)}	395906.41	2768.18	\textless .001	\textit{SMT MD (lh)}	338666.06	2295.03	\textless .001
\textit{BRIA micrord (lh)}	489922	3605.08	\textless .001	\textit{SMT MD (rh)}	329913.59	2225.14	\textless .001
\textit{BRIA micrord (rh)}	482669.31	3537.29	\textless .001	\textit{SMT trans (lh)}	325557.05	2188.8	\textless .001
\textit{BRIA microfa (lh)}	468131.01	3399.04	\textless .001	\textit{SMT trans (rh)}	309770.56	2066.61	\textless .001
\textit{BRIA microfa (rh)}	441798.75	3161.43	\textless .001	\textit{SMT long (lh)}	239399.25	1543.22	\textless .001
\textit{BRIA microax (lh)}	123284.12	747.18	\textless .001	\textit{SMT long (rh)}	220310.81	1406.65	\textless .001
\textit{BRIA microax (rh)}	122353.86	741.87	\textless .001	\textit{SMTmc d (lh)}	17581.83	100.96	\textless .001
\textit{BRIA microadc (lh)}	442217.61	3169.41	\textless .001	\textit{SMTmc d (rh)}	18705.17	107	\textless .001
\textit{BRIA microadc (rh)}	433573.24	3092.76	\textless .001	\textit{SMTmc extramd (lh)}	375805.34	2598.83	\textless .001
\textit{BRIA dradextra (lh)}	265199.9	1732.72	\textless .001	\textit{SMTmc extramd (rh)}	350591.17	2392.53	\textless .001
\textit{BRIA dradextra (rh)}	259410.42	1690.27	1	\textit{SMTmc extratrans (lh)}	381698.57	2646.36	\textless .001
\textit{BRIA daxintra (lh)}	227477.58	1459.06	\textless .001	\textit{SMTmc extratrans (rh)}	357451.71	2446.62	\textless .001
\textit{BRIA daxintra (rh)}	221619.72	1417.52	\textless .001	\textit{SMTmc intra (lh)}	230534.22	1477.89	\textless .001
\textit{BRIA daxextra (lh)}	269452.37	1764.08	\textless .001	\textit{SMTmc intra (rh)}	196608	1238.41	\textless .001
\textit{BRIA daxextra (rh)}	265820.53	1737.25	\textless .001	\textit{WMTI awf (lh)}	294396.47	1946.39	\textless .001
\textit{DKI AK (lh)}	248201.74	1607.19	\textless .001	\textit{WMTI awf (rh)}	271308.81	1773.47	\textless .001
\textit{DKI AK (rh)}	277452.37	1822.07	\textless .001	\textit{WMTI radead (lh)}	356837.69	2444	\textless .001
\textit{DKI RK (lh)}	248246.37	1606.74	\textless .001	\textit{WMTI radead (rh)}	347896.75	2371.95	\textless .001
\textit{DKI RK (rh)}	214591.89	1365.38	\textless .001	\textit{WMTI axead (lh)}	22893.57	133.33	\textless .001
\textit{DKI MK (lh)}	225899.98	1446.06	\textless .001	\textit{WMTI axead (rh)}	30036.73	175.61	\textless .001
\textit{DKI MK (rh)}	190685.71	1195.84	\textless .001	\textit{T1 (lh) thickness}	363679.29	2447.65	\textless .001
\textit{DTI AD (lh)}	91486.87	545.48	\textless .001	\textit{T1 (rh) thickness}	339637.31	2256.41	\textless .001
\textit{DTI AD (rh)}	63150.51	374.43	\textless .001	\textit{T1 (lh) area}	132330.67	818.92	\textless .001
\textit{DTI RD (lh)}	492407	3628.18	\textless .001	\textit{T1 (rh) area}	115697.02	777.46	\textless .001
\textit{DTI RD (rh)}	481438.43	3525.6	\textless .001	\textit{T1 (lh) volume}	366575.45	2414.26	\textless .001
\textit{DTI MD (lh)}	425442.7	3020.18	\textless .001	\textit{T1 (rh) volume}	351519.39	2312.27	\textless .001
