# Supplementary material for: Brain asymmetries from mid- to late life and hemispheric brain age
Source: Nat Commun. 2024 Feb 1;15:956. doi: 10.1038/s41467-024-45282-3 (PMC10834516; doi:10.1038/s41467-024-45282-3)
Supplement: Supplementary file 4 — Source Data [file 41467_2024_45282_MOESM4_ESM.zip › SourceData/Source_Data_File_3.csv]

	Age	T1: L	T1: R	T1: LR	diffusion: L	diffusion: R	diffusion: LR	multimodal: L	multimodal: R	multimodal: LR
Age	1	0.698015105493429	0.694544590600537	0.715717300591994	0.751135894177353	0.766935130642641	0.780819318798674	0.790429248484555	0.791905862400694	0.803369433348848
T1: L	0.698015105493429	1	0.891867221137403	0.961015056874851	0.746097984140579	0.74693440582308	0.748984324337299	0.871256568146211	0.82044505525572	0.84103662173091
T1: R	0.694544590600537	0.891867221137403	1	0.943378279724103	0.729418119278363	0.741900589024166	0.741323361638574	0.822042322972741	0.837424323448445	0.828263777438123
T1: LR	0.715717300591994	0.961015056874851	0.943378279724103	1	0.753937200492229	0.761201257912235	0.761721173256987	0.865169275031887	0.845590942576627	0.855091456694372
diffusion: L	0.751135894177353	0.746097984140579	0.729418119278363	0.753937200492229	1	0.882681469859804	0.925655797721485	0.925477655245089	0.858813615480783	0.89164729885253
diffusion: R	0.766935130642641	0.74693440582308	0.741900589024166	0.761201257912235	0.882681469859804	1	0.947225982454335	0.869445068203913	0.92575752592587	0.914477964369385
diffusion: LR	0.780819318798674	0.748984324337299	0.741323361638574	0.761721173256987	0.925655797721485	0.947225982454335	1	0.899532005457147	0.910277912879992	0.923510151594161
multimodal: L	0.790429248484555	0.871256568146211	0.822042322972741	0.865169275031887	0.925477655245089	0.869445068203913	0.899532005457147	1	0.910220866408876	0.945508806377483
multimodal: R	0.791905862400694	0.82044505525572	0.837424323448445	0.845590942576627	0.858813615480783	0.92575752592587	0.910277912879992	0.910220866408876	1	0.950504101847526
multimodal: LR	0.803369433348848	0.84103662173091	0.828263777438123	0.855091456694372	0.89164729885253	0.914477964369385	0.923510151594161	0.945508806377483	0.950504101847526	1
